# Supplementary material for: Prediction of Chemical-Protein Interactions Network with Weighted Network-Based Inference Method
Source: PLoS One. 2012 Jul 16;7(7):e41064. doi: 10.1371/journal.pone.0041064 (PMC3397956; doi:10.1371/journal.pone.0041064)
Supplement: Table S1 — The detailed description of data sets using in this study. The Compound ID, Target ID, SIMLES, Ki and IC50 value of 17,100 chemical-protein interaction pairs among 4,741 compounds and 97 G protein-coupled receptors (GPCRs), and 13,600 CPI pairs among 2,827 compounds and 206 kinases. (XLS) [file pone.0041064.s003.xls]

## Sheet: GPCRs_Ki (nM)
Table S1. The Compound ID, Target ID, SIMLES, Ki and IC50 value of 17,100 chemical-protein interaction (CPI) pairs among 4,741 compounds and 97 G protein-coupled receptors (GPCRs), and 13,600 CPI pairs among 2,827 compounds and 206 kinases (0 value denotes the unreported CPI pairs).
COMPOUND	h5HT1A_89	h5HT1B_124	h5HT1D_123	h5HT1E_128	h5HT1F_141	h5HT2A_125	h5HT2B_176	h5HT2C_126	h5HT4_223	h5HT5A_194	h5HT6_209	h5HT7_157	hA1AA_162	hA1AB_164	hA1AD_116	hA2AA_91	hA2AB_96	hA2AC_97	hAA1_135	hAA2A_129	hAA2B_130	hAA3_156	hAGTR1A_137	hAGTR2_207	hAVPR1A_171	hB1AR_88	hB2AR_84	hB2R_133	hB3AR_93	hCB1R_102	hCB2R_158	hCCKAR_146	hCCKBR_147	hCCR1_149	hCCR5_213	hCHRM1_92	hCHRM2_86	hCHRM3_98	hCHRM4_87	hCHRM5_90	hCXCR3_204	hDRD1_103	hDRD2_94	hDRD3_170	hDRD4_106	hDRD5_107	hEDG2_237	hEDG4_53	hEDG7_35
81951	0	0	0	0	0	5.59	1.375	1.29	0	0	0	0	0	0	0	0	0	0	0	0	0	0	0	0	0	0	0	0	0	0	0	0	0	0	0	0	0	0	0	0	0	0	0	0	0	0	0	0	0
82068	0	0	0	0	0	0	0	0	0	0	0	1400	0	0	0	1370	140	1740	0	0	0	0	0	0	0	0	0	0	0	0	0	0	0	0	0	0	0	0	0	0	0	0	0	0	0	0	0	0	0
82103	0	0	0	0	0	0	0	0	0	0	0	0	0	0	0	0	0	0	0	0	0	0	0	0	0	0	0	0	0	0	0	0	0	0	0	0	344.5	0	3206	4300	0	0	0	0	0	0	0	0	0
82109	0	36	42	0	0	0	0	50	0	0	180	0	0	0	0	0	0	0	0	0	0	0	0	0	0	0	0	0	0	0	0	0	0	0	0	0	0	0	0	0	0	0	0	0	0	0	0	0	0
82112	0	0	0	0	0	14.23	42.7	1.82	0	0	0	0	0	0	0	0	0	0	0	0	0	0	0	0	0	0	0	0	0	0	0	0	0	0	0	0	0	0	0	0	0	0	0	0	0	0	0	0	0
82198	0	0	0	0	0	0	0	9340	0	0	1480	5500	0	0	0	2540	1130	810	0	0	0	0	0	0	0	0	0	0	0	0	0	0	0	0	0	0	0	0	0	0	0	0	0	0	0	0	0	0	0
82281	0	0	1220	0	0	0	0	0	0	0	164	1258	0	0	0	0	0	0	0	0	0	0	0	0	0	0	0	0	0	0	0	0	0	0	0	0	0	0	0	0	0	0	0	0	0	0	0	0	0
82359	3200	0	0	400	0	124	25	1583.33	0	0	6000	0	12.35	12.35	12.35	0	0	0	0	0	0	0	0	0	0	0	0	0	0	0	0	0	0	0	0	3135	4670	4670	4670	4670	0	130.25	178.911	10.8535	187.536	159	0	0	0
82372	0	0	0	0	0	0	0	0	0	0	0	0	0	0	0	0	0	0	0	0	0	0	0	0	0	0	0	0	0	0	0	0	0	0	0	0	0	0	0	0	0	0	71	290	1.35	0	0	0	0
82386	0	0	0	0	0	0	0	0	0	0	0	0	0	0	0	0	0	0	0	0	0	0	0	0	0	0	0	0	0	0	0	0	0	0	0	0	0	0	0	0	0	0	394.817	78.5	16	0	0	0	0
82493	0	0	0	0	0	0	0	0	0	0	0	0	0	0	0	0	0	0	6.3	0.7815	22.68	49.4333	0	0	0	0	0	0	0	0	0	0	0	0	0	0	0	0	0	0	0	0	0	0	0	0	0	0	0
82508	6620.9	0	0	0	0	326.5	200	200	0	0	1656.2	226.3	0	0	0	0	0	0	0	0	0	0	0	0	0	0	0	0	0	0	0	0	0	0	0	0	0	0	0	0	0	0	0	0	0.547273	0	0	0	0
82517	0	0	0	0	0	0	0	0	0	0	0	0	0	0	0	0	0	0	0	0	0	0	0	0	0	0	0	0	0	0	0	0	0	0	0	0	0	0	0	0	0	0	24	1.82	72	0	0	0	0
82549	14.3667	0	0	0	0	851	1250	1760	0	0	0	0	0	1320	1320	0	0	0	0	0	0	0	0	0	0	0	0	0	0	0	0	0	0	0	0	0	0	0	0	0	0	0	279	660	0	0	0	0	0
82645	1400	0	0	0	0	0	0	0	0	0	0	0	240	240	240	0	0	0	0	0	0	0	0	0	0	0	0	0	0	0	0	0	0	0	0	0	0	0	0	0	0	0	3671.43	5000	3.08	0	0	0	0
82698	375.333	0	0	0	0	0	0	0	0	0	0	0	0	0	0	0	0	0	0	0	0	0	0	0	0	0	0	0	0	0	0	0	0	0	0	0	0	0	0	0	0	181	51.34	7.8	8.9	0	0	0	0
82699	0	0	0	0	0	0	0	0	0	0	0	0	0	0	0	0	0	0	0	0	0	0	0	0	0	0	0	0	0	0	0	0	0	0	0	0	0	0	0	0	0	0	0	0	0	0	0	0	0
82731	1470	0	6225	0	0	0	0	0	0	5160	28.5	155	0	0	0	0	0	0	0	0	0	0	0	0	0	0	0	0	0	0	0	0	0	0	0	0	0	0	0	0	0	0	0	0	0	0	0	0	0
82748	200	0	250	1800	0	0	0	0	0	0	72.25	702.5	0	0	0	0	0	0	0	0	0	0	0	0	0	0	0	0	0	0	0	0	0	0	0	0	0	0	0	0	0	0	0	0	0	0	0	0	0
82779	3.2	3.5	4.75	0	0	152.4	0	45	0	0	88	2	0	0	0	0	0	0	0	0	0	0	0	0	0	0	0	0	0	0	0	0	0	0	0	0	0	0	0	0	0	0	0	0	0	0	0	0	0
82782	0	0	0	0	0	0	0	1150	0	0	1595	110	7.9	0	0	0	0	0	0	0	0	0	0	0	0	0	0	0	0	0	0	0	0	0	0	0	0	0	0	0	0	323	0.184	0.603333	0.33	0	0	0	0
82797	0	0	0	0	0	0	0	0	0	0	0	0	0	0	0	0	0	0	0	0	0	0	0	0	0	0	0	0	0	0	0	0	0	0	0	0	0	0	0	0	0	0	0	0	0	0	0	0	0
82850	0	0	0	0	0	0	0	0	0	0	0	0	0	0	0	0	0	0	0	0	0	0	0	0	0	0	0	0	0	0	0	0	0	0	0	0	0	0	0	0	0	0	92.4	76	2100	0	0	0	0
82923	0.6	0	0	0	0	0	0	0	0	0	0	0	1.13	0.96	0.3	0	0	0	0	0	0	0	0	0	0	0	0	0	0	0	0	0	0	0	0	0	0	0	0	0	0	0	0	0	0	0	0	0	0
83019	0	0	0	0	0	0	0	0	0	0	0	0	0	0	0	0	0	0	0	1900	662.5	183	0	0	0	0	0	0	0	0	0	0	0	0	0	0	0	0	0	0	0	0	0	0	0	0	0	0	0
83096	0	0	0	0	0	0	0	0	0	0	0	0	0	0	0	0	0	0	0	0	0	0	0	0	0	0	0	0	0	0	0	0	0	0	0	0	0	0	0	0	0	0	0	0	0	0	0	0	0
83109	0	0	0	0	0	0	0	0	0	0	0	0	0	0	0	0	0	0	0	5500	2372.5	8445	0	0	0	0	0	0	0	0	0	0	0	0	0	0	0	0	0	0	0	0	0	0	0	0	0	0	0
83127	0	0	0	0	0	0	0	0	0	0	0	0	0	0	0	0	0	0	0	0	0	0	0	0	0	0	0	0	0	0	0	0	0	0	0	905	70	392	222	510	0	0	0	0	0	0	0	0	0
83133	0	0	0	0	0	0	0	0	0	0	0	0	0	0	0	0	0	0	0	0	0	0	0	0	0	0	0	0	0	0	0	0	0	0	0	0	0	0	0	0	0	6.9	15.45	8.125	6.9	6.9	0	0	0
83212	0	0	0	0	0	0	0	0	0	0	0	0	0	0	0	0	0	0	0	0	0	0	0	0	0	0	0	0	0	0	0	0	0	0	0	0	0	0	0	0	0	0	0	0	0	0	0	0	0
83235	0	0	0	0	0	0	0	0	0	0	0	0	0	0	0	0	0	0	0	0	0	0	0	0	0	0	0	0	0	0	0	0	0	0	0	0	0	0	0	0	0	4661.5	2531.15	331.029	506.914	2440	0	0	0
83242	2	0	0	0	0	0	0	0	0	0	0	0	0	0	0	2.45	11	2.1	0	0	0	0	0	0	0	0	0	0	0	0	0	0	0	0	0	0	0	0	0	0	0	0	0	0	234	0	0	0	0
83403	1.7	2880	0	0	0	0	0	0	0	0	0	0	0.66	24.15	1.3	0	0	0	0	0	0	0	0	0	0	0	0	0	0	0	0	0	0	0	0	0	0	0	0	0	0	0	2.2	1.8	0	0	0	0	0
83412	0	0	0	0	0	0	0	0	0	0	0	0	4400	758.4	661.75	2.13	2.14	1.77	0	0	0	0	0	0	0	0	0	0	0	0	0	0	0	0	0	0	0	0	0	0	0	0	0	0	0	0	0	0	0
83593	0	0	0	0	0	0	0	0	0	0	0	0	0	0	0	0	0	0	0	0	0	0	0	0	0	0	0	0	0	0	0	0	0	0	0	0	0	0	0	0	0	0	0	0	0	0	0	0	0
83637	0	0	0	0	0	0	0	0	0	0	0	0	0	0	0	8	100	19	0	0	0	0	0	0	0	0	0	0	0	0	0	0	0	0	0	0	0	0	0	0	0	0	0	0	0	0	0	0	0
83655	0	0	0	0	0	0	0	0	0	0	0	0	0	0	0	0	0	0	0	0	0	0	0	0	0	0	0	0	0	0	0	0	0	0	0	0	0	0	0	0	0	0	0	0	0	0	0	0	0
83851	0	0	0	0	0	0	0	0	0	0	0	0	0	0	0	0	0	0	0	0	0	0	0	0	0	0	0	0	0	0	0	0	0	0	0	0	0	0	0	0	0	0	0	0	0	0	0	0	0
83899	0	0	0	0	0	0	0	0	0	0	0	0	0	0	0	0	0	0	0	0	0	0	0	0	0	0	0	0	0	0	0	0	0	0	0	0	0	0	0	0	0	0	0	0	0	0	0	0	0
83902	0	0	0	0	0	0	0	0	0	0	0	0	0	0	0	0	0	0	0	0	0	0	0	0	0	0	0	0	0	0	0	0	0	0	0	0	0	0	0	0	0	0	0	0	0	0	0	0	0
84011	161.333	0	0	55	0	0.4125	0	22.85	0	0	2000	4.3	1.6975	1.33	1.33	6.43333	4.65	4.16667	0	0	0	0	0	0	0	0	0	0	0	0	0	0	0	0	0	4550	6300	6300	6300	6300	0	407	2.80667	15.05	10.74	0	0	0	0
84021	0	0	0	0	0	0	0	0	0	0	0	0	0	0	0	0	0	0	0	0	0	0	0	0	0	0	0	0	0	0	0	0	0	0	0	4960	4960	4960	4960	4960	0	0	0	0	0	0	0	0	0
84083	52.3	2600	0	0	0	0	0	0	0	0	0	0	0	0	0	0	0	0	0	0	0	0	0	0	0	0.52	0.8	0	0	0	0	0	0	0	0	0	0	0	0	0	0	0	0	0	0	0	0	0	0
84308	0	0	0	0	0	0	0	0	0	0	0	0	20	3536	505	0	0	0	0	0	0	0	0	0	0	0	0	0	0	0	0	0	0	0	0	0	0	0	0	0	0	0	0	0	0	0	0	0	0
84309	0	0	0	0	0	0	0	0	0	0	0	0	98	10000	10000	0	0	0	0	0	0	0	0	0	0	0	0	0	0	0	0	0	0	0	0	0	0	0	0	0	0	0	0	0	0	0	0	0	0
84326	0	0	0	0	0	0	0	0	0	0	0	0	28	10000	253	0	0	0	0	0	0	0	0	0	0	0	0	0	0	0	0	0	0	0	0	0	0	0	0	0	0	0	0	0	0	0	0	0	0
84327	0	0	0	0	0	0	0	0	0	0	0	0	0	0	0	0	0	0	0	0	0	0	0	0	0	0	0	0	0	0	0	0	0	0	0	0	0	0	0	0	0	0	625	277	349	0	0	0	0
84337	410	0	0	0	0	65	101	33	0	0	0	0	0	0	0	0	0	0	0	0	0	0	0	0	0	0	0	0	0	0	0	0	0	0	0	0	0	0	0	0	0	0	0	0	0	0	0	0	0
84403	0	0	0	0	0	0	0	0	0	0	0	0	0	0	0	0	0	0	0	0	0	0	0	0	0	0	0	0	0	0	0	0	0	0	0	0	0	0	0	0	0	0	81.3	13.8	68.1	0	0	0	0
84425	0	0	0	0	0	0	0	0	0	0	0	0	0.655	10000	80	0	0	0	0	0	0	0	0	0	0	0	0	0	0	0	0	0	0	0	0	0	0	0	0	0	0	0	0	0	0	0	0	0	0
84440	0	0	0	0	0	0	0	0	0	0	0	0	18	5316	602	0	0	0	0	0	0	0	0	0	0	0	0	0	0	0	0	0	0	0	0	0	0	0	0	0	0	0	0	0	0	0	0	0	0
84448	0	0	0	0	0	0	0	0	0	0	0	0	129	10000	5350	0	0	0	0	0	0	0	0	0	0	0	0	0	0	0	0	0	0	0	0	0	0	0	0	0	0	0	0	0	0	0	0	0	0
84457	0	0	0	0	0	0	0	0	0	0	0	0	417	10000	6043	0	0	0	0	0	0	0	0	0	0	0	0	0	0	0	0	0	0	0	0	0	0	0	0	0	0	0	0	0	0	0	0	0	0
84478	0	0	0	0	0	0	0	0	0	0	0	0	0	0	0	0	0	0	0	0	0	0	0	0	0	0	0	0	0	0	0	0	0	0	0	0	0	0	0	0	0	0	416	529	634	0	0	0	0
84558	0	0	0	0	0	0	0	0	0	0	0	0	38	2244	108	0	0	0	0	0	0	0	0	0	0	0	0	0	0	0	0	0	0	0	0	0	0	0	0	0	0	0	0	0	0	0	0	0	0
84620	0	0	0	0	0	0	0	0	0	0	0	0	53	10000	650	0	0	0	0	0	0	0	0	0	0	0	0	0	0	0	0	0	0	0	0	0	0	0	0	0	0	0	0	0	0	0	0	0	0
84627	0	0	0	0	0	0	0	0	0	0	0	0	0	0	0	0	0	0	0	0	0	0	0	0	0	0	0	0	0	0	0	0	0	0	0	0	0	0	0	0	0	0	132	63.3	640	0	0	0	0
84659	0	0	0	0	0	0	0	0	0	0	0	0	83	10000	4500	0	0	0	0	0	0	0	0	0	0	0	0	0	0	0	0	0	0	0	0	0	0	0	0	0	0	0	0	0	0	0	0	0	0
84686	0	0	0	0	0	0	0	0	0	0	0	0	0	0	0	0	0	0	0	0	0	0	0	0	0	0	0	0	0	0	0	0	0	0	0	56	57.3333	0	9807.67	0	0	0	0	0	0	0	0	0	0
84708	0.63	0	0	0	0	0	0	0	0	0	0	0	243	255.1	2.5695	0	0	0	0	0	0	0	0	0	0	0	0	0	0	0	0	0	0	0	0	0	0	0	0	0	0	0	14	0	0	0	0	0	0
84713	0	0	0	0	0	0	0	0	0	0	0	0	0	710	710	0	0	340	0	0	0	0	0	0	0	0	0	0	0	0	0	0	0	0	0	0	0	0	0	0	0	0	0	0	0	0	0	0	0
84742	0	0	0	0	0	0	0	0	0	0	0	0	0.344	1.22	0.308	0	0	0	0	0	0	0	0	0	0	0	0	0	0	0	0	0	0	0	0	0	0	0	0	0	0	0	0	0	0	0	0	0	0
84744	0	0	0	0	0	0	0	0	0	0	0	0	4.185	9.09	0.312	82.5	0	82	0	0	0	0	0	0	0	0	0	0	0	0	0	0	0	0	0	0	0	0	0	0	0	0	0	0	0	0	0	0	0
84822	0	0	0	0	0	0	0	0	0	0	0	0	0	0	0	0	0	0	0	0	0	0	0	0	0	0	0	0	0	0	0	0	0	0	0	0	0	0	0	0	0	0	0	0	0	0	0	0	0
84854	0	0	0	0	0	0	0	0	0	0	0	0	2.63	3.7	0.466	0	0	0	0	0	0	0	0	0	0	0	0	0	0	0	0	0	0	0	0	0	0	0	0	0	0	0	0	0	0	0	0	0	0
84856	0	0	0	0	0	0	0	0	0	0	0	0	0	0	0	0	0	0	0	0	0	0	0	0	0	0	0	0	0	0	0	0	0	0	0	0	0	0	0	0	0	0	379	112	120	0	0	0	0
84891	0	0	0	0	0	0	0	0	0	0	0	0	0	0	0	0	0	0	0	0	0	0	0	0	0	0	0	0	0	0	0	0	0	0	0	0.131167	0.130167	0.800857	0.1472	0.1472	0	0	0	0	0	0	0	0	0
84900	0	0	0	0	0	0	0	0	0	0	0	0	0	0	0	0	0	0	0	0	0	0	0	0	0	0	0	0	0	0	0	0	0	0	0	0	0	0	0	0	0	0	0	0	0	0	0	0	0
84974	0	0	0	0	0	16	16	16	0	0	0	5	0	0	0	0	0	0	0	0	0	0	0	0	0	0	0	0	0	0	0	0	0	0	0	0	0	0	0	0	0	0	0	0	0	0	0	0	0
85000	0	0	0	0	0	2.3	0	11	0	0	0	0	0	0	0	0	0	0	0	0	0	0	0	0	0	0	0	0	0	0	0	0	0	0	0	0	0	0	0	0	0	0	112	0	0	0	0	0	0
85017	0	0	0	0	0	106	483	102	0	0	0	0	0	0	0	0	0	0	0	0	0	0	0	0	0	0	0	0	0	0	0	0	0	0	0	0	0	0	0	0	0	0	0	0	0	0	0	0	0
85018	0	0	0	0	0	276	214	64	0	0	0	0	0	0	0	0	0	0	0	0	0	0	0	0	0	0	0	0	0	0	0	0	0	0	0	0	0	0	0	0	0	0	0	0	0	0	0	0	0
85092	33	56	0	0	0	0.725	0	1.3	0	0	0	0	1.8	1.8	1.8	1680	1680	1680	0	0	0	0	0	0	0	0	0	0	0	0	0	0	0	0	0	0	0	0	0	0	0	210	7.4	5.4	16	0	0	0	0
85203	0	0	0	0	0	0	0	0	0	815	400	6.4	0	0	0	0	0	0	0	0	0	0	0	0	0	0	0	0	0	0	0	0	0	0	0	0	0	0	0	0	0	0	0	0	0	0	0	0	0
85275	0	0	0	0	0	0	0	0	0	0	0	0	0	0	0	0	0	0	0	0	0	0	0	0	0	0	0	0	0	0	0	0	0	0	0	0	0	0	0	0	0	0	0	0	0	0	0	0	0
85291	0	0	0	0	0	0	0	0	0	0	0	0	0	0	0	0	0	0	0	0	0	0	0	0	0	0	0	0	0	0	0	0	0	0	0	1470	1950	2750	2400	2400	0	0	0	0	0	0	0	0	0
85320	0	0	0	0	0	0	0	0	0	0	0	0	0	3500	3500	0	0	1300	0	0	0	0	0	0	0	0	0	0	0	0	0	0	0	0	0	0	0	0	0	0	0	0	0	0	0	0	0	0	0
85322	0	0	0	0	0	0	0	0	0	0	0	0	0	4600	4600	0	0	2150	0	0	0	0	0	0	0	0	0	0	0	0	0	0	0	0	0	0	0	0	0	0	0	0	0	0	0	0	0	0	0
85387	0.7	0	401	0	0	0	0	0	0	0	0	0	0	0	0	0	0	0	0	0	0	0	0	0	0	0	0	0	0	0	0	0	0	0	0	0	0	0	0	0	0	0	334	179	0	0	0	0	0
85525	0	0	0	0	0	0	0	0	0	0	0	0	0	0	0	0	0	0	0	0	0	0	0	0	0	0	0	0	0	0	0	0	0	0	0	0	0	0	0	0	0	0	0	0	0	0	0	0	0
85551	0	0	0	0	0	0	0	0	0	0	0	0	0	0	0	0	0	0	0	0	0	0	0	0	0	0	0	0	0	0	0	0	0	0	0	0	0	0	0	0	0	0	0	0	0	0	0	0	0
85562	0	0	0	0	0	0	0	0	0	0	0	0	0	0	0	0	0	0	0	0	0	0	0	0	0	0	0	0	0	0	0	0	0	0	0	0	0	0	0	0	0	0	0	0	0	0	0	0	0
85573	74	1.53	4.56667	0	0	42.7	0	105	0	0	0	0	0	0	0	0	0	0	0	0	0	0	0	0	0	0	0	0	0	0	0	0	0	0	0	0	0	0	0	0	0	0	0	0	0	0	0	0	0
85581	0	0	0	0	0	0	0	0	0	0	0	0	0	9400	9400	0	0	6800	0	0	0	0	0	0	0	0	0	0	0	0	0	0	0	0	0	0	0	0	0	0	0	0	0	0	0	0	0	0	0
85582	0	0	0	0	0	0	0	0	0	0	0	0	0	4740	4740	0	0	145	0	0	0	0	0	0	0	0	0	0	0	0	0	0	0	0	0	0	0	0	0	0	0	0	0	0	0	0	0	0	0
85649	0	0	0	0	0	0	0	0	0	0	0	0	0	0	0	0	0	0	0	0	0	0	0	0	0	0	0	0	0	0	0	0	0	0	0	0	0	0	0	0	0	0	0	0	0	0	0	0	0
85652	0	0	0	0	0	0	0	0	0	0	0	0	2.615	4.66	0.252	77.8	0	74.7	0	0	0	0	0	0	0	0	0	0	0	0	0	0	0	0	0	0	0	0	0	0	0	0	0	0	0	0	0	0	0
85653	0	0	0	0	0	0	0	0	0	0	0	0	8.49	15.8	7.15	0	0	0	0	0	0	0	0	0	0	0	0	0	0	0	0	0	0	0	0	0	0	0	0	0	0	0	0	0	0	0	0	0	0
85680	0	0	0	0	0	0	0	0	0	0	0	0	0	4225	4225	0	0	68.3667	0	0	0	0	0	0	0	0	0	0	0	0	0	0	0	0	0	0	0	0	0	0	0	0	0	0	0	0	0	0	0
85694	0	0	0	0	0	0	0	0	0	0	0	0	0	1000	1000	0	0	30	0	0	0	0	0	0	0	0	0	0	0	0	0	0	0	0	0	0	0	0	0	0	0	0	0	0	0	0	0	0	0
85726	2000	0	0	0	0	0	0	0	0	0	0	0	0	0	0	0	0	0	0	0	0	0	0	0	0	0	0	0	0	0	0	0	0	0	0	0	0	0	0	0	0	0	31	0	92	0	0	0	0
85743	0	0	0	0	0	0	0	0	0	0	0	0	0	1460	1460	0	0	52.5	0	0	0	0	0	0	0	0	0	0	0	0	0	0	0	0	0	0	0	0	0	0	0	0	0	0	0	0	0	0	0
85900	0	0	0	0	0	0	0	0	0	0	0	0	0	0	0	0	0	0	0	0	0	0	0	0	0	0	0	0	0	0	0	0	0	0	0	0	0	0	0	0	0	0	48	38.27	114.5	0	0	0	0
86003	160	0	0	0	0	0	0	0	0	0	0	0	0	0	0	0	0	0	0	0	0	0	0	0	0	0	0	0	0	0	0	0	0	0	0	0	0	0	0	0	0	0	62	0	2.3	0	0	0	0
86005	32	0	0	0	0	0	0	0	0	0	0	0	0	0	0	0	0	0	0	0	0	0	0	0	0	0	0	0	0	0	0	0	0	0	0	0	0	0	0	0	0	0	460	0	7.2	0	0	0	0
86025	0	0	0	0	0	0	0	0	0	0	0	0	0	0	0	0	0	0	225	3100	3.93	363	0	0	0	0	0	0	0	0	0	0	0	0	0	0	0	0	0	0	0	0	0	0	0	0	0	0	0
86026	0	0	0	0	0	0	0	0	0	0	0	0	0	0	0	0	0	0	61.2	238	2.14	213	0	0	0	0	0	0	0	0	0	0	0	0	0	0	0	0	0	0	0	0	0	0	0	0	0	0	0
86039	0	0	0	0	0	0	0	0	0	0	0	0	0	0	0	0	0	0	690	642	9.88	284	0	0	0	0	0	0	0	0	0	0	0	0	0	0	0	0	0	0	0	0	0	0	0	0	0	0	0
86040	0	0	0	0	0	0	0	0	0	0	0	0	0	0	0	0	0	0	40.1	25.8	1.48	137	0	0	0	0	0	0	0	0	0	0	0	0	0	0	0	0	0	0	0	0	0	0	0	0	0	0	0
86041	0	0	0	0	0	0	0	0	0	0	0	0	0	0	0	0	0	0	73.5	1640	2.35	2300	0	0	0	0	0	0	0	0	0	0	0	0	0	0	0	0	0	0	0	0	0	0	0	0	0	0	0
86115	0	0	0	0	0	0	0	0	0	0	0	0	0	0	0	0	0	0	69	376	0	45.15	0	0	0	0	0	0	0	0	0	0	0	0	0	0	0	0	0	0	0	0	0	0	0	0	0	0	0
86147	0	0	0	0	0	0	0	0	0	0	0	0	0	0	0	0	0	0	17.9	16.6	2.22	391	0	0	0	0	0	0	0	0	0	0	0	0	0	0	0	0	0	0	0	0	0	0	0	0	0	0	0
86149	0	0	0	0	0	0	0	0	0	0	0	0	0	0	0	0	0	0	1	0.325	5.05	1226.41	0	0	0	0	0	0	0	0	0	0	0	0	0	0	0	0	0	0	0	0	0	0	0	0	0	0	0
86150	0	0	0	0	0	0	0	0	0	0	0	0	0	0	0	0	0	0	354	502	1.985	570	0	0	0	0	0	0	0	0	0	0	0	0	0	0	0	0	0	0	0	0	0	0	0	0	0	0	0
86181	460	0	0	0	0	0	0	0	0	0	0	0	0	0	0	0	0	0	0	0	0	0	0	0	0	0	0	0	0	0	0	0	0	0	0	0	0	0	0	0	0	0	188	0	250	0	0	0	0
86182	1500	0	0	0	0	0	0	0	0	0	0	0	0	0	0	0	0	0	0	0	0	0	0	0	0	0	0	0	0	0	0	0	0	0	0	0	0	0	0	0	0	0	62	0	260	0	0	0	0
86239	0	0	0	0	0	0	0	0	0	0	0	0	0	0	0	0	0	0	0	0	0	0	0	0	0	0	0	0	0	0	0	0	0	0	0	0	0	0	0	0	0	0	0	0	0	0	0	0	0
86255	0	0	0	0	0	0	0	0	0	0	0	0	0	0	0	0	0	0	105	223	16.7	31	0	0	0	0	0	0	0	0	0	0	0	0	0	0	0	0	0	0	0	0	0	0	0	0	0	0	0
86346	0	0	0	0	0	0	0	0	0	0	0	0	0	0	0	0	0	0	87.8	88.2	0	1.47	0	0	0	0	0	0	0	0	0	0	0	0	0	0	0	0	0	0	0	0	0	0	0	0	0	0	0
86377	0	0	0	0	0	0	0	0	0	0	0	0	0	0	0	0	0	0	49.7	187	2.47	1870	0	0	0	0	0	0	0	0	0	0	0	0	0	0	0	0	0	0	0	0	0	0	0	0	0	0	0
86382	0	0	0	0	0	0	0	0	0	0	0	0	0	0	0	0	0	0	3030	1970	26.6	670	0	0	0	0	0	0	0	0	0	0	0	0	0	0	0	0	0	0	0	0	0	0	0	0	0	0	0
86383	0	0	0	0	0	0	0	0	0	0	0	0	0	0	0	0	0	0	4890	1518	199	922	0	0	0	0	0	0	0	0	0	0	0	0	0	0	0	0	0	0	0	0	0	0	0	0	0	0	0
86386	0	0	0	0	0	0	0	0	0	0	0	0	0	0	0	0	0	0	54.7	23.8	2.04	79.2	0	0	0	0	0	0	0	0	0	0	0	0	0	0	0	0	0	0	0	0	0	0	0	0	0	0	0
86387	0	0	0	0	0	0	0	0	0	0	0	0	0	0	0	0	0	0	293	5140	2.13	1270	0	0	0	0	0	0	0	0	0	0	0	0	0	0	0	0	0	0	0	0	0	0	0	0	0	0	0
86402	0	0	0	0	0	0	0	0	0	0	0	0	0	0	0	0	0	0	140	190	60	30	0	0	0	0	0	0	0	0	0	0	0	0	0	0	0	0	0	0	0	0	0	0	0	0	0	0	0
86412	0	0	0	0	0	0	0	0	0	0	0	0	0	0	0	0	0	0	335	431	2.74	61.9	0	0	0	0	0	0	0	0	0	0	0	0	0	0	0	0	0	0	0	0	0	0	0	0	0	0	0
86490	0	0	0	0	0	0	0	0	0	0	0	0	0	0	0	0	0	0	234	58.9	4.92	352	0	0	0	0	0	0	0	0	0	0	0	0	0	0	0	0	0	0	0	0	0	0	0	0	0	0	0
86494	0	0	0	0	0	0	0	0	0	0	0	0	0	0	0	0	0	0	14	1.6	53	600	0	0	0	0	0	0	0	0	0	0	0	0	0	0	0	0	0	0	0	0	0	0	0	0	0	0	0
86497	0	0	0	0	0	0	0	0	0	0	0	0	0	0	0	0	0	0	149	2540	48	90.3	0	0	0	0	0	0	0	0	0	0	0	0	0	0	0	0	0	0	0	0	0	0	0	0	0	0	0
86498	0	0	0	0	0	0	0	0	0	0	0	0	0	0	0	0	0	0	140	20	51	348	0	0	0	0	0	0	0	0	0	0	0	0	0	0	0	0	0	0	0	0	0	0	0	0	0	0	0
86535	0	0	0	0	0	0	0	0	0	0	0	0	0	0	0	0	0	0	57	70	1.52	1.38	0	0	0	0	0	0	0	0	0	0	0	0	0	0	0	0	0	0	0	0	0	0	0	0	0	0	0
86549	0	0	0	0	0	0	0	0	0	0	0	0	0	0	0	0	0	0	1660	2370	141	816	0	0	0	0	0	0	0	0	0	0	0	0	0	0	0	0	0	0	0	0	0	0	0	0	0	0	0
86608	0	0	0	0	0	0	0	0	0	0	0	0	0	0	0	0	0	0	0	0	0	0	0	0	0	0	0	0	0	0	0	0	0	0	0	0	0	0	0	0	0	0	0	0	0	0	0	0	0
86652	0	0	0	0	0	0	0	0	0	0	0	0	0	0	0	0	0	0	161	39	16.1	0	0	0	0	0	0	0	0	0	0	0	0	0	0	0	0	0	0	0	0	0	0	0	0	0	0	0	0
86657	0	0	0	0	0	0	0	0	0	0	0	0	0	0	0	0	0	0	161	39	16.1	0	0	0	0	0	0	0	0	0	0	0	0	0	0	0	0	0	0	0	0	0	0	0	0	0	0	0	0
86670	0	0	0	0	0	0	0	0	0	0	0	0	0	0	0	0	0	0	157	112	1.39	230	0	0	0	0	0	0	0	0	0	0	0	0	0	0	0	0	0	0	0	0	0	0	0	0	0	0	0
86711	1706	0	0	0	0	0	0	0	0	0	0	0	0	0	0	0	0	0	0	0	0	0	0	0	0	0	0	0	0	0	0	0	0	0	0	0	0	0	0	0	0	0	7.2	19	0	0	0	0	0
86861	0	0	0	0	0	0	0	620	0	20	720	0.9	0	0	0	0	0	0	0	0	0	0	0	0	0	0	0	0	0	0	0	0	0	0	0	0	0	0	0	0	0	0	0	0	0	0	0	0	0
86885	12	250	150	0	0	12	13	24.5333	0	0	0	0	0	0	0	0	0	0	0	0	0	0	0	0	0	0	0	0	0	0	0	0	0	0	0	0	0	0	0	0	0	0	0	0	0	0	0	0	0
86906	0	0	0	230	0	0	0	200	0	0	3600	3033	0	0	0	0	0	0	0	0	0	0	0	0	0	0	0	0	0	0	0	0	0	0	0	0	0	0	0	0	0	0	0	0	0	0	0	0	0
86977	9.2	10.1	6.2	265	0	0	0	0	0	2100	0	0	0	0	0	0	0	0	0	0	0	0	0	0	0	0	0	0	0	0	0	0	0	0	0	0	0	0	0	0	0	0	0	0	0	0	0	0	0
86995	0	0	0	0	0	0	0	0	0	0	0	0	4.12	47.4	19.4	16.3	20.2	31.2333	0	0	0	0	0	0	0	0	0	0	0	0	0	0	0	0	0	0	0	0	0	0	0	0	0	0	0	0	0	0	0
87022	0	0	0	0	0	0	0	0	0	0	0	0	6.81538	4.93	2.72143	1917.33	222	153.667	0	0	0	0	0	0	0	0	0	0	0	0	0	0	0	0	0	0	0	0	0	0	0	0	0	0	0	0	0	0	0
87052	0	0	0	0	0	0	0	0	0	0	0	0	0	0	0	0	0	0	0	0	0	0	0	0	0	0	0	0	0	0	0	0	0	0	0	0	0	0	0	0	0	0	0	0	0	0	0	0	0
87350	0	0	0	0	0	0	0	0	0	0	0	0	420	2	34	0	0	0	0	0	0	0	0	0	0	0	0	0	0	0	0	0	0	0	0	0	0	0	0	0	0	0	0	0	0	0	0	0	0
87414	0	0	0	0	0	0	0	0	0	0	0	0	0	0	0	0	0	0	0	0	0	0	0	0	0	0	0	0	0	0	0	0	0	0	0	0	0	0	0	0	0	0	0	0	0	0	0	0	0
87474	0	0	0	0	0	0	0	0	0	0	0	0	830	25	250	0	0	0	0	0	0	0	0	0	0	0	0	0	0	0	0	0	0	0	0	0	0	0	0	0	0	0	0	0	0	0	0	0	0
87491	0	0	0	0	0	0	0	0	0	0	0	0	0	0	0	0	0	0	8.4	1.2	10.3	35	0	0	0	0	0	0	0	0	0	0	0	0	0	0	0	0	0	0	0	0	0	0	0	0	0	0	0
87552	0	0	0	0	0	0	0	0	0	0	0	0	0	0	0	0	0	0	3420	3150	0	786	0	0	0	0	0	0	0	0	0	0	0	0	0	0	0	0	0	0	0	0	0	0	0	0	0	0	0
87684	0	0	0	0	0	0	0	0	0	0	0	0	1700	3.5	73	0	0	0	0	0	0	0	0	0	0	0	0	0	0	0	0	0	0	0	0	0	0	0	0	0	0	0	0	0	0	0	0	0	0
87725	0	0	0	0	0	0	0	0	0	0	0	0	0	0	0	0	0	0	70	4.1	30	110	0	0	0	0	0	0	0	0	0	0	0	0	0	0	0	0	0	0	0	0	0	0	0	0	0	0	0
87782	0	0	0	0	0	0	0	0	0	0	0	0	0	0	0	0	0	0	9	2.1	69	224	0	0	0	0	0	0	0	0	0	0	0	0	0	0	0	0	0	0	0	0	0	0	0	0	0	0	0
87793	0	0	0	0	0	0	0	0	0	0	0	0	0	0	0	0	0	0	50	10	81	225	0	0	0	0	0	0	0	0	0	0	0	0	0	0	0	0	0	0	0	0	0	0	0	0	0	0	0
87860	0	0	0	0	0	0	0	0	0	0	0	0	0	0	0	0	0	0	175	22	31	0	0	0	0	0	0	0	0	0	0	0	0	0	0	0	0	0	0	0	0	0	0	0	0	0	0	0	0
87924	0	0	0	0	0	0	0	0	0	0	0	0	0	0	0	0	0	0	0	0	0	0	0	0	0	0	0	0	0	0	0	0	0	0	0	0	0	0	0	0	0	0	556	236	3.1	0	0	0	0
87979	0	0	0	0	0	0	0	0	0	0	0	0	0	0	0	0	0	0	6000	220	220	0	0	0	0	0	0	0	0	0	0	0	0	0	0	0	0	0	0	0	0	0	0	0	0	0	0	0	0
87986	0	0	0	0	0	0	0	0	0	0	0	0	0	0	0	0	0	0	150	21	37	14	0	0	0	0	0	0	0	0	0	0	0	0	0	0	0	0	0	0	0	0	0	0	0	0	0	0	0
88021	0	0	0	0	0	0	0	0	0	0	0	0	0	0	0	0	0	0	30	156	35	0	0	0	0	0	0	0	0	0	0	0	0	0	0	0	0	0	0	0	0	0	0	0	0	0	0	0	0
88286	0	0	0	0	0	0	0	0	0	0	0	0	2000	0	0	5	5	5	0	0	0	0	0	0	0	3000	0	0	0	0	0	0	0	0	0	0	0	0	0	0	0	0	0	0	0	0	0	0	0
88406	0	0	0	0	0	0	0	0	0	0	0	0	0	0	0	0	0	0	70	3.1	24	212	0	0	0	0	0	0	0	0	0	0	0	0	0	0	0	0	0	0	0	0	0	0	0	0	0	0	0
88425	0	0	0	0	0	0	0	0	0	0	0	0	0	0	0	0	0	0	0	0	0	0	0	0	0	0	0	0	0	0	0	0	0	0	0	0	0	0	0	0	0	0	0	0	0	0	0	0	0
88440	0	0	0	0	0	0	0	0	0	0	0	0	0	0	0	0	0	0	0	0	0	0	0	0	0	0	0	0	0	0	0	0	0	0	0	0	0	0	0	0	0	0	873	4603	3872	0	0	0	0
88454	0	0	0	0	0	0	0	0	0	0	0	0	0	0	0	0	0	0	0	0	0	0	0	0	0	0	0	0	0	0	0	0	0	0	0	0	0	0	0	0	0	0	450	740	40	0	0	0	0
88455	0	0	0	0	0	0	0	0	0	0	0	0	0	0	0	0	0	0	0	0	0	0	0	0	0	0	0	0	0	0	0	0	0	0	0	0	0	0	0	0	0	0	460	1300	32	0	0	0	0
88456	0	0	0	0	0	0	0	0	0	0	0	0	0	0	0	0	0	0	0	0	0	0	0	0	0	0	0	0	0	0	0	0	0	0	0	0	0	0	0	0	0	0	1200	2200	18	0	0	0	0
88480	5.1	5.1	5.1	5.1	5.1	69	0	39	0	0	0	265	0	0	0	20	0	18	0	0	0	0	0	0	0	0	0	0	0	0	0	0	0	0	0	0	0	0	0	0	0	0	0	5723	0	0	0	0	0
88494	0	0	0	0	0	0	0	0	0	0	0	0	0	0	0	0	0	0	80	15	45	0	0	0	0	0	0	0	0	0	0	0	0	0	0	0	0	0	0	0	0	0	0	0	0	0	0	0	0
88550	0	0	0	0	0	0	0	0	0	0	0	0	0	0	0	0	0	0	136	61	65	183	0	0	0	0	0	0	0	0	0	0	0	0	0	0	0	0	0	0	0	0	0	0	0	0	0	0	0
88586	0	0	0	0	0	0	0	0	0	0	0	0	0	0	0	0	0	0	0	0	0	0	0	0	0	0	0	0	0	0	0	0	0	0	0	0	0	0	0	0	0	0	510	810	15	0	0	0	0
88602	0	0	0	0	0	0	0	0	0	0	0	0	0	0	0	0	0	0	0	0	0	0	0	0	0	0	0	0	0	0	0	0	0	0	0	0	0	0	0	0	0	0	1600	2500	17	0	0	0	0
88619	0	0	0	0	0	0	0	0	0	0	0	0	0	0	0	0	0	0	0	0	0	0	0	0	0	0	0	0	0	0	0	0	0	0	0	298	246	178	173	0	0	0	0	0	0	0	0	0	0
88688	0	0	0	0	0	0	0	0	0	0	0	0	0	0	0	0	0	0	0	0	0	0	0	0	0	0	0	0	0	0	0	0	0	0	0	0	0	0	0	0	0	0	6.1	28	0.39	0	0	0	0
88716	0	0	0	0	0	0	0	0	0	0	0	0	0	0	0	0	0	0	0	0	0	0	0	0	0	0	0	0	0	0	0	0	0	0	0	0	0	0	0	0	0	0	90	450	4.7	0	0	0	0
88729	0	0	0	0	0	0	0	0	0	0	0	0	0	0	0	0	0	0	0	0	0	0	0	0	0	0	0	0	0	0	0	0	0	0	0	4	23.4	9.9	18.5	0	0	0	0	0	0	0	0	0	0
88746	0	0	0	0	0	0	0	0	0	0	0	0	0	0	0	0	0	0	0	0	0	0	0	0	0	0	0	0	0	0	0	0	0	0	0	25.3667	27.7667	27.2333	27.1333	37	0	0	0	0	0	0	0	0	0
88867	0	0	0	0	0	0	0	0	0	0	0	0	0	0	0	0	0	0	0	0	0	0	0	0	0	0	0	0	0	0	0	0	0	0	0	0	0	0	0	0	0	0	140	450	2.5	0	0	0	0
88888	0	0	0	0	0	0	0	0	0	0	0	0	0	0	0	0	0	0	0	0	0	0	0	0	0	0	0	0	0	0	0	0	0	0	0	0	0	0	0	0	0	0	310	3000	140	0	0	0	0
88933	81	0	0	0	0	840	840	840	0	0	0	0	15	15	15	0	0	0	0	0	0	0	0	0	0	0	0	0	0	0	0	0	0	0	0	0	0	0	0	0	0	760	144.857	1.63571	127.667	0	0	0	0
89106	0	0	0	0	0	0	0	0	0	0	0	0	0.37	34.7467	0.8	3.5	28	0.8	0	0	0	0	0	0	0	0	0	0	0	0	0	0	0	0	0	0	0	0	0	0	0	0	0	0	0	0	0	0	0
89118	5.9	0	0	0	0	0	0	0	0	0	0	0	0.67	3.9	1.5	0	0	0	0	0	0	0	0	0	0	0	0	0	0	0	0	0	0	0	0	0	0	0	0	0	0	0	0	0	0	0	0	0	0
89164	0	0	0	0	0	0	0	0	0	0	0	0	0	0	0	0	0	0	0	0	0	0	0	0	0	0	0	0	0	0	0	0	0	0	0	111	248	160	209	0	0	0	0	0	0	0	0	0	0
89176	0	0	0	0	0	0	0	0	0	0	0	0	0	0	0	0	0	0	0	0	0	0	0	0	0	0	0	0	0	0	0	0	0	0	0	1.9	26.9	1.7	1.5	0	0	0	0	0	0	0	0	0	0
89182	0	0	0	0	0	0	0	0	0	0	0	0	0	0	0	0	0	0	0	0	0	0	0	0	0	0	0	0	0	0	0	0	0	0	0	0	0	0	0	0	0	0	66	1400	11	0	0	0	0
89206	0	0	0	0	0	0	0	0	0	0	0	0	0	0	0	0	0	0	0	0	0	0	0	0	0	6215	1370	0	860	0	0	0	0	0	0	0	0	0	0	0	0	0	0	0	0	0	0	0	0
89217	0	0	0	0	0	0	0	0	0	0	0	0	3.7	27	110	2240	528	476	0	0	0	0	0	0	0	0	0	0	0	0	0	0	0	0	0	0	0	0	0	0	0	0	0	0	0	0	0	0	0
89233	0	0	0	0	0	0	0	0	0	0	0	0	0	0	0	0	0	0	0	0	0	0	0	0	740	0	0	0	0	0	0	0	0	0	0	0	0	0	0	0	0	0	0	0	0	0	0	0	0
89239	0	0	0	0	0	0	0	0	0	0	0	0	2.6	0.74	1.2	729	0	280	0	0	0	0	0	0	0	0	0	0	0	0	0	0	0	0	0	0	0	0	0	0	0	0	0	0	0	0	0	0	0
89241	198	0	0	0	0	0	0	0	0	168	0	0	0	0	0	0	0	0	0	0	0	0	0	0	0	0	0	0	0	0	0	0	0	0	0	0	0	0	0	0	0	0	14	4.13333	48	0	0	0	0
89244	1.3	0	0	0	0	1637	1637	1637	0	0	0	0	0	0	0	0	0	0	0	0	0	0	0	0	0	0	0	0	0	0	0	0	0	0	0	0	0	0	0	0	0	0	0	0	0	0	0	0	0
89341	0	330	600	0	0	0	0	0	0	0	0	0	1.87	367	398	369	420	324	0	0	0	0	0	0	0	0	0	0	0	0	0	0	0	0	0	0	0	0	0	0	0	0	0	0	0	0	0	0	0
89351	14.5	0	0	0	0	0.255	0	4.75667	0	0	76	0	6.95	6.95	6.95	390	390	390	0	0	0	0	0	0	0	0	0	0	0	0	0	0	0	0	0	5100	0	0	0	0	0	156.5	5.15	8.23333	36.6667	0	0	0	0
89354	0	0	0	0	0	0	0	0	0	0	0	0	8.2	7.4	3.6	0	0	0	0	0	0	0	0	0	0	0	0	0	0	0	0	0	0	0	0	0	0	0	0	0	0	0	0	0	0	0	0	0	0
89356	0	0	0	0	0	0	0	0	0	0	0	0	0	0	0	0	0	0	0	0	0	0	0	0	0	0	0	0	0	0	0	0	0	0	0	2.9	19.7	4	4.6	0	0	0	0	0	0	0	0	0	0
89358	0	0	0	0	0	0	0	0	0	0	0	0	0	0	0	0	0	0	0	0	0	0	0	0	0	0	0	0	0	0	0	0	0	0	0	0	0	0	0	0	0	0	15	260	1.2	0	0	0	0
89359	0	0	0	0	0	0	0	0	0	0	0	0	0	0	0	0	0	0	0	0	0	0	0	0	0	0	0	0	0	0	0	0	0	0	0	0	0	0	0	0	0	0	370	820	3.1	0	0	0	0
89361	0	0	0	0	0	0	0	0	0	0	0	0	0	0	0	0	0	0	0	0	0	0	0	0	0	0	0	0	0	0	0	0	0	0	0	0	0	0	0	0	0	0	0	0	0	0	0	0	0
89362	0	0	0	0	0	0	0	0	0	0	0	0	0	0	0	0	0	0	0	0	0	0	0	0	0	0	0	0	0	0	0	0	0	0	0	0	0	0	0	0	0	0	0	0	0	0	0	0	0
89363	0	0	0	0	0	0	0	0	0	0	0	0	0	0	0	0	0	0	0	0	0	0	0	0	0	0	0	0	0	0	0	0	0	0	0	0	0	0	0	0	0	0	0	0	0	0	0	0	0
89379	0	0	0	0	0	0	0	0	0	0	0	0	0	0	0	0	0	0	0	0	0	0	0	0	0	0	0	0	0	0	0	0	0	0	0	0	0	0	0	0	0	0	0	0	0	0	0	0	0
89384	0	0	0	0	0	0	0	0	0	0	0	0	0	0	0	0	0	0	0	0	0	0	0	0	0	0	0	0	0	0	0	0	0	0	0	0	0	0	0	0	0	0	1100	1400	27	0	0	0	0
89391	530	0	0	0	0	160.5	220	1735	0	0	1400	0	31.25	31.25	31.25	593.5	593.5	593.5	0	0	0	0	0	0	0	0	0	0	0	0	0	0	0	0	0	392	1020	1020	1020	1020	0	1976.67	186.333	436.667	1800	0	0	0	0
89497	0	0	0	0	0	0	0	0	0	0	0	0	0	0	0	0	0	0	0	0	0	0	0	0	0	0	0	0	0	0	0	0	0	0	0	0	0	0	0	0	0	0	15	120	3.1	0	0	0	0
89506	0	0	0	0	0	0	0	0	0	0	0	0	0	0	0	0	0	0	0	0	0	0	0	0	0	0	0	0	0	0	0	0	0	0	0	40.7	258	31.2	65.6	0	0	0	0	0	0	0	0	0	0
89528	0	0	0	0	0	0	0	0	0	0	0	0	36	23	1.6	24	3.4	21	0	0	0	0	0	0	0	0	0	0	0	0	0	0	0	0	0	0	0	0	0	0	0	0	0	0	0	0	0	0	0
89595	0	0	0	0	0	0	0	0	0	0	0	0	0	0	0	0	0	0	0	0	0	0	0	0	0	0	0	0	0	0	0	0	0	0	0	0	0	0	0	0	0	0	1	10	1.1	0	0	0	0
89596	0	0	69.5	0	0	0	0	0	0	0	0	0	0	0	0	0	0	0	0	0	0	0	0	0	0	0	0	0	0	0	0	0	0	0	0	0	0	0	0	0	0	0	62	273	0	0	0	0	0
89598	0	0	0	0	0	0	0	0	0	0	0	0	0	0	0	0	0	0	0	0	0	0	0	0	0	0	0	0	0	0	0	0	0	0	0	0	0	0	0	0	0	0	0	0	0	0	0	0	0
89620	0	0	0	0	0	0	0	0	0	0	0	0	0	0	0	0	0	0	0	0	0	0	0	0	0	0	0	0	0	0	0	0	0	0	0	0	0	0	0	0	0	0	0	0	0	0	0	0	0
89682	0	0	0	0	0	0	0	0	0	0	0	0	0	0	0	0	0	0	0	0	0	0	0	0	0	0	0	0	0	0	0	0	0	0	0	0	0	0	0	0	0	0	0	0	0	0	0	0	0
89703	0	0	0	0	0	0	0	0	0	0	0	0	0	0	0	0	0	0	0	0	0	0	0	0	0	0	0	0	0	0	0	0	0	0	0	0	0	0	0	0	0	0	0	0	0	0	0	0	0
89714	0	0	0	0	0	0	0	0	0	0	0	0	0	0	0	0	0	0	0	0	0	0	0	0	0	0	0	0	0	0	0	0	0	0	0	0	0	0	0	0	0	0	0	0	0	0	0	0	0
89747	0	0	92	0	0	0	0	0	0	0	0	0	0	0	0	0	0	0	0	0	0	0	0	0	0	0	0	0	0	0	0	0	0	0	0	0	0	0	0	0	0	0	108	691	0	0	0	0	0
89779	4600	0	0	0	0	3.91429	10	8.78	0	0	10	365	24.075	24.075	24.075	206.25	211	178.75	0	0	0	0	0	0	0	0	0	0	0	0	0	0	0	0	0	25.2	47	47	47	47	0	107.75	25.0286	44.8333	33.75	0	0	0	0
89803	330	0	0	0	0	1.37	0	2.9	0	0	0	0	3.4	3.4	3.4	570	570	570	0	0	0	0	0	0	0	0	0	0	0	0	0	0	0	0	0	0	0	0	550	0	0	56.5	12	11.2	39	0	0	0	0
89808	0	0	0	0	0	0	0	0	0	0	0	0	0	0	0	0	0	0	0	0	0	0	0	0	0	0	0	0	0	0	0	0	0	0	0	0	0	0	0	0	0	0	0	0	0	0	0	0	0
89811	0	0	0	0	0	0	0	0	0	0	0	0	0	0	0	0	0	0	0	0	0	0	0	0	0	0	0	0	0	0	0	0	0	0	0	0	0	0	0	0	0	0	0	0	0	0	0	0	0
89812	0	0	0	0	0	0	0	0	0	0	0	0	2344	7943	5370	0	0	0	0	0	0	0	0	0	0	0	0	0	0	0	0	0	0	0	0	0	0	0	0	0	0	0	0	0	0	0	0	0	0
89813	0	0	0	0	0	0	0	0	0	0	0	0	0	0	0	0	0	0	0	0	0	0	0	0	0	0	0	0	0	0	0	0	0	0	0	0	0	0	0	0	0	0	0	0	0	0	0	0	0
89851	0	0	0	0	0	0	0	0	0	0	0	0	0	0	0	220	220	220	0	0	0	0	0	0	0	0	0	0	0	0	0	0	0	0	0	0	0	0	0	0	0	0	0	0	0	0	0	0	0
89886	0	0	0	0	0	0	0	0	0	0	0	0	0	0	0	0	0	0	0	0	0	0	0	0	0	0	0	0	0	0	0	0	0	0	0	0	0	0	0	0	0	0	0	0	0	0	0	0	0
89944	410	0	0	0	0	0	0	0	0	2331	0	0	0	0	0	0	0	0	0	0	0	0	0	0	0	0	0	0	0	0	0	0	0	0	0	0	0	0	0	0	0	0	79.5	40.6667	117	0	0	0	0
89959	0	0	0	0	0	0	0	0	0	0	0	0	0	0	0	0	0	0	0	0	0	0	0	0	0	0	0	0	0	0	0	0	0	0	0	0	0	0	0	0	0	0	0	0	0	0	0	0	0
89975	0	0	0	0	0	0	0	0	0	0	0	0	0	0	0	0	0	0	0	0	0	0	0	0	0	0	0	0	0	0	0	0	0	0	0	0	0	0	0	0	0	0	0	0	0	0	0	0	0
89991	0	0	0	0	0	0	0	0	0	0	0	0	0	0	0	0	0	0	0	0	0	0	0	0	0	0	0	0	0	0	0	0	0	0	0	0	0	0	0	0	0	0	0	0	0	0	0	0	0
90032	0	0	0	0	0	0	0	0	0	0	0	0	0	0	0	0	0	0	0	0	0	0	0	0	0	0	0	0	0	0	0	0	0	0	0	0	0	0	0	0	0	0	0	0	0	0	0	0	0
90045	0	0	0	0	0	0	0	0	0	0	0	0	0	0	0	0	0	0	0	0	0	0	0	0	0	0	0	0	0	0	0	0	0	0	0	0	0	0	0	0	0	0	0	0	0	0	0	0	0
90062	0	0	0	0	0	0	0	0	0	65	0	1.15	0	0	0	0	0	0	0	0	0	0	0	0	0	0	0	0	0	0	0	0	0	0	0	0	0	0	0	0	0	0	316	0	0	0	0	0	0
90117	0	0	0	0	0	0	0	0	0	0	0	0	0	0	0	0	0	0	0	0	0	0	0	0	0	0	0	0	0	0	0	0	0	0	0	0	0	0	0	0	0	0	0	0	0	0	0	0	0
90160	0	0	0	0	0	0	0	0	0	0	0	0	0	0	0	0	0	0	9.364	33.2483	34.9167	4083.12	0	0	0	0	0	0	0	0	0	0	0	0	0	0	0	0	0	0	0	0	0	0	0	0	0	0	0
90217	0	0	0	0	0	0	0	0	0	0	0	0	0	0	0	0	0	0	0	0	0	0	0	0	0	0	0	0	0	0	0	0	0	0	0	0	0	0	0	0	0	0	0	0	0	0	0	0	0
90218	0	0	0	0	0	0	0	0	0	0	0	0	0	0	0	0	0	0	0	0	0	0	0	0	0	0	0	0	0	0	0	0	0	0	0	0	0	0	0	0	0	0	0	0	0	0	0	0	0
90220	1.8	0	0	0	0	0	0	0	0	0	0	9.78	0	0	0	0	0	0	0	0	0	0	0	0	0	0	0	0	0	0	0	0	0	0	0	0	0	0	0	0	0	0	233	0	0	0	0	0	0
90242	0	0	0	0	0	0	0	0	0	0	0	0	0	0	0	0	0	0	0	0	0	0	0	0	0	0	0	0	0	0	0	0	0	0	0	0	0	0	0	0	0	0	0	0	0	0	0	0	0
90258	0	0	0	0	0	0	0	0	0	0	0	0	0	0	0	0	0	0	0	0	0	0	0	0	0	0	0	0	0	0	0	0	0	0	0	0	0	0	0	0	0	0	0	0	0	0	0	0	0
90267	0	0	0	0	0	0	0	0	0	0	0	0	0	0	0	0	0	0	0	0	0	0	0	0	0	0	0	0	0	0	0	0	0	0	0	0	0	0	0	0	0	0	0	0	0	0	0	0	0
90268	0	0	0	0	0	0	0	0	0	0	0	0	0	0	0	0	0	0	0	0	0	0	0	0	0	0	0	0	0	0	0	0	0	0	0	0	0	0	0	0	0	0	0	0	0	0	0	0	0
90289	0	0	0	0	0	0	0	0	0	0	0	0	0	0	0	0	0	0	35	860	0	5.82	0	0	0	0	0	0	0	0	0	0	0	0	0	0	0	0	0	0	0	0	0	0	0	0	0	0	0
90367	0	0	0	0	0	0	0	0	0	0	0	0	0	0	0	0	0	0	0	0	0	0	0	0	0	0	0	0	0	0	0	0	0	0	0	0	0	0	0	0	0	0	0	0	0	0	0	0	0
90378	16.9	0	0	0	0	0	0	0	0	0	0	1.1	0	0	0	0	0	0	0	0	0	0	0	0	0	0	0	0	0	0	0	0	0	0	0	0	0	0	0	0	0	0	71	0	0	0	0	0	0
90379	17.3	0	0	0	0	0	0	0	0	0	0	1.1	0	0	0	0	0	0	0	0	0	0	0	0	0	0	0	0	0	0	0	0	0	0	0	0	0	0	0	0	0	0	7.1	0	0	0	0	0	0
90388	355	0	0	0	0	469	0	0	0	0	0	18	373	0	0	92.8	0	0	0	0	0	0	0	0	0	0	0	0	0	0	0	0	0	0	0	0	0	0	0	0	0	0	2250	0	0	0	0	0	0
90405	0	0	0	0	0	0	0	0	0	0	0	0	0	0	0	0	0	0	0	0	0	0	0	0	0	0	0	0	0	0	0	0	0	0	0	0	0	0	0	0	0	0	0	0	0	0	0	0	0
90412	0	0	0	0	0	0	0	0	0	0	0	0	0	0	0	0	0	0	0	0	0	0	0	0	0	0	0	0	0	0	0	0	0	0	0	0	0	0	0	0	0	0	0	0	0	0	0	0	0
90466	0	0	0	0	0	0	0	0	0	0	0	0	0	0	0	0	0	0	175	476.333	228.5	3910	0	0	0	0	0	0	0	0	0	0	0	0	0	0	0	0	0	0	0	0	0	0	0	0	0	0	0
90501	0	0	0	0	0	0	0	0	0	0	0	0	0	0	0	0	0	0	0	0	0	0	0	0	0	1500	1200	0	0	0	0	0	0	0	0	0	0	0	0	0	0	33	1093.33	0	0	0	0	0	0
90561	0	0	0	0	0	2791	0	0	0	0	7109.5	318.2	0	0	0	0	0	0	0	0	0	0	0	0	0	0	0	0	0	0	0	0	0	0	0	0	0	0	0	0	0	0	0	0	0	0	0	0	0
90574	0	0	0	0	0	0	0	0	0	0	0	0	0	0	0	0	0	0	0	0	0	0	0	0	0	0	0	0	0	0	0	0	0	0	0	0	0	0	0	0	0	179	1.44	3.21	0	21	0	0	0
90584	0	0	0	0	0	0	0	0	0	0	0	0	0	0	0	0	0	0	0	0	0	0	0	0	0	0	0	0	0	0	0	0	0	0	0	0	0	0	0	0	0	0	0	0	0	0	0	0	0
90585	0	0	0	0	0	0	0	0	0	0	0	0	0	0	0	0	0	0	700	6200	0	2.395	0	0	0	0	0	0	0	0	0	0	0	0	0	0	0	0	0	0	0	0	0	0	0	0	0	0	0
90630	340	0	0	0	0	1740	0	530	0	0	2.68	260	0	0	0	0	0	0	0	0	0	0	0	0	0	0	0	0	0	0	0	0	0	0	0	0	0	0	0	0	0	120	460	1330	130	0	0	0	0
90665	990.7	0	0	0	0	242	0	0	0	0	0	212.9	0	0	0	0	0	0	0	0	0	0	0	0	0	0	0	0	0	0	0	0	0	0	0	0	0	0	0	0	0	0	0	0	0	0	0	0	0
90698	142	0	0	0	0	0	0	0	0	0	0	13.4	0	0	0	0	0	0	0	0	0	0	0	0	0	0	0	0	0	0	0	0	0	0	0	0	0	0	0	0	0	0	261	0	0	0	0	0	0
90723	0	0	0	0	0	551	795.1	302.8	0	0	0	0	0	0	0	0	0	0	0	0	0	0	0	0	0	0	0	0	0	0	0	0	0	0	0	0	0	0	0	0	0	0	0	0	0	0	0	0	0
90949	0	0	0	0	0	0	0	0	0	0	0	0	0	0	0	0	0	0	0	0	0	0	0	0	0	0	0	0	0	0	0	0	0	0	0	0	0	0	0	0	0	0	709	457	11.6	0	0	0	0
90971	0	0	0	0	0	0	0	0	0	0	0	0	0	0	0	0	0	0	0	0	0	0	0	0	0	0	0	0	0	0	0	0	0	0	0	0	0	0	0	0	0	0	911	537	3.6	0	0	0	0
90987	0	0	0	0	0	0	0	0	0	0	0	0	85.5	517	253	1218	455	161	0	0	0	0	0	0	0	0	0	0	0	0	0	0	0	0	0	0	0	0	0	0	0	0	0	0	0	0	0	0	0
91015	0	0	0	0	0	0	0	0	0	0	0	0	0	0	0	0	0	0	0	0	0	0	0	0	0	0	0	0	0	0	0	0	0	0	0	0	0	0	0	0	0	0	0	0	0	0	0	0	0
91045	0	0	0	0	0	627	0	0	0	0	4460.7	411	0	0	0	0	0	0	0	0	0	0	0	0	0	0	0	0	0	0	0	0	0	0	0	0	0	0	0	0	0	0	0	0	0	0	0	0	0
91058	405.6	0	0	0	0	2311.6	0	0	0	0	7385	102.8	0	0	0	0	0	0	0	0	0	0	0	0	0	0	0	0	0	0	0	0	0	0	0	0	0	0	0	0	0	0	0	0	0	0	0	0	0
91072	0	0	0	0	0	0	0	0	0	0	0	0	0	0	0	0	0	0	1900	8000	8000	0	0	0	0	0	0	0	0	0	0	0	0	0	0	0	0	0	0	0	0	0	0	0	0	0	0	0	0
91076	2759.7	0	0	0	0	232.2	0	0	0	0	0	412.3	0	0	0	0	0	0	0	0	0	0	0	0	0	0	0	0	0	0	0	0	0	0	0	0	0	0	0	0	0	0	0	0	0	0	0	0	0
91083	0	0	0	0	0	0	0	0	0	0	0	0	1500	0	0	12	12	12	0	0	0	0	0	0	0	0	0	0	0	0	0	0	0	0	0	0	0	0	0	0	0	0	0	0	0	0	0	0	0
91093	0	0	0	0	0	0	0	0	0	0	0	0	0	0	0	700	700	700	0	0	0	0	0	0	0	350	0	0	0	0	0	0	0	0	0	0	0	0	0	0	0	0	0	0	0	0	0	0	0
91100	0	0	0	0	0	0	0	0	0	0	0	0	0	0	0	0	0	0	0	0	0	0	0	0	0	0	0	0	0	0	0	0	0	0	0	0	0	0	0	0	0	0	244	220	2	0	0	0	0
91124	0	0.3	0.4	0	0	0	0	0	0	0	0	0	42	42	42	99.4769	99.4769	99.4769	0	0	0	0	0	0	0	0	0	0	0	0	0	0	0	0	0	0	0	0	0	0	0	0	0	0	0	0	0	0	0
91168	45	0	0	0	0	114	0	0	0	0	0	0	0	0	0	0	0	0	0	0	0	0	0	0	0	0	0	0	0	0	0	0	0	0	0	0	0	0	0	0	0	45	63.35	0	0	0	0	0	0
91172	0	0	0	0	0	0	0	0	0	0	0	0	0	0	0	0	0	0	0	0	0	0	0	0	0	0	0	0	0	0	0	0	0	0	0	0	0	0	0	0	0	0	0	0	0	0	0	0	0
91252	0	0	0	0	0	0	0	0	0	0	0	0	0	0	0	0	0	0	0	0	0	0	0	0	0	0	0	0	0	0	0	0	0	0	0	0	0	0	0	0	0	0	0	0	0	0	0	0	0
91254	0	0	0	0	0	0	0	0	0	0	0	0	0	0	0	0	0	0	11.1386	54.2945	815.143	900.909	0	0	0	0	0	0	0	0	0	0	0	0	0	0	0	0	0	0	0	0	0	0	0	0	0	0	0
91286	0	0	0	0	0	0	0	0	0	0	0	0	0	0	0	0	0	0	6000	5600	5600	0	0	0	0	0	0	0	0	0	0	0	0	0	0	0	0	0	0	0	0	0	0	0	0	0	0	0	0
91315	0	0	0	0	0	0	0	0	0	0	0	0	0	4300	4300	390	390	390	0	0	0	0	0	0	0	0	0	0	0	0	0	0	0	0	0	0	0	0	0	0	0	0	0	0	0	0	0	0	0
91326	0	0	0	0	0	0	0	0	0	0	0	0	2250	2250	2250	15	15	15	0	0	0	0	0	0	0	0	0	0	0	0	0	0	0	0	0	0	0	0	0	0	0	0	0	0	0	0	0	0	0
91328	0	0	0	0	0	0	0	0	0	0	0	0	0	0	0	520	520	520	0	0	0	0	0	0	0	0	0	0	0	0	0	0	0	0	0	0	0	0	0	0	0	0	0	0	0	0	0	0	0
91334	0	0	0	0	0	0	0	0	0	0	0	0	0	0	0	0	0	0	60	3200	3200	0	0	0	0	0	0	0	0	0	0	0	0	0	0	0	0	0	0	0	0	0	0	0	0	0	0	0	0
91350	0	0	0	0	0	0	0	0	0	0	0	0	0	0	0	0	0	0	1400	3900	3900	0	0	0	0	0	0	0	0	0	0	0	0	0	0	0	0	0	0	0	0	0	0	0	0	0	0	0	0
91397	0	0	0	0	0	0	0	0	0	0	0	0	0	0	0	0	0	0	0	0	0	0	0	0	0	0	0	0	0	0	0	0	0	0	0	0	0	0	0	0	0	0	0	0	0	0	0	0	0
91410	0	0	0	0	0	0	0	0	0	0	0	0	6900	6900	6900	25	25	25	0	0	0	0	0	0	0	0	0	0	0	0	0	0	0	0	0	0	0	0	0	0	0	0	0	0	0	0	0	0	0
91517	0	0	0	0	0	0	0	0	0	0	0	0	0	0	0	0	0	0	0	0	0	0	0	0	0	0	0	0	0	0	0	0	0	0	0	0	0	0	0	0	0	0	0	0	0	0	0	0	0
91535	14	2.1	1.71	0	0	0	0	0	0	0	0	0	0	0	0	0	0	0	0	0	0	0	0	0	0	0	0	0	0	0	0	0	0	0	0	0	0	0	0	0	0	0	0	0	0	0	0	0	0
91576	0	0	0	0	0	0	0	0	0	0	0	0	7400	7400	7400	470	470	470	0	0	0	0	0	0	0	0	0	0	0	0	0	0	0	0	0	0	0	0	0	0	0	0	0	0	0	0	0	0	0
91619	4.6	0	0	0	0	4.6	7.8	8.3	0	0	0	0	0	0	0	0	0	0	0	0	0	0	0	0	0	0	0	0	0	0	0	0	0	0	0	0	0	0	0	0	0	0	0	0	0	0	0	0	0
91636	6.8	6.4	3.9	0	0	0	0	0	0	0	0	0	0	0	0	0	0	0	0	0	0	0	0	0	0	0	0	0	0	0	0	0	0	0	0	0	0	0	0	0	0	0	0	0	0	0	0	0	0
91638	0	0	0	0	0	0	0	0	0	0	0	0	0	0	0	0	0	0	0	0	0	0	0	0	0	0	0	0	0	0	0	0	0	0	0	0	0	0	0	0	0	0	0	0	0	0	0	0	0
91672	0.96	0.76	0.4	0	0	0	0	0	0	0	0	0	0	0	0	0	0	0	0	0	0	0	0	0	0	0	0	0	0	0	0	0	0	0	0	0	0	0	0	0	0	0	0	0	0	0	0	0	0
91674	0	0	0	0	0	0	0	0	0	0	0	0	0	0	0	0	0	0	0	0	0	0	0	0	0	0	0	0	0	0	0	0	0	0	0	0	0	0	0	0	0	0	0	0	0	0	0	0	0
91773	0	0	0	0	0	0	0	0	0	0	0	0	2000	2000	2000	7	7	7	0	0	0	0	0	0	0	0	0	0	0	0	0	0	0	0	0	0	0	0	0	0	0	0	0	0	0	0	0	0	0
91872	0	0	0	0	0	0	0	0	0	0	0	0	0	0	0	27	99	172	0	0	0	0	0	0	0	0	0	0	0	0	0	0	0	0	0	0	0	0	0	0	0	0	0	0	0	0	0	0	0
91927	0	0	0	0	0	0	0	0	0	0	0	0	0	0	0	25	100	26	0	0	0	0	0	0	0	0	0	0	0	0	0	0	0	0	0	0	0	0	0	0	0	0	0	0	0	0	0	0	0
91973	0	0	0	0	0	0	0	0	0	0	0	0	0	0	0	68	141	205	0	0	0	0	0	0	0	0	0	0	0	0	0	0	0	0	0	0	0	0	0	0	0	0	0	0	0	0	0	0	0
91988	0	0	0	0	0	0	0	0	0	0	0	0	0	0	0	0	0	0	0	0	0	0	0	0	0	0	0	0	0	0	0	0	0	0	0	0	0	0	0	0	0	0	0	0	0	0	0	0	0
92588	0	0	0	0	0	0	0	0	0	0	0	0	0	0	0	0	0	0	0	0	0	0	0	0	0	0	0	0	0	0	0	0	0	0	0	0	0.340333	0.27	0.27	0.27	0	0	0	0	0	0	0	0	0
93128	0	0	0	0	0	0	0	0	0	0	0	0	0	0	0	0	0	0	68	0	1.2	422	0	0	0	0	0	0	0	0	0	0	0	0	0	0	0	0	0	0	0	0	0	0	0	0	0	0	0
93290	0	0	0	0	0	0	0	0	0	0	0	0	0	0	0	0	0	0	122	0	1.3	475	0	0	0	0	0	0	0	0	0	0	0	0	0	0	0	0	0	0	0	0	0	0	0	0	0	0	0
93350	0	0	0	0	0	0	0	0	0	0	0	0	0	0	0	0	0	0	45	0	42	380	0	0	0	0	0	0	0	0	0	0	0	0	0	0	0	0	0	0	0	0	0	0	0	0	0	0	0
93593	0	0	0	0	0	0	0	0	0	0	0	0	0	0	0	0	0	0	3.712	1714.25	0	2222.26	0	0	0	0	0	0	0	0	0	0	0	0	0	0	0	0	0	0	0	0	0	0	0	0	0	0	0
93594	0	0	0	0	0	0	0	0	0	0	0	0	0	0	0	0	0	0	342	2410	0	1230	0	0	0	0	0	0	0	0	0	0	0	0	0	0	0	0	0	0	0	0	0	0	0	0	0	0	0
93691	0	0	0	0	0	0	0	0	0	0	0	0	0	0	0	0	0	0	0	0	0	0	0	0	0	0	0	0	0	0	0	0	0	0	0	0	0	0	0	0	0	0	1842	2682	8.8	0	0	0	0
93697	0	0	0	0	0	0	0	0	0	0	0	0	0	0	0	0	0	0	0	0	0	0	0	0	0	0	0	0	0	0	0	0	0	0	0	0	0	0	0	0	0	0	0	0	0	0	0	0	0
93704	0	0	0	0	0	0	0	0	0	0	0	0	0	0	0	0	0	0	1620	1780	0	2760	0	0	0	0	0	0	0	0	0	0	0	0	0	0	0	0	0	0	0	0	0	0	0	0	0	0	0
93726	0	0	0	0	0	0	0	0	0	0	0	0	0	0	0	0	0	0	1181	0	24	4622	0	0	0	0	0	0	0	0	0	0	0	0	0	0	0	0	0	0	0	0	0	0	0	0	0	0	0
93740	47	0	0	0	0	0	0	0	0	0	0	0	0	0	0	0	0	0	0	0	0	0	0	0	0	0	0	0	0	0	0	0	0	0	0	0	0	0	0	0	0	0	142	2.5625	148	0	0	0	0
93790	0	0	0	0	0	0	0	0	0	0	0	0	0	0	0	0	0	0	20.7	5660	0	1250	0	0	0	0	0	0	0	0	0	0	0	0	0	0	0	0	0	0	0	0	0	0	0	0	0	0	0
93801	0	0	0	0	0	0	0	0	0	0	0	0	0	0	0	0	0	0	70.7	4100	0	900	0	0	0	0	0	0	0	0	0	0	0	0	0	0	0	0	0	0	0	0	0	0	0	0	0	0	0
93804	0	0	0	0	0	0	0	0	0	0	0	0	0	0	0	0	0	0	733	1940	0	1060	0	0	0	0	0	0	0	0	0	0	0	0	0	0	0	0	0	0	0	0	0	0	0	0	0	0	0
93826	0	0	0	0	0	0	0	0	0	0	0	0	0	0	0	0	0	0	252	2000	0	1040	0	0	0	0	0	0	0	0	0	0	0	0	0	0	0	0	0	0	0	0	0	0	0	0	0	0	0
93844	0	0	0	0	0	0	0	0	0	0	0	0	0	0	0	0	0	0	3300	0	360	2370	0	0	0	0	0	0	0	0	0	0	0	0	0	0	0	0	0	0	0	0	0	0	0	0	0	0	0
93907	0	0	0	0	0	0	0	0	0	0	0	0	0	0	0	0	0	0	207	7750	0	181	0	0	0	0	0	0	0	0	0	0	0	0	0	0	0	0	0	0	0	0	0	0	0	0	0	0	0
93985	0	0	0	0	0	0	0	0	0	0	0	0	0	0	0	0	0	0	31.8	2180	0	1410	0	0	0	0	0	0	0	0	0	0	0	0	0	0	0	0	0	0	0	0	0	0	0	0	0	0	0
94013	0	0	0	0	0	7600	7600	7600	0	0	0	0	0	0	0	0	0	0	0	0	0	0	0	0	0	0	0	0	0	0	0	0	0	0	0	0	0	0	0	0	0	0	0	0	0	0	0	0	0
94025	0	0	0	0	0	0	0	0	0	0	0	0	0	0	0	0	0	0	0	0	0	0	0	0	0	0	0	0	0	0	0	0	0	0	0	0	0	0	0	0	0	0	0	0	0	0	0	0	0
94079	0	0	0	0	0	0	0	0	0	0	0	0	0	0	0	0	0	0	34	646	229	96	0	0	0	0	0	0	0	0	0	0	0	0	0	0	0	0	0	0	0	0	0	0	0	0	0	0	0
94087	0	0	0	0	0	0	0	0	0	0	0	0	0	0	0	0	0	0	432	4570	0	2710	0	0	0	0	0	0	0	0	0	0	0	0	0	0	0	0	0	0	0	0	0	0	0	0	0	0	0
94292	0	0	0	0	0	0	0	0	0	0	0	0	0	0	0	0	0	0	0	0	0	0	0	0	0	0	0	0	0	0	0	0	0	0	0	0	0	0	0	0	0	0	0	0	0	0	0	0	0
94293	0	0	0	0	0	0	0	0	0	0	0	0	0	0	0	0	0	0	0	0	0	0	0	0	0	310	112	0	1960	0	0	0	0	0	0	0	0	0	0	0	0	0	0	0	0	0	0	0	0
94309	0	0	0	0	0	0	0	0	0	0	0	0	0	0	0	0	0	0	0	0	0	0	0	0	0	7600	2250	0	806	0	0	0	0	0	0	0	0	0	0	0	0	0	0	0	0	0	0	0	0
94331	0	0	0	0	0	0	0	0	0	0	0	0	0	0	0	0	0	0	0	0	0	0	0	0	0	0	0	0	0	0	0	0	0	0	0	0	0	0	0	0	0	0	0	0	0	0	0	0	0
94371	0	0	0	0	0	0	0	0	0	0	0	0	0	0	0	0	0	0	0	0	0	0	0	0	0	0	0	0	0	0	0	0	0	0	0	0	0	0	0	0	0	0	0	0	0	0	0	0	0
94381	0	0	0	0	0	0	0	0	0	0	0	0	0	0	0	0	0	0	0	0	0	0	0	0	0	0	0	0	0	0	0	0	0	0	0	0	0	0	0	0	0	0	0	0	0	0	0	0	0
94396	0	0	0	0	0	0	0	0	0	0	0	0	0	0	0	0	0	0	0	0	0	0	0	0	0	170	3.2	0	1150	0	0	0	0	0	0	0	0	0	0	0	0	0	0	0	0	0	0	0	0
94418	0	0	0	0	0	0	0	0	0	0	0	0	0	0	0	0	0	0	0	0	0	0	0	0	0	0	0	0	0	0	0	0	11	0	0	0	0	0	0	0	0	0	0	0	0	0	0	0	0
94450	0	0	0	0	0	0	0	0	0	0	0	0	0	0	0	0	0	0	0	0	0	0	0	0	0	0	0	0	0	0	0	0	0	0	0	0	0	0	0	0	0	0	0	0	0	0	0	0	0
94491	0	0	0	0	0	0	0	0	0	0	0	0	0	0	0	0	0	0	0	0	0	0	0	0	0	0	0	0	0	0	0	0	0	0	0	0	0	0	0	0	0	0	0	0	0	0	0	0	0
94495	0	0	0	0	0	0	0	0	0	0	0	0	0	0	0	0	0	0	0	0	0	0	0	0	0	0	0	0	0	0	0	0	0	0	0	0	0	0	0	0	0	0	0	0	0	0	0	0	0
94537	0	0	0	0	0	0	0	0	0	0	0	0	0	0	0	0	0	0	0	0	0	0	0	0	0	0	0	0	0	0	0	0	0	0	0	0	0	0	0	0	0	0	0	0	0	0	0	0	0
94578	0	0	0	0	0	0	0	0	0	0	0	0	0	0	0	0	0	0	0	0	0	0	0	0	0	0	0	0	0	0	0	0	0	0	0	0	0	0	0	0	0	0	0	0	0	0	0	0	0
94580	0	0	0	0	0	0	0	0	0	0	0	0	0	0	0	0	0	0	0	0	0	0	0	0	0	0	0	0	0	0	0	0	0	0	0	0	0	0	0	0	0	0	0	0	0	0	0	0	0
94581	0	0	0	0	0	0	0	0	0	0	0	0	0	0	0	0	0	0	0	0	0	0	0	0	0	590	170	0	3700	0	0	0	0	0	0	0	0	0	0	0	0	0	0	0	0	0	0	0	0
94710	0	0	0	0	0	0	0	0	0	0	0	0	0	0	0	0	0	0	0	0	0	0	0	0	0	0	0	0	0	0	0	0	0	0	0	0	0	0	0	0	0	0	0	0	0	0	0	0	0
94712	0	0	0	0	0	0	0	0	0	0	0	0	0	0	0	0	0	0	0	0	0	0	0	0	0	0	0	0	0	0	0	0	0	0	0	0	0	0	0	0	0	0	0	0	0	0	0	0	0
94726	0	0	0	0	0	0	0	0	0	0	0	0	0	0	0	0	0	0	0	0	0	0	0	0	0	0	0	0	0	0	0	0	0	0	0	0	0	0	0	0	0	0	0	0	0	0	0	0	0
94737	0	0	0	0	0	0	0	0	0	0	0	0	0	0	0	0	0	0	0	0	0	0	0	0	0	0	0	0	0	0	0	0	0	0	0	0	0	0	0	0	0	0	0	0	0	0	0	0	0
94756	0	0	0	0	0	0	0	0	0	0	0	0	0	0	0	0	0	0	0	0	0	0	0	0	0	0	0	0	0	0	0	0	0	0	0	0	0	0	0	0	0	0	0	0	0	0	0	0	0
94771	0	0	0	0	0	218	218	218	0	0	0	0	0	0	0	0	0	0	0	0	0	0	0	0	0	0	0	0	0	0	0	0	0	0	0	0	0	0	0	0	0	0	0	0	0	0	0	0	0
94853	0	0	0	0	0	0	0	0	0	0	0	0	0	0	0	3270.5	21	21	0	0	0	0	0	0	0	0	0	0	0	0	0	0	0	0	0	0	0	0	0	0	0	0	0	0	0	0	0	0	0
94887	0	0	0	0	0	0	0	0	0	0	0	0	0	0	0	0	0	0	0	0	0	0	0	0	0	0	0	0	0	0	0	0	0	0	0	0	0	0	0	0	0	0	0	0	0	0	0	0	0
94893	0	0	0	0	0	0	0	0	0	0	0	0	0	0	0	0	0	0	0	0	0	0	0	0	0	1250	260	0	2140	0	0	0	0	0	0	0	0	0	0	0	0	0	0	0	0	0	0	0	0
94924	0.79	0	0	0	0	0	0	0	0	0	0	84	0.144833	1.346	0.1595	38.2	0	7.9	0	0	0	0	0	0	0	0	0	0	0	0	0	0	0	0	0	0	0	0	0	0	0	0	45.5	0.28	0	0	0	0	0
94956	0	0	0	0	0	0	0	0	0	0	0	0	1	330	330	0	0	0	0	0	0	0	0	0	0	0	0	0	0	0	0	0	0	0	0	0	0	0	0	0	0	0	0	0	0	0	0	0	0
94962	0	0	0	0	0	4.7	0	150	0	0	0	0	0	0	0	0	0	0	0	0	0	0	0	0	0	0	0	0	0	0	0	0	0	0	0	0	0	0	0	0	0	0	28	0	0	0	0	0	0
94983	0	0	0	0	0	0	0	0	0	0	0	0	18	1166.67	2100	0	0	0	0	0	0	0	0	0	0	0	0	0	0	0	0	0	0	0	0	0	0	0	0	0	0	0	0	0	0	0	0	0	0
94986	0	0	0	0	0	1.2	0	400	0	0	0	0	0	0	0	0	0	0	0	0	0	0	0	0	0	0	0	0	0	0	0	0	0	0	0	0	0	0	0	0	0	0	1000	0	0	0	0	0	0
94991	0	0	0	0	0	0	0	0	0	0	0	0	0	0	0	0	0	0	0	0	0	0	0	0	0	0	0	0	0	0	0	0	0	0	0	0	0	0	0	0	0	0	0	0	0	0	0	0	0
95025	0	0	0	0	0	0	0	0	0	0	0	0	27	670	3600	0	0	0	0	0	0	0	0	0	0	0	0	0	0	0	0	0	0	0	0	0	0	0	0	0	0	0	0	0	0	0	0	0	0
95081	0	0	0	0	0	0	0	0	0	0	0	0	28	840	3300	0	0	0	0	0	0	0	0	0	0	0	0	0	0	0	0	0	0	0	0	0	0	0	0	0	0	0	0	0	0	0	0	0	0
95125	0	0	0	0	0	0	0	0	0	0	0	0	0.7	54	250	0	0	0	0	0	0	0	0	0	0	0	0	0	0	0	0	0	0	0	0	0	0	0	0	0	0	0	0	0	0	0	0	0	0
95134	0	0	0	0	0	0	0	0	0	0	0	0	0	0	0	0	0	0	0	0	0	0	0	0	0	0	0	0	0	0	0	0	0	0	0	0	0	0	0	0	0	0	0	0	0	0	0	0	0
95136	0	700	1140	0	0	0	0	0	0	0	0	0	3.59	700	1100	0	0	0	0	0	0	0	0	0	0	0	0	0	0	0	0	0	0	0	0	0	0	0	0	0	0	0	0	0	0	0	0	0	0
95139	0	0	0	0	0	0.49	0	79	0	0	0	0	0	0	0	0	0	0	0	0	0	0	0	0	0	0	0	0	0	0	0	0	0	0	0	0	0	0	0	0	0	0	350	0	0	0	0	0	0
95154	0	0	0	0	0	0	0	0	0	0	0	0	0	0	0	0	0	0	0	0	0	0	0	0	0	0	0	0	0	0	0	0	0	0	0	0	0	0	0	0	0	0	0	0	0	0	0	0	0
95157	0	0	0	0	0	0	0	0	0	0	0	0	11.05	310	967.5	0	0	0	0	0	0	0	0	0	0	0	0	0	0	0	0	0	0	0	0	0	0	0	0	0	0	0	0	0	0	0	0	0	0
95178	0	0	0	0	0	0.12	0	19	0	0	0	0	0	0	0	0	0	0	0	0	0	0	0	0	0	0	0	0	0	0	0	0	0	0	0	0	0	0	0	0	0	0	900	0	0	0	0	0	0
95182	0	0	0	0	0	0	0	0	0	0	0	0	61	1100	2500	0	0	0	0	0	0	0	0	0	0	0	0	0	0	0	0	0	0	0	0	0	0	0	0	0	0	0	0	0	0	0	0	0	0
95212	0	0	0	0	0	0	0	0	0	0	0	0	6.4	870	1300	0	0	0	0	0	0	0	0	0	0	0	0	0	0	0	0	0	0	0	0	0	0	0	0	0	0	0	0	0	0	0	0	0	0
95218	0	0	0	0	0	0	0	0	0	0	0	0	2400	2400	2400	3.1	3.1	3.1	0	0	0	0	0	0	0	0	0	0	0	0	0	0	0	0	0	0	0	0	0	0	0	0	0	0	0	0	0	0	0
95228	0	0	0	0	0	0	0	0	0	0	0	0	50	2000	2300	0	0	0	0	0	0	0	0	0	0	0	0	0	0	0	0	0	0	0	0	0	0	0	0	0	0	0	0	0	0	0	0	0	0
95239	0	0	0	0	0	0	0	0	0	0	0	0	0.22	5.17	0.97	94.9	0	16.6	0	0	0	0	0	0	0	0	3870	0	0	0	0	0	0	0	0	0	0	0	0	0	0	0	19.7	0	0	0	0	0	0
95262	0	0	0	0	0	0	0	0	0	0	0	0	0	0	0	0	0	0	0	0	0	0	0	0	0	0	0	0	0	0	0	0	0	0	0	0	0	0	0	0	0	0	0	0	0	0	0	0	0
95308	0	0	0	0	0	0	0	0	0	0	0	0	240	910	1300	0	0	0	0	0	0	0	0	0	0	0	0	0	0	0	0	0	0	0	0	0	0	0	0	0	0	0	0	0	0	0	0	0	0
95321	0	0	0	0	0	0	0	0	0	0	0	0	8.8	34	230	0	0	0	0	0	0	0	0	0	0	0	0	0	0	0	0	0	0	0	0	0	0	0	0	0	0	0	0	0	0	0	0	0	0
95332	0	0	0	0	0	0	0	0	0	0	0	0	1.9	425	880	1862	776	1096	0	0	0	0	0	0	0	0	0	0	0	0	0	0	0	0	0	0	0	0	0	0	0	0	0	0	0	0	0	0	0
95334	0	0	0	0	0	0	0	0	0	0	0	0	3	1200	682	0	0	0	0	0	0	0	0	0	0	0	0	0	0	0	0	0	0	0	0	0	0	0	0	0	0	0	0	0	0	0	0	0	0
95370	0	0	0	0	0	0	0	0	0	0	0	0	0	0	0	0	0	0	0	0	0	0	0	0	0	0	0	0	0	0	0	0	0	0	0	0	0	0	0	0	0	0	0	0	0	0	0	0	0
95371	0	0	0	0	0	0	0	0	0	0	0	0	0	0	0	0	0	0	0	0	0	0	0	0	0	0	0	0	0	0	0	0	0	0	0	0	0	0	0	0	0	0	0	0	0	0	0	0	0
95400	0	0	0	0	0	0	0	0	0	0	0	0	1	805	588	1972	531	1995	0	0	0	0	0	0	0	0	0	0	0	0	0	0	0	0	0	0	0	0	0	0	0	0	0	0	0	0	0	0	0
95401	0	0	0	0	0	0	0	0	0	0	0	0	7	0	0	0	1758	6531	0	0	0	0	0	0	0	0	0	0	0	0	0	0	0	0	0	0	0	0	0	0	0	0	0	0	0	0	0	0	0
95447	0	0	0	0	0	0	0	0	0	0	0	0	12	23	128	0	0	0	0	0	0	0	0	0	0	0	0	0	0	0	0	0	0	0	0	0	0	0	0	0	0	0	0	0	0	0	0	0	0
95452	0	0	0	0	0	0	0	0	0	0	0	0	0.8	366	590	4519	288	3846	0	0	0	0	0	0	0	0	0	0	0	0	0	0	0	0	0	0	0	0	0	0	0	0	0	0	0	0	0	0	0
95464	0	0	0	0	0	0	0	0	0	0	0	0	72	1200	2900	0	0	0	0	0	0	0	0	0	0	0	0	0	0	0	0	0	0	0	0	0	0	0	0	0	0	0	0	0	0	0	0	0	0
95501	0	0	0	0	0	0	0	0	0	0	0	0	0	0	0	66	66	66	0	0	0	0	0	0	0	1800	0	0	0	0	0	0	0	0	0	0	0	0	0	0	0	0	0	0	0	0	0	0	0
95558	0	0	0	0	0	0	0	0	0	0	0	0	0.99	280	600	0	0	0	0	0	0	0	0	0	0	0	0	0	0	0	0	0	0	0	0	0	0	0	0	0	0	0	0	0	0	0	0	0	0
95591	0	0	0	0	0	0.11	0	50	0	0	0	0	0	0	0	0	0	0	0	0	0	0	0	0	0	0	0	0	0	0	0	0	0	0	0	0	0	0	0	0	0	0	1600	0	0	0	0	0	0
95628	0	0	0	0	0	59	0	2400	0	0	0	0	0	0	0	0	0	0	0	0	0	0	0	0	0	0	0	0	0	0	0	0	0	0	0	0	0	0	0	0	0	0	500	0	0	0	0	0	0
95640	0	0	0	0	0	0.09	0	16	0	0	0	0	0	0	0	0	0	0	0	0	0	0	0	0	0	0	0	0	0	0	0	0	0	0	0	0	0	0	0	0	0	0	28	0	0	0	0	0	0
95647	0	0	0	0	0	0	0	0	0	0	0	0	3.4	680	2700	0	0	0	0	0	0	0	0	0	0	0	0	0	0	0	0	0	0	0	0	0	0	0	0	0	0	0	0	0	0	0	0	0	0
95648	0	0	0	0	0	0	0	0	0	0	0	0	1.8	1040	1050	0	0	0	0	0	0	0	0	0	0	0	0	0	0	0	0	0	0	0	0	0	0	0	0	0	0	0	0	0	0	0	0	0	0
95652	0	0	0	0	0	0	0	0	0	0	0	0	1866.67	1866.67	1866.67	2.5	2.4	16.2667	0	0	0	0	0	0	0	0	0	0	0	0	0	0	0	0	0	0	0	0	0	0	0	0	0	0	0	0	0	0	0
95661	0	0	0	0	0	0	0	0	0	0	0	0	570	570	3300	0	0	0	0	0	0	0	0	0	0	0	0	0	0	0	0	0	0	0	0	0	0	0	0	0	0	0	0	0	0	0	0	0	0
95676	0	0	0	0	0	0	0	0	0	0	0	0	47	1700	1700	0	0	0	0	0	0	0	0	0	0	0	0	0	0	0	0	0	0	0	0	0	0	0	0	0	0	0	0	0	0	0	0	0	0
95755	0	0	0	0	0	0	0	0	0	0	0	0	1.1	6.6	36	0	0	0	0	0	0	0	0	0	0	0	0	0	0	0	0	0	0	0	0	0	0	0	0	0	0	0	0	0	0	0	0	0	0
95762	0	0	0	0	0	0	0	0	0	0	0	0	1.3	360	1100	0	0	0	0	0	0	0	0	0	0	0	0	0	0	0	0	0	0	0	0	0	0	0	0	0	0	0	0	0	0	0	0	0	0
95764	0	0	0	0	0	0	0	0	0	0	0	0	7.4	650	1100	0	0	0	0	0	0	0	0	0	0	0	0	0	0	0	0	0	0	0	0	0	0	0	0	0	0	0	0	0	0	0	0	0	0
95772	0	0	0	0	0	0	0	0	0	0	0	0	0.2	100	150	1288	145	1479	0	0	0	0	0	0	0	0	0	0	0	0	0	0	0	0	0	0	0	0	0	0	0	0	0	0	0	0	0	0	0
95818	0	0	0	0	0	0	0	0	0	0	0	0	7.5	570	710	0	0	0	0	0	0	0	0	0	0	0	0	0	0	0	0	0	0	0	0	0	0	0	0	0	0	0	0	0	0	0	0	0	0
95880	0	0	0	0	0	0	0	0	0	0	0	0	22	1900	3200	0	0	0	0	0	0	0	0	0	0	0	0	0	0	0	0	0	0	0	0	0	0	0	0	0	0	0	0	0	0	0	0	0	0
95902	0	0	0	0	0	0	0	0	0	0	0	0	0.4	37	200	229	162	313	0	0	0	0	0	0	0	0	0	0	0	0	0	0	0	0	0	0	0	0	0	0	0	0	0	0	0	0	0	0	0
95911	0	0	0	0	0	0	0	0	0	0	0	0	24	960	2400	0	0	0	0	0	0	0	0	0	0	0	0	0	0	0	0	0	0	0	0	0	0	0	0	0	0	0	0	0	0	0	0	0	0
95914	0	0	0	0	0	0	0	0	0	0	0	0	1.4	0	0	7852	676	4677	0	0	0	0	0	0	0	0	0	0	0	0	0	0	0	0	0	0	0	0	0	0	0	0	0	0	0	0	0	0	0
95959	0	0	0	0	0	0	0	0	0	0	0	0	700	0	0	9	9	9	0	0	0	0	0	0	0	0	0	0	0	0	0	0	0	0	0	0	0	0	0	0	0	0	0	0	0	0	0	0	0
95961	0	0	0	0	0	0	0	0	0	0	0	0	75	3300	6300	0	0	0	0	0	0	0	0	0	0	0	0	0	0	0	0	0	0	0	0	0	0	0	0	0	0	0	0	0	0	0	0	0	0
96007	0	0	0	0	0	0	0	0	0	0	0	0	0	0	0	0	0	0	0	0	0	0	0	0	0	0	0	0	0	0	0	0	0	0	0	0	0	0	0	0	0	0	0	0	0	0	0	0	0
96011	0	0	0	0	0	0	0	0	0	0	0	0	1.1	842	1155	3388	955	1905	0	0	0	0	0	0	0	0	0	0	0	0	0	0	0	0	0	0	0	0	0	0	0	0	0	0	0	0	0	0	0
96183	0	0	0	0	0	0	0	0	0	0	0	0	0	0	0	0	0	0	0	0	0	0	0	0	0	0	0	0	0	0	0	0	0	0	0	0	0	0	0	0	0	0	0	0	0	0	0	0	0
96215	0	0	0	0	0	0	0	0	0	0	0	0	0	0	0	0	0	0	0	0	0	0	0	0	0	0	0	0	0	0	0	0	0	0	0	0	0	0	0	0	0	0	0	0	0	0	0	0	0
96277	0	0	0	0	0	0	0	0	0	0	0	0	0	0	0	0	0	0	0	0	0	0	0	0	0	0	0	0	0	0	0	0	0	0	0	0	0	0	0	0	0	0	0	0	0	0	0	0	0
96284	0	0	0	0	0	20	0	2000	0	0	0	0	0	0	0	0	0	0	0	0	0	0	0	0	0	0	0	0	0	0	0	0	0	0	0	0	0	0	0	0	0	0	1600	0	0	0	0	0	0
96468	0	0	0	0	0	4010	0	0	0	0	0	0	0	0	0	0	0	0	0	0	0	0	0	0	0	0	0	0	0	0	0	0	0	0	0	0	0	0	0	0	0	0	3740	2810	14.2333	0	0	0	0
96477	0	0	0	0	0	0	0	0	0	0	0	0	0	0	0	0	0	0	0	0	0	0	0	0	0	0	0	0	0	0	0	0	0	0	0	0	0	0	0	0	0	0	0	0	0	0	0	0	0
96478	0	0	0	0	0	0	0	0	0	0	0	0	0	0	0	0	0	0	0	0	0	0	0	0	0	0	0	0	0	0	0	0	0	0	0	0	0	0	0	0	0	0	0	0	0	0	0	0	0
96580	0	0	0	0	0	0	0	0	0	0	0	0	0	0	0	0	0	0	0	0	0	0	0	0	0	0	0	0	0	0	0	0	0	0	0	0	0	0	0	0	0	0	0	0	0	0	0	0	0
96677	0	0	0	0	0	0	0	0	0	0	0	0	0	0	0	0	0	0	0	0	0	0	0	0	0	0	0	0	0	0	0	0	0	0	0	0	0	0	0	0	0	0	0	0	0	0	0	0	0
96724	0	0	0	0	0	0	0	0	0	0	0	0	0	0	0	0	0	0	0	0	0	0	0	0	0	0	0	0	0	0	0	0	0	0	0	0	0	0	0	0	0	0	0	0	0	0	0	0	0
96731	0	0	0	0	0	0	0	0	0	0	0	0	0	0	0	0	0	0	0	0	0	0	0	0	0	0	0	0	0	0	0	0	0	0	0	0	0	0	0	0	0	0	0	0	0	0	0	0	0
96746	0	0	0	0	0	0	0	0	0	0	0	0	0	0	0	0	0	0	0	0	0	0	0	0	0	0	0	0	0	0	0	0	0	0	0	0	0	0	0	0	0	0	0	0	0	0	0	0	0
96795	0	0	0	0	0	0	0	0	0	0	0	0	0	0	0	0	0	0	0	0	0	0	0	0	0	0	0	0	0	0	0	0	0	0	0	0	0	0	0	0	0	0	0	0	0	0	0	0	0
96817	0	0	0	0	0	0	0	0	0	0	0	0	0	0	0	0	0	0	0	0	0	0	0	0	0	0	0	0	0	0	0	0	0	0	0	0	0	0	0	0	0	0	0	0	0	0	0	0	0
96827	0	0	0	0	0	0	0	0	0	0	0	0	0	0	0	0	0	0	0	0	0	0	0	0	0	0	0	0	0	0	0	0	0	0	0	0	0	0	0	0	0	0	0	0	0	0	0	0	0
96832	0	0	0	0	0	0	0	0	0	0	0	0	0	0	0	0	0	0	0	0	0	0	0	0	0	0	0	0	0	0	0	0	0	0	0	0	0	0	0	0	0	0	0	0	0	0	0	0	0
96855	0	0	0	0	0	0	0	0	0	0	0	0	0	0	0	0	0	0	0	0	0	0	0	0	0	0	0	0	0	0	0	0	0	0	0	0	0	0	0	0	0	0	0	0	0	0	0	0	0
96916	0	0	0	0	0	0	0	0	0	0	0	0	0	0	0	0	0	0	0	0	0	0	0	0	0	0	0	0	0	0	0	0	0	0	0	0	0	0	0	0	0	0	0	0	0	0	0	0	0
96917	0	0	0	0	0	0	0	0	0	0	0	0	0	0	0	0	0	0	0	0	0	0	0	0	0	0	0	0	0	0	0	0	0	0	0	0	0	0	0	0	0	0	0	0	0	0	0	0	0
97005	0	0	0	0	0	0	0	0	0	0	0	0	0	0	0	0	0	0	0	0	0	0	0	0	0	0	0	0	0	0	0	0	0	0	0	0	0	0	0	0	0	0	0	0	0	0	0	0	0
97006	0	0	0	0	0	2482	2482	2482	0	0	0	0	0	0	0	0	0	0	0	0	0	0	0	0	0	0	0	0	0	0	0	0	0	0	0	0	0	0	0	0	0	0	0	0	0	0	0	0	0
97011	0	0	0	0	0	0	0	0	0	0	0	0	0	0	0	0	0	0	0	0	0	0	0	0	0	0	0	0	0	0	0	0	0	0	0	0	0	0	0	0	0	0	0	0	0	0	0	0	0
97059	0	0	0	0	0	0	0	0	0	0	0	0	0	0	0	0	0	0	0	0	0	0	0	0	0	0	0	0	0	0	0	0	0	0	0	0	0	0	0	0	0	0	0	0	0	0	0	0	0
97068	0	0	0	0	0	1.15	1.15	1.15	0	0	0	0	48.5	0	0	0	0	0	0	0	0	0	0	0	0	0	0	0	0	0	0	0	0	0	0	5.75	5.75	5.75	5.75	5.75	0	1.7	3.58	0	0	0	0	0	0
97074	0	0	0	0	0	0	0	0	0	0	0	0	0	0	0	0	0	0	0	0	0	0	0	0	0	0	0	0	0	0	0	0	0	0	0	0	0	0	0	0	0	0	0	0	0	0	0	0	0
97107	0	0	0	0	0	0	0	0	0	0	0	0	0	0	0	0	0	0	0	0	0	0	0	0	0	0	0	0	0	0	0	0	0	0	0	0	0	0	0	0	0	0	0	0	0	0	0	0	0
97110	0	0	0	0	0	0	0	0	0	0	0	0	0	0	0	0	0	0	0	0	0	0	0	0	0	0	0	0	0	0	0	0	0	0	0	0	0	0	0	0	0	0	0	0	0	0	0	0	0
97116	0	0	0	0	0	20	0	43	0	0	0	0	0	0	0	0	0	0	0	0	0	0	0	0	0	0	0	0	0	0	0	0	0	0	0	0	0	0	0	0	0	0	0	0	0	0	0	0	0
97129	0	0	0	0	0	0	0	0	0	0	0	0	0	0	0	0	0	0	0	0	0	0	0	0	0	0	0	0	0	0	0	0	0	0	0	0	0	0	0	0	0	0	0	0	0	0	0	0	0
97159	0	0	0	0	0	0	0	0	0	0	0	0	0	0	0	0	0	0	0	0	0	0	0	0	0	0	0	0	0	0	0	0	0	0	0	0	0	0	0	0	0	0	0	0	0	0	0	0	0
97219	0	0	0	0	0	0	0	0	0	0	0	0	0	0	0	0	0	0	0	0	0	0	0	0	0	0	0	0	0	0	0	0	0	0	0	0	0	0	0	0	0	0	0	0	0	0	0	0	0
97283	15	145.75	16	0	0	0	0	0	0	0	0	0	0	0	0	0	0	0	0	0	0	0	0	0	0	0	0	0	0	0	0	0	0	0	0	0	0	0	0	0	0	0	0	0	0	0	0	0	0
97286	0	0	0	0	0	0	0	0	0	0	0	0	1400	1400	1400	1.65	1.3	14.15	0	0	0	0	0	0	0	0	0	0	0	0	0	0	0	0	0	0	0	0	0	0	0	0	0	0	0	0	0	0	0
97296	0	0	0	0	0	0	0	0	0	0	0	0	0	0	0	0	0	0	0	0	0	0	0	0	0	0	0	0	0	0	0	0	0	0	0	0	0	0	0	0	0	0	0	0	0	0	0	0	0
97297	0	0	0	0	0	0	0	0	0	0	0	0	0	0	0	0	0	0	0	0	0	0	0	0	0	0	0	0	0	0	0	0	0	0	0	0	0	0	0	0	0	0	0	0	0	0	0	0	0
97316	0	0	0	0	0	0	0	0	0	0	0	0	0	0	0	0	0	0	0	0	0	0	0	0	0	0	0	0	0	0	0	0	0	0	0	0	0	0	0	0	0	0	0	0	0	0	0	0	0
97347	0	0	0	0	0	0	0	0	0	0	0	0	0	0	0	0	0	0	0	0	0	0	0	0	0	0	0	0	0	0	0	0	0	0	0	0	0	0	0	0	0	0	0	0	0	0	0	0	0
97356	0	0	0	0	0	0	0	0	0	0	0	0	0	0	0	180	180	180	0	0	0	0	0	0	0	0	0	0	0	0	0	0	0	0	0	0	0	0	0	0	0	0	0	0	0	0	0	0	0
97362	0	0	0	0	0	0	0	0	0	0	0	0	0	0	0	0	0	0	0	0	0	0	0	0	0	0	0	0	0	0	0	0	0	0	0	0	0	0	0	0	0	0	0	0	0	0	0	0	0
97381	0	0	0	0	0	0	0	0	0	0	0	0	10000	10000	10000	5300	5300	5300	0	0	0	0	0	0	0	0	0	0	0	0	0	0	0	0	0	0	0	0	0	0	0	0	0	0	0	0	0	0	0
97385	0	0	0	0	0	0	0	0	0	0	0	0	0	0	0	0	0	0	0	0	0	0	0	0	0	0	0	0	0	0	0	0	0	0	0	0	0	0	0	0	0	0	0	0	0	0	0	0	0
97487	0	0	0	0	0	0	0	0	0	0	0	0	0	0	0	0	0	0	0	0	0	0	0	0	0	0	0	0	0	0	0	0	0	0	0	0	0	0	0	0	0	0	0	0	0	0	0	0	0
97502	0	0	0	0	0	0	0	0	0	0	0	0	0	0	0	0	0	0	0	0	0	0	0	0	0	0	0	0	0	0	0	0	0	0	0	0	0	0	0	0	0	0	0	0	0	0	0	0	0
97509	0	0	0	0	0	0	0	0	0	0	0	0	0	0	0	52.5	52.5	52.5	0	0	0	0	0	0	0	0	0	0	0	0	0	0	0	0	0	0	0	0	0	0	0	0	0	0	0	0	0	0	0
97540	0	0	0	0	0	0	0	1860	0	845	1450	280	0	0	0	0	0	0	0	0	0	0	0	0	0	0	0	0	0	0	0	0	0	0	0	0	0	0	0	0	0	0	0	0	0	0	0	0	0
97565	0	0	0	0	0	15.285	15.285	15.285	0	0	0	0	346	0	0	0	0	0	0	0	0	0	0	0	0	0	0	0	0	0	0	0	0	0	0	68.5	68.5	68.5	68.5	68.5	0	34.165	101	0	0	0	0	0	0
97578	0	0	0	0	0	0	0	0	0	0	0	0	0	0	0	0	0	0	0	0	0	0	0	0	0	0	0	0	0	0	0	0	0	0	0	0	0	0	0	0	0	0	0	0	0	0	0	0	0
97605	0	0	0	0	0	0	0	0	0	0	0	0	0	0	0	0	0	0	0	0	0	0	0	0	0	0	0	0	0	0	0	0	0	0	0	0	0	0	0	0	0	0	0	0	0	0	0	0	0
97608	0	0	0	0	0	0	0	0	0	0	0	0	0	0	0	0	0	0	0	0	0	0	0	0	0	0	0	0	0	0	0	0	0	0	0	0	0	0	0	0	0	0	0	0	0	0	0	0	0
97631	0	0	0	0	0	0	0	0	0	0	0	0	0	0	0	0	0	0	0	0	0	0	0	0	0	0	0	0	0	0	0	0	0	0	0	0	0	0	0	0	0	0	0	0	0	0	0	0	0
97654	0	0	0	0	0	0	0	0	0	0	0	0	0	0	0	0	0	0	0	0	0	0	0	0	0	0	0	0	0	0	0	0	0	0	0	0	0	0	0	0	0	0	929	600	5.5	0	0	0	0
97670	0	0	0	0	0	0	0	0	0	0	0	0	0	0	0	0	0	0	0	0	0	0	0	0	0	0	0	0	0	0	0	0	0	0	0	0	0	0	0	0	0	0	897	2270	34	0	0	0	0
97676	0	0	0	0	0	0	0	0	0	0	0	0	0	0	0	0	0	0	0	0	0	0	0	0	0	0	0	0	0	0	0	0	0	0	0	0	0	0	0	0	0	0	0	0	0	0	0	0	0
97688	0	0	0	0	0	0	0	0	0	0	0	0	0	0	0	0	0	0	0	0	0	0	0	0	0	0	0	0	0	0	0	0	0	0	0	0	0	0	0	0	0	0	451	1450	15	0	0	0	0
97690	0	0	0	0	0	0	0	0	0	0	0	0	0	0	0	0	0	0	0	0	0	0	0	0	0	0	0	0	0	0	0	0	0	0	0	0	0	0	0	0	0	0	0	0	0	0	0	0	0
97697	0	0	0	0	0	0	0	0	0	0	0	0	0	0	0	0	0	0	0	0	0	0	0	0	0	0	0	0	0	0	0	0	0	0	0	0	0	0	0	0	0	0	0	0	0	0	0	0	0
97702	0	0	0	0	0	0	0	0	0	0	0	0	0	0	0	0	0	0	0	0	0	0	0	0	0	0	0	0	0	0	0	0	0	0	0	0	0	0	0	0	0	0	0	0	0	0	0	0	0
97705	0	0	0	0	0	0	0	0	0	0	0	0	9.1	120	130	0	0	0	0	0	0	0	0	0	0	0	0	0	0	0	0	0	0	0	0	0	0	0	0	0	0	0	0	0	0	0	0	0	0
97710	0	0	0	0	0	0	0	0	0	0	0	0	0	0	0	0	0	0	0	0	0	0	0	0	0	0	0	0	0	0	0	0	0	0	0	0	0	0	0	0	0	0	2420	364	41	0	0	0	0
97712	0	0	0	0	0	0	0	0	0	0	0	0	0	0	0	0	0	0	0	0	0	0	0	0	0	0	0	0	0	0	0	0	0	0	0	0	0	0	0	0	0	0	0	0	0	0	0	0	0
97713	0	0	0	0	0	0	0	0	0	0	0	0	0.1	45	140	0	0	0	0	0	0	0	0	0	0	0	0	0	0	0	0	0	0	0	0	0	0	0	0	0	0	0	0	0	0	0	0	0	0
97719	0	0	0	0	0	0	0	0	0	0	0	0	0	0	0	0	0	0	0	0	0	0	0	0	0	0	0	0	0	0	0	0	0	0	0	0	0	0	0	0	0	0	0	0	0	0	0	0	0
97739	0	0	0	0	0	0	0	0	0	0	0	0	0	0	0	0	0	0	0	0	0	0	0	0	0	0	0	0	0	0	0	0	0	0	0	0	0	0	0	0	0	0	349	268	14	0	0	0	0
97755	0	0	0	0	0	0	0	0	0	0	0	0	0	0	0	0	0	0	0	0	0	0	0	0	0	0	0	0	0	0	0	0	0	0	0	0	0	0	0	0	0	0	0	0	0	0	0	0	0
97757	0	0	0	0	0	0	0	0	0	0	0	0	0	0	0	0	0	0	258.029	4663	0	6.53458	0	0	0	0	0	0	0	0	0	0	0	0	0	0	0	0	0	0	0	0	0	0	0	0	0	0	0
97764	0	0	0	0	0	0	0	0	0	0	0	0	0	0	0	0	0	0	0	0	0	0	0	0	0	0	0	0	0	0	0	0	0	0	0	0	0	0	0	0	0	0	0	0	0	0	0	0	0
97766	0	0	0	0	0	0	0	0	0	0	0	0	2500	2500	2500	7.8	7.8	7.8	0	0	0	0	0	0	0	0	0	0	0	0	0	0	0	0	0	0	0	0	0	0	0	0	0	0	0	0	0	0	0
97776	0	0	0	0	0	0	0	0	0	0	0	0	130	130	130	0.25	0.25	0.25	0	0	0	0	0	0	0	0	0	0	0	0	0	0	0	0	0	0	0	0	0	0	0	0	0	0	0	0	0	0	0
97786	0	0	0	0	0	0	0	0	0	0	0	0	0	0	0	0	0	0	0	0	0	0	0	0	0	0	0	0	0	0	0	0	0	0	0	0	0	0	0	0	0	0	0	0	0	0	0	0	0
97798	0	0	0	0	0	0	0	0	0	0	0	0	0	0	0	0	0	0	0	0	0	0	0	0	0	0	0	0	0	0	0	0	0	0	0	0	0	0	0	0	0	0	0	0	0	0	0	0	0
97812	0	0	0	0	0	0	0	0	0	0	0	0	0	0	0	0	0	0	0	0	0	0	0	0	0	0	0	0	0	0	0	0	0	0	0	0	0	0	0	0	0	0	0	0	0	0	0	0	0
97824	0	0	0	0	0	0	0	0	0	0	0	0	1.1	15.2	3.04	0	0	0	0	0	0	0	0	0	0	0	0	0	0	0	0	0	0	0	0	0	0	0	0	0	0	0	0	0	0	0	0	0	0
97839	0	0	0	0	0	0	0	0	0	0	0	0	1.1	130	420	0	0	0	0	0	0	0	0	0	0	0	0	0	0	0	0	0	0	0	0	0	0	0	0	0	0	0	0	0	0	0	0	0	0
97869	0	0	0	0	0	0	0	0	0	0	0	0	0	0	0	0	0	0	0	0	0	0	0	0	0	0	0	0	0	0	0	0	0	0	0	0	0	0	0	0	0	0	0	0	0	0	0	0	0
97876	0	0	0	0	0	0	0	0	0	0	0	0	0.966667	360	263.333	0	0	0	0	0	0	0	0	0	0	0	0	0	0	0	0	0	0	0	0	0	0	0	0	0	0	0	0	0	0	0	0	0	0
97957	0	0	0	0	0	0	0	0	0	0	0	0	470	470	470	1.2	1.2	5.05	0	0	0	0	0	0	0	0	0	0	0	0	0	0	0	0	0	0	0	0	0	0	0	0	0	0	0	0	0	0	0
97987	0	0	0	0	0	0	0	0	0	0	0	0	0	0	0	41	41	41	0	0	0	0	0	0	0	0	0	0	0	0	0	0	0	0	0	0	0	0	0	0	0	0	0	0	0	0	0	0	0
97993	0	0	0	0	0	0	0	0	0	0	0	0	0	0	0	0	0	0	0	0	0	0	0	0	0	0	0	0	0	0	0	0	0	0	0	0	0	0	0	0	0	0	0	0	0	0	0	0	0
98034	0	0	0	0	0	0	0	0	0	0	0	0	8766.67	8766.67	8766.67	8.66667	8.2	45.4667	0	0	0	0	0	0	0	0	0	0	0	0	0	0	0	0	0	0	0	0	0	0	0	0	0	0	0	0	0	0	0
98035	0	0	0	0	0	0	0	0	0	0	0	0	1500	1500	1500	5.2	5.2	5.2	0	0	0	0	0	0	0	0	0	0	0	0	0	0	0	0	0	0	0	0	0	0	0	0	0	0	0	0	0	0	0
98043	0	0	0	0	0	0	0	0	0	0	0	0	0	0	0	0	0	0	0	0	0	0	0	0	0	0	0	0	0	0	0	0	0	0	0	0	0	0	0	0	0	0	0	0	0	0	0	0	0
98102	0	0	0	0	0	0	0	0	0	0	0	0	62	1200	1300	0	0	0	0	0	0	0	0	0	0	0	0	0	0	0	0	0	0	0	0	0	0	0	0	0	0	0	0	0	0	0	0	0	0
98103	0	0	0	0	0	0	0	0	0	0	0	0	0	0	0	0	0	100	0	0	0	0	0	0	0	0	0	0	0	0	0	0	0	0	0	0	0	0	0	0	0	0	63	0	0	0	0	0	0
98108	0	0	0	0	0	0	0	0	0	0	0	0	5.8	970	1100	0	0	0	0	0	0	0	0	0	0	0	0	0	0	0	0	0	0	0	0	0	0	0	0	0	0	0	0	0	0	0	0	0	0
98165	0	0	0	0	0	0	0	0	0	0	0	0	0	0	0	0	0	0	0	0	0	0	0	0	0	0	0	0	0	0	0	0	0	0	0	0	0	0	0	0	0	0	0	0	0	0	0	0	0
98258	0	0	0	0	0	0	0	0	0	0	0	0	0	0	0	0	0	0	0	0	0	0	0	0	0	0	0	0	0	0	0	0	0	0	0	0	0	0	0	0	0	0	1880	2470	22	0	0	0	0
98292	0	0	0	0	0	0	0	0	0	0	0	0	15	340	420	0	0	0	0	0	0	0	0	0	0	0	0	0	0	0	0	0	0	0	0	0	0	0	0	0	0	0	0	0	0	0	0	0	0
98297	0	0	0	0	0	0	0	0	0	0	0	0	0	0	0	0	0	0	0	0	0	0	0	0	0	0	0	0	0	0	0	0	0	0	0	0	0	0	0	0	0	0	466	49	12	0	0	0	0
98315	0	0	0	0	0	0	0	0	0	0	0	0	0	0	0	0	0	0	1.825	570.167	570.167	0	0	0	0	0	0	0	0	0	0	0	0	0	0	0	0	0	0	0	0	0	0	0	0	0	0	0	0
98346	0	0	0	0	0	0	0	0	0	0	0	0	0	0	0	0	0	0	0	0	0	0	0	0	0	0	0	0	0	0	0	0	0	0	0	0	0	0	0	0	0	0	1330	464	27	0	0	0	0
98347	0	0	0	0	0	0	0	0	0	0	0	0	0	0	0	0	0	0	0	0	0	0	0	0	0	0	0	0	0	0	0	0	0	0	0	0	0	0	0	0	0	0	1500	177	32	0	0	0	0
98356	0	0	0	0	0	0	0	0	0	0	0	0	0	0	0	0	0	0	0	0	0	0	0	0	0	0	0	0	0	0	0	0	0	0	0	0	0	0	0	0	0	0	0	0	0	0	0	0	0
98357	0	0	0	0	0	0	0	0	0	0	0	0	0	0	0	0	0	0	0	0	0	0	0	0	0	0	0	0	0	0	0	0	0	0	0	0	0	0	0	0	0	0	1150	377	6.5	0	0	0	0
98385	0	0	0	0	0	0	0	0	0	0	0	0	0	0	0	0	0	0	0	0	0	0	0	0	0	0	0	0	0	0	0	0	0	0	0	0	0	0	0	0	0	0	495	66	5.3	0	0	0	0
98392	0	0	0	0	0	0	0	0	0	0	0	0	0	0	0	0	0	0	0	0	0	0	0	0	0	0	0	0	0	0	0	0	0	0	0	0	0	0	0	0	0	0	291	174	7.7	0	0	0	0
98446	0	0	0	0	0	0	0	0	0	0	0	0	1.93	15.6	6.59	0	0	0	0	0	0	0	0	0	0	0	0	0	0	0	0	0	0	0	0	0	0	0	0	0	0	0	0	0	0	0	0	0	0
98457	0	0	0	0	0	0	0	0	0	0	0	0	2300	2300	2300	0	0	0	0	0	0	0	0	0	0	0	0	0	0	0	0	0	0	0	0	6100	0	0	0	0	0	0	0	0	0	0	0	0	0
98465	0	0	0	0	0	0	0	0	0	0	0	0	0	0	0	0	0	0	1.144	256	256	0	0	0	0	0	0	0	0	0	0	0	0	0	0	0	0	0	0	0	0	0	0	0	0	0	0	0	0
98471	0	0	0	0	0	0	0	0	0	0	0	0	0	0	0	0	0	0	0	0	0	0	0	0	0	0	0	0	0	0	0	0	0	0	0	0	0	0	0	0	0	0	835	2480	6.7	0	0	0	0
98478	0	0	0	0	0	0	0	0	0	0	0	0	5.93	13.6	11.9	0	0	0	0	0	0	0	0	0	0	0	0	0	0	0	0	0	0	0	0	0	0	0	0	0	0	0	0	0	0	0	0	0	0
98548	0	0	0	0	0	0	0	0	0	0	0	0	35	390	1900	0	0	0	0	0	0	0	0	0	0	0	0	0	0	0	0	0	0	0	0	0	0	0	0	0	0	0	0	0	0	0	0	0	0
98607	0	0	0	0	0	0	0	0	0	0	0	0	4.75	22.1	0.93	0	0	0	0	0	0	0	0	0	0	0	0	0	0	0	0	0	0	0	0	0	0	0	0	0	0	0	0	0	0	0	0	0	0
98635	0	0	0	0	0	0	0	0	0	0	0	0	0	0	0	0	0	0	0	0	0	0	0	0	0	0	0	0	0	0	0	0	0	0	0	0	0	0	0	0	0	0	0	0	0	0	0	0	0
98643	0	0	0	0	0	0	0	0	0	0	0	0	0	0	0	0	0	0	0	0	0	0	0	0	0	0	0	0	0	0	0	0	0	0	0	0	0	0	0	0	0	0	0	0	0	0	0	0	0
98680	0	0	0	0	0	0	0	0	0	0	0	0	0.9	300	340	0	0	0	0	0	0	0	0	0	0	0	0	0	0	0	0	0	0	0	0	0	0	0	0	0	0	0	0	0	0	0	0	0	0
98732	0	0	0	0	0	0	0	0	0	0	0	0	0.6	210	180	0	0	0	0	0	0	0	0	0	0	0	0	0	0	0	0	0	0	0	0	0	0	0	0	0	0	0	0	0	0	0	0	0	0
98809	0	0	0	0	0	0	0	0	0	0	0	0	0	0	0	0	0	0	0	0	0	0	0	0	0	0	0	0	0	0	0	0	0	0	0	0	0	0	0	0	0	0	0	0	0	0	0	0	0
98817	0	0	0	0	0	0	0	0	0	0	0	0	0	0	0	1811	56	0	0	0	0	0	0	0	0	0	0	0	0	0	0	0	0	0	0	0	0	0	0	0	0	0	82	73	0	0	0	0	0
98838	0	0	0	0	0	0	0	0	0	0	0	0	0	0	0	0	0	0	0	0	0	0	0	0	0	0	0	0	0	0	0	0	0	0	0	0	0	0	0	0	0	0	0	0	0	0	0	0	0
98967	0	0	0	0	0	0	0	0	0	0	0	0	0	0	0	0	0	0	0	0	0	0	0	0	0	0	0	0	0	0	0	0	0	0	0	0	0	0	0	0	0	0	0	0	0	0	0	0	0
99014	0	0	0	0	0	0	0	0	0	0	0	0	0	0	0	0	0	0	0	0	0	0	0	0	0	0	0	0	0	0	0	0	0	0	0	1	12.05	1.04	0	0	0	0	0	0	0	0	0	0	0
99239	0	0	0	0	0	0	0	0	0	0	0	0	9800	9800	9800	77	77	77	0	0	0	0	0	0	0	0	0	0	0	0	0	0	0	0	0	0	0	0	0	0	0	0	0	0	0	0	0	0	0
99269	0	0	0	0	0	0	0	0	0	0	0	0	2.3	350	690	0	0	0	0	0	0	0	0	0	0	0	0	0	0	0	0	0	0	0	0	0	0	0	0	0	0	0	0	0	0	0	0	0	0
99283	216.5	10.1	19.2667	0	0	0	0	0	0	0	0	0	0	0	0	0	0	0	0	0	0	0	0	0	0	0	0	0	0	0	0	0	0	0	0	0	0	0	0	0	0	0	0	0	0	0	0	0	0
99425	0	0	0	0	0	0	0	0	0	0	0	0	0	0	0	0	0	0	0	0	0	0	0	0	0	0	0	0	0	0	0	0	0	0	0	0	0	0	0	0	0	0	1054.2	10.38	110	0	0	0	0
99461	0	0	0	0	0	0	0	0	0	0	0	0	0	0	0	0	0	0	0	0	0	0	0	0	0	0	0	0	0	0	0	0	0	0	0	0	0	0	0	0	0	0	0	0	0	0	0	0	0
99498	0	0	0	0	0	0	0	0	0	0	0	0	1970	1970	1970	18	18	18	0	0	0	0	0	0	0	0	0	0	0	0	0	0	0	0	0	0	0	0	0	0	0	0	0	0	0	0	0	0	0
99543	0	0	0	0	0	0	0	0	0	0	0	0	0	0	0	670	670	670	0	0	0	0	0	0	0	0	0	0	0	0	0	0	0	0	0	0	0	0	0	0	0	0	0	0	0	0	0	0	0
99569	0	0	0	0	0	0	0	0	0	0	0	0	0	0	0	0	0	0	0	0	0	0	0	0	0	0	0	0	0	0	0	0	0	0	0	0	0	0	0	0	0	0	0	0	0	0	0	0	0
99582	0	0	0	0	0	0	0	0	0	0	0	0	0	0	0	0	0	0	0	0	0	0	0	0	0	0	0	0	0	0	0	0	0	0	0	0	0	0	0	0	0	0	0	0	0	0	0	0	0
99593	0	0	0	0	0	0	0	0	0	0	0	0	0	0	0	0	0	0	0	0	0	0	0	0	0	0	0	0	0	0	0	0	0	0	0	0	0	0	0	0	0	0	0	0	0	0	0	0	0
99618	0	0	0	0	0	0	0	0	0	0	0	0	1160	1160	1160	10.7	10.7	10.7	0	0	0	0	0	0	0	0	0	0	0	0	0	0	0	0	0	0	0	0	0	0	0	0	0	0	0	0	0	0	0
99645	0	0	0	0	0	0	0	0	0	0	0	0	0	0	0	0	0	0	0	0	0	0	0	0	0	0	0	0	0	0	0	0	0	0	0	0	0	0	0	0	0	0	0	0	0	0	0	0	0
99680	0	0	0	0	0	0	0	0	0	0	0	0	0	0	0	0	0	0	0	0	0	0	0	0	0	0	0	0	0	0	0	0	0	0	0	0	0	0	0	0	0	0	0	0	0	0	0	0	0
99696	0	0	0	0	0	0	0	0	0	0	0	0	0	0	0	0	0	0	0	0	0	0	0	0	0	0	0	0	0	0	0	0	0	0	0	0	0	0	0	0	0	0	152.5	167	13	0	0	0	0
99702	0	0	0	0	0	0	0	0	0	0	0	0	0	0	0	0	0	0	0	0	0	0	0	0	0	0	0	0	0	0	0	0	0	0	0	0	0	0	0	0	0	0	0	0	0	0	0	0	0
99722	0	0	0	0	0	0	0	0	0	0	0	0	0	0	0	0	0	0	0	0	0	0	0	0	0	0	0	0	0	0	0	0	0	0	0	0	0	0	0	0	0	0	0	0	0	0	0	0	0
99723	0	0	0	0	0	0	0	0	0	0	0	0	0	0	0	0	0	0	0	0	0	0	0	0	0	0	0	0	0	0	0	0	0	0	0	0	0	0	0	0	0	0	0	0	0	0	0	0	0
99763	0	0	0	0	0	0	0	0	0	0	0	0	0	0	0	0	0	0	0	0	0	0	0	0	0	0	0	0	0	0	0	0	0	0	0	0	0	0	0	0	0	0	0	0	0	0	0	0	0
99853	0	0	0	0	0	0	0	0	0	0	0	0	0	0	0	0	0	0	0	0	0	0	0	0	0	0	0	0	0	0	0	0	0	0	0	0	0	0	0	0	0	0	0	0	0	0	0	0	0
99883	0	0	0	0	0	0	0	0	0	0	0	0	0	0	0	0	0	0	0	0	0	0	0	0	0	0	0	0	0	0	0	0	0	0	0	0	0	0	0	0	0	0	0	0	0	0	0	0	0
99944	0	0	0	0	0	0	0	0	0	0	0	0	0	0	0	0	0	0	0	0	0	0	0	0	0	0	0	0	0	0	0	0	0	0	0	0	0	0	0	0	0	0	0	0	0	0	0	0	0
99956	0	0	0	0	0	0	0	0	0	0	0	0	0	0	0	0	0	0	0	0	0	0	0	0	0	0	0	0	0	0	0	0	0	0	0	0	0	0	0	0	0	0	0	0	0	0	0	0	0
99960	0	0	0	0	0	0	0	0	0	0	0	0	0	0	0	0	0	0	0	0	0	0	0	0	0	0	0	0	0	0	0	0	0	0	0	0	0	0	0	0	0	0	0	0	0	0	0	0	0
100045	0	0	0	0	0	0	0	0	0	0	0	0	0	0	0	0	0	0	0	0	0	0	0	0	0	0	0	0	0	0	0	0	0	0	0	0	0	0	0	0	0	0	0	0	0	0	0	0	0
100086	0	0	0	0	0	0	0	0	0	0	0	0	0	0	0	0	0	0	0	0	0	0	0	0	0	0	0	0	0	0	0	0	0	0	0	0	0	0	0	0	0	0	0	0	0	0	0	0	0
100102	0	0	0	0	0	0	0	0	0	0	0	0	0	0	0	0	0	0	0	0	0	0	0	0	0	0	0	0	0	0	0	0	0	0	0	0	0	0	0	0	0	0	0	0	0	0	0	0	0
100109	0	0	0	0	0	0	0	0	0	0	0	0	0	0	0	0	0	0	0	0	0	0	0	0	0	0	0	0	0	0	0	0	0	0	0	0	0	0	0	0	0	0	0	0	0	0	0	0	0
100119	0	0	0	0	0	0	0	0	0	0	0	0	0	0	0	55	55	55	0	0	0	0	0	0	0	0	1181	0	0	0	0	0	0	0	0	0	0	0	0	0	0	0	0	0	0	0	0	0	0
100142	0	0	0	0	0	0	0	0	0	0	0	0	0	0	0	0	0	0	0	0	0	0	0	0	0	0	0	0	0	0	0	0	0	0	0	0	0	0	0	0	0	0	0	0	0	0	0	0	0
100193	0	0	0	0	0	0	0	0	0	0	0	0	0	0	0	2215	2215	2215	0	0	0	0	0	0	0	0	0	0	0	0	0	0	0	0	0	0	0	0	0	0	0	0	0	0	0	0	0	0	0
100257	0	0	0	0	0	0	0	0	0	0	0	0	0	0	0	0	0	0	0	0	0	0	0	0	0	0	0	0	0	0	0	0	0	0	0	0	0	0	0	0	0	0	0	0	0	0	0	0	0
100305	0	0	0	0	0	0	0	0	0	0	0	0	0	0	0	0	0	0	0	0	0	0	0	0	0	0	0	0	0	0	0	0	0	0	0	0	0	0	0	0	0	0	0	0	0	0	0	0	0
100310	0	0	0	0	0	0	0	0	0	0	0	0	0	0	0	0	0	0	0	0	0	0	0	0	0	0	0	0	0	0	0	0	0	0	0	0	0	0	0	0	0	0	0	0	0	0	0	0	0
100314	0	0	0	0	0	0	0	0	0	0	0	0	0	0	0	0	0	0	0	0	0	0	0	0	0	0	0	0	0	0	0	0	0	0	0	0	0	0	0	0	0	0	0	0	0	0	0	0	0
100323	0	0	0	0	0	0	0	0	0	0	0	0	0	0	0	0	0	0	0	0	0	0	0	0	0	0	0	0	0	0	0	0	0	0	0	0	0	0	0	0	0	0	0	0	0	0	0	0	0
100327	0	0	0	0	0	0	0	0	0	0	0	0	0	0	0	0	0	0	0	0	0	0	0	0	0	0	0	0	0	0	0	0	0	0	0	0	0	0	0	0	0	0	0	0	0	0	0	0	0
100370	0	0	0	0	0	0	0	0	0	0	0	0	0	0	0	0	0	0	0	0	0	0	0	0	0	0	0	0	0	0	0	0	0	0	0	0	0	0	0	0	0	0	0	0	0	0	0	0	0
100388	0	0	0	0	0	0	0	0	0	0	0	0	0	0	0	0	0	0	0	0	0	0	0	0	0	0	0	0	0	0	0	0	0	0	0	0	0	0	0	0	0	0	0	0	0	0	0	0	0
100403	43	0	0	0	0	0	0	0	0	0	0	0	1000	29.94	0.95	0	0	0	0	0	0	0	0	0	0	0	0	0	0	0	0	0	0	0	0	0	0	0	0	0	0	0	120	0	0	0	0	0	0
100461	0	0	0	0	0	0	0	0	0	0	0	0	0	0	0	0	0	0	0	0	0	0	0	0	0	0	0	0	0	0	0	0	0	0	0	0	0	0	0	0	0	0	0	0	0	0	0	0	0
100475	0	0	0	0	0	0	0	0	0	0	0	0	0	0	0	0	0	0	0	0	0	0	0	0	0	0	0	0	0	0	0	0	0	0	0	0	0	0	0	0	0	0	0	0	0	0	0	0	0
100488	0	0	0	0	0	0	0	0	0	0	0	0	0	0	0	0	0	0	0	0	0	0	0	0	0	0	0	0	0	0	0	0	0	0	0	0	0	0	0	0	0	0	0	0	0	0	0	0	0
100503	0	0	0	0	0	0	0	0	0	0	0	0	0	0	0	731	0	0	0	0	0	0	0	0	0	0	0	0	0	0	0	0	0	0	0	0	0	0	0	0	0	1.48	980	0	5518.33	2	0	0	0
100539	0	0	0	0	0	0	0	0	0	0	0	0	0	0	0	0	0	0	0	0	0	0	0	0	0	0	0	0	0	0	0	0	0	0	0	0	0	0	0	0	0	0	0	0	0	0	0	0	0
100558	0	0	0	0	0	0	0	0	0	0	0	0	0	0	0	0	0	0	0	0	0	0	0	0	0	0	0	0	0	0	0	0	0	0	0	0	0	0	0	0	0	0	0	0	0	0	0	0	0
100643	17.43	0	0	0	0	0	0	0	0	0	0	0	42	7.95	0	0	0	0	0	0	0	0	0	0	0	0	0	0	0	0	0	0	0	0	0	0	0	0	0	0	0	0	0	0	0	0	0	0	0
100703	0	0	0	0	0	0	0	0	0	0	0	0	0	0	0	0	0	0	0	0	0	0	0	0	0	0	0	0	0	0	0	0	0	0	0	0	0	0	0	0	0	0	0	0	0	0	0	0	0
100714	36	0	0	0	0	0	0	0	0	0	0	0	130	9.9	0	0	0	0	0	0	0	0	0	0	0	0	0	0	0	0	0	0	0	0	0	0	0	0	0	0	0	0	0	0	0	0	0	0	0
100743	0	0	0	0	0	0	0	0	0	0	0	0	0	0	0	0	0	0	0	0	0	0	0	0	0	0	0	0	0	0	0	0	0	0	0	0	0	0	0	0	0	0	0	0	0	0	0	0	0
100769	0	0	0	0	0	0	0	0	0	0	0	0	0.38	350	500	0	0	0	0	0	0	0	0	0	0	0	0	0	0	0	0	0	0	0	0	0	0	0	0	0	0	0	0	0	0	0	0	0	0
100771	0	0	0	0	0	0	0	0	0	0	0	0	8.3	130	170	0	0	0	0	0	0	0	0	0	0	0	0	0	0	0	0	0	0	0	0	0	0	0	0	0	0	0	0	0	0	0	0	0	0
100801	0	0	0	0	0	0	0	0	0	0	0	0	4.7	290	550	0	0	0	0	0	0	0	0	0	0	0	0	0	0	0	0	0	0	0	0	0	0	0	0	0	0	0	0	0	0	0	0	0	0
100820	103.5	0	0	0	0	0	0	0	0	0	0	0	620	255	14	0	0	0	0	0	0	0	0	0	0	0	0	0	0	0	0	0	0	0	0	0	0	0	0	0	0	0	2200	0	0	0	0	0	0
100823	0	0	0	0	0	0	0	0	0	0	0	0	0	0	0	0	0	0	0	0	0	0	0	0	0	0	0	0	0	0	0	0	0	0	0	0	0	0	0	0	0	0	1655.1	15.726	56.94	0	0	0	0
100824	0	0	0	0	0	0	0	0	0	0	0	0	0	0	0	0	0	0	0	0	0	0	0	0	0	0	0	0	0	0	0	0	0	0	0	0	0	0	0	0	0	0	0	0	0	0	0	0	0
100856	0	0	0	0	0	0	0	0	0	0	0	0	0	0	0	0	0	0	0	0	0	0	0	0	0	0	0	0	0	0	0	0	0	0	0	0	0	0	0	0	0	0	0	0	0	0	0	0	0
100857	0	0	0	0	0	0	0	0	0	0	0	0	0	0	0	0	0	0	0	0	0	0	0	0	0	0	0	0	0	0	0	0	0	0	0	0	0	0	0	0	0	0	0	0	0	0	0	0	0
100858	0	0	0	0	0	0	0	0	0	0	0	0	0	0	0	0	0	0	0	0	0	0	0	0	0	0	0	0	0	0	0	0	0	0	0	0	0	0	0	0	0	0	0	0	0	0	0	0	0
100869	0	0	0	0	0	0	0	0	0	0	0	0	0	0	0	0	0	0	0	0	0	0	0	0	0	0	0	0	0	0	0	0	0	0	0	0	0	0	0	0	0	0	0	0	0	0	0	0	0
100881	0	0	0	0	0	0	0	0	0	0	0	0	0	0	0	0	0	0	0	0	0	0	0	0	0	0	0	0	0	0	0	0	0	0	0	0	0	0	0	0	0	0	0	0	0	0	0	0	0
100882	0	0	0	0	0	0	0	0	0	0	0	0	0	0	0	0	0	0	0	0	0	0	0	0	0	0	0	0	0	0	0	0	0	0	0	0	0	0	0	0	0	0	0	0	0	0	0	0	0
100901	0	0	0	0	0	0	0	0	0	0	0	0	0	0	0	0	0	0	0	0	0	0	0	0	0	0	0	0	0	0	0	0	0	0	0	0	0	0	0	0	0	0	0	0	0	0	0	0	0
101024	0	0	0	0	0	0	0	0	0	0	0	0	0	0	0	0	0	0	0	0	0	0	0	0	0	0	0	0	0	0	0	0	0	0	0	0	0	0	0	0	0	0	0	0	0	0	0	0	0
101032	0	0	0	0	0	0	0	0	0	0	0	0	0	0	0	0	0	0	0	0	0	0	0	0	0	0	0	0	0	0	0	0	0	0	0	0	0	0	0	0	0	0	0	0	0	0	0	0	0
101048	0	0	0	0	0	0	0	0	0	0	0	0	0	0	0	0	0	0	0	0	0	0	0	0	0	0	0	0	0	0	0	0	0	0	0	0	0	0	0	0	0	0	0	0	0	0	0	0	0
101106	0	0	0	0	0	0	0	0	0	0	0	0	0	0	0	0	0	0	0	0	0	0	0	0	0	0	0	0	0	0	0	0	0	0	0	0	0	0	0	0	0	0	0	0	0	0	0	0	0
101176	790	0	0	0	0	0	0	0	0	0	0	0	0	0	0	0	0	0	0	0	0	0	0	0	0	0	0	0	0	0	0	0	0	0	0	0	0	0	0	0	0	0	200	527	12	0	0	0	0
101201	0	0	0	0	0	0	0	0	0	0	0	0	0	0	0	0	0	0	0	0	0	0	0	0	0	0	0	0	0	0	0	0	0	0	0	0	0	0	0	0	0	0	0	0	0	0	0	0	0
101239	0	0	0	0	0	0	0	0	0	0	0	0	0	0	0	0	0	0	0	0	0	0	0	0	0	0	0	0	0	0	0	0	0	0	0	0	0	0	0	0	0	0	130	80.5	3.6	0	0	0	0
101254	270	0	0	0	0	0	0	0	0	0	0	0	0	0	0	0	0	0	0	0	0	0	0	0	0	0	0	0	0	0	0	0	0	0	0	0	0	0	0	0	0	0	675	850	5.9	0	0	0	0
101272	0	0	0	0	0	0	0	0	0	0	0	0	0	0	0	0	0	0	0	0	0	0	0	0	0	0	0	0	0	0	0	0	0	0	0	0	0	0	0	0	0	0	0	0	0	0	0	0	0
101284	0	0	0	0	0	0	0	0	0	0	0	0	0	0	0	0	0	0	1280	600	0	86	0	0	0	0	0	0	0	0	0	0	0	0	0	0	0	0	0	0	0	0	0	0	0	0	0	0	0
101307	0	0	0	0	0	0	0	0	0	0	0	0	1.7	1900	1500	0	0	0	0	0	0	0	0	0	0	0	0	0	0	0	0	0	0	0	0	0	0	0	0	0	0	0	0	0	0	0	0	0	0
101314	0	0	0	0	0	0	0	0	0	0	0	0	0.4	1300	320	0	0	0	0	0	0	0	0	0	0	0	0	0	0	0	0	0	0	0	0	0	0	0	0	0	0	0	0	0	0	0	0	0	0
101322	0	0	0	0	0	0	0	0	0	0	0	0	0	0	0	0	0	0	0	0	0	0	0	0	0	0	0	0	0	0	0	0	0	0	0	0	0	0	0	0	0	0	290	1200	1.2	0	0	0	0
101323	0	0	0	0	0	0	0	0	0	0	0	0	0	0	0	0	0	0	0	0	0	0	0	0	0	0	0	0	0	0	0	0	0	0	0	0	0	0	0	0	0	0	240	820	61	0	0	0	0
101390	0	0	0	0	0	0	0	0	0	0	0	0	0	0	0	0	0	0	295.5	42.8	0	239.7	0	0	0	0	0	0	0	0	0	0	0	0	0	0	0	0	0	0	0	0	0	0	0	0	0	0	0
101423	20.035	0	0	0	0	0	0	0	0	0	0	0	630	64.81	0.83	0	0	0	0	0	0	0	0	0	0	0	0	0	0	0	0	0	0	0	0	0	0	0	0	0	0	0	140	0	0	0	0	0	0
101458	0	0	0	0	0	0	0	0	0	0	0	0	0	0	0	0	0	0	0	0	0	0	0	0	0	0	0	0	0	0	0	0	0	0	0	0	0	0	0	0	0	0	5500	6700	570	0	0	0	0
101484	0	0	0	0	0	0	0	0	0	0	0	0	0	0	0	0	0	0	0	0	0	0	0	0	0	0	0	0	0	0	0	0	0	0	0	0	0	0	0	0	0	0	0	0	0	0	0	0	0
101539	450	0	0	0	0	0	0	0	0	0	0	0	0	0	0	0	0	0	0	0	0	0	0	0	0	0	0	0	0	0	0	0	0	0	0	0	0	0	0	0	0	0	5850	1800	21	0	0	0	0
101596	0	0	0	0	0	0	0	0	0	0	0	0	0	0	0	0	0	0	0	0	0	0	0	0	0	0	0	0	0	0	0	0	0	0	0	0	0	0	0	0	0	0	160	430	44	0	0	0	0
101626	0	0	0	0	0	0	0	0	0	0	0	0	0	0	0	0	0	0	0	0	0	0	0	0	0	0	0	0	0	0	0	0	0	0	0	0	0	0	0	0	0	0	110	95	25	0	0	0	0
101630	0	0	0	0	0	0	0	0	0	0	0	0	5.7	1800	4800	0	0	0	0	0	0	0	0	0	0	0	0	0	0	0	0	0	0	0	0	0	0	0	0	0	0	0	0	0	0	0	0	0	0
101672	0	0	0	0	0	0	0	0	0	0	0	0	0	0	0	0	0	0	0	0	0	0	0	0	0	0	0	0	0	0	0	0	0	0	0	0	0	0	0	0	0	0	1412.5	2350	3.9	0	0	0	0
101706	0	0	0	0	0	0	0	0	0	0	0	0	0	0	0	0	0	0	0	0	0	0	0	0	0	0	0	0	0	0	0	0	0	0	0	0	0	0	0	0	0	0	0	0	0	0	0	0	0
101712	0	0	0	0	0	0	0	0	0	0	0	0	0	0	0	0	0	0	0	0	0	0	0	0	0	0	0	0	0	0	0	0	0	0	0	0	0	0	0	0	0	0	8825	6950	5.7	0	0	0	0
101717	510	0	0	0	0	0	0	0	0	0	0	0	0	0	0	0	0	0	0	0	0	0	0	0	0	0	0	0	0	0	0	0	0	0	0	0	0	0	0	0	0	0	2900	720	18	0	0	0	0
101773	2040	0	0	0	0	679	0	411	0	0	0	0	0	0	0	0	0	0	0	0	0	0	0	0	0	0	0	0	0	0	0	0	0	0	0	0	0	0	0	0	0	0	244.667	1.88571	0	0	0	0	0
101814	0	0	0	0	0	0	0	0	0	0	0	0	0	0	0	0	0	0	0	0	0	0	0	0	0	0	0	0	0	0	0	0	0	0	0	0	0	0	0	0	0	0	120	280	8	0	0	0	0
101947	0	0	0	0	0	0	0	0	0	0	0	0	0	0	0	0	0	0	0	0	0	0	0	0	0	0	0	0	0	0	0	0	0	0	0	0	0	0	0	0	0	0	3050	570	100	0	0	0	0
101948	6300	0	0	0	0	695	0	6570	0	0	0	0	0	0	0	0	0	0	0	0	0	0	0	0	0	0	0	0	0	0	0	0	0	0	0	0	0	0	0	0	0	722	9	114.6	1090.17	0	0	0	0
102067	0	0	0	0	0	0	0	0	0	0	0	0	0	6850	6850	1000	1000	1000	0	0	0	0	0	0	0	0	0	0	0	0	0	0	0	0	0	0	0	0	0	0	0	0	0	0	0	0	0	0	0
102078	0	0	0	0	0	0	0	0	0	0	0	0	0	0	0	1200	1200	1200	0	0	0	0	0	0	0	4000	0	0	4000	0	0	0	0	0	0	0	0	0	0	0	0	0	0	0	0	0	0	0	0
102161	0	0	0	0	0	0	0	0	0	0	0	0	0	0	0	0	0	0	0	0	0	0	0	0	0	0	0	0	0	0	0	0	0	0	0	0	0	0	0	0	0	0	8375	6950	160	0	0	0	0
102201	0	0	0	0	0	0	0	0	0	0	0	0	9.7	1500	4100	0	0	0	0	0	0	0	0	0	0	0	0	0	0	0	0	0	0	0	0	0	0	0	0	0	0	0	0	0	0	0	0	0	0
102202	0	0	0	0	0	0	0	0	0	0	0	0	0.48	98	220	0	0	0	0	0	0	0	0	0	0	0	0	0	0	0	0	0	0	0	0	0	0	0	0	0	0	0	0	0	0	0	0	0	0
102231	0	0	0	0	0	0	0	0	0	0	0	0	2	570	1500	0	0	0	0	0	0	0	0	0	0	0	0	0	0	0	0	0	0	0	0	0	0	0	0	0	0	0	0	0	0	0	0	0	0
102285	0	0	0	0	0	0	0	0	0	0	0	0	0	1700	1700	230	230	230	0	0	0	0	0	0	0	0	0	0	0	0	0	0	0	0	0	0	0	0	0	0	0	0	0	0	0	0	0	0	0
102452	3.4	0	0	0	0	0	0	0	0	0	0	0	1.7	1.7	1.7	0	0	0	0	0	0	0	0	0	0	0	0	0	0	0	0	0	0	0	0	0	0	0	0	0	0	0	0	0	0	0	0	0	0
102457	319.5	0	0	0	0	2000	2666.67	2666.67	0	0	0	0	370	370	370	0	0	0	0	0	0	0	0	0	0	0	0	0	0	0	0	0	0	0	0	0	0	0	0	0	0	4997.5	2237.19	0.834444	855	0	0	0	0
102605	0	0	0	0	0	0	0	0	0	0	0	0	0	0	0	0	0	0	0	0	0	0	0	0	0	0	0	0	0	0	0	0	0	0	0	0	0	0	0	0	0	0	66.875	2.925	1605.33	0	0	0	0
102686	0	0	0	0	0	0	0	0	0	0	0	0	0	0	0	0	0	0	0	0	0	0	0	0	0	0	0	0	0	0	0	0	0	0	0	19	490	4.2	0	0	0	0	0	0	0	0	0	0	0
102716	0	0	0	0	0	0	0	0	0	0	0	0	0	0	0	0	0	0	0	0	0	0	0	0	0	0	0	0	0	0	0	0	0	0	0	0	0	0	0	0	0	0	0	0	0	0	0	0	0
102769	0	0	0	0	0	0	0	0	0	0	0	0	0	5660	5660	0	0	26	0	0	0	0	0	0	0	0	0	0	0	0	0	0	0	0	0	0	0	0	0	0	0	0	0	0	0	0	0	0	0
102852	0	0	0	0	0	0	0	0	0	0	0	0	0	0	0	0	0	0	0	0	0	0	0	0	0	0	0	0	0	0	0	0	0	0	0	0	0	0	0	0	0	0	510	660	370	0	0	0	0
102869	0	0	0	0	0	0	0	0	0	0	0	0	0	0	0	0	0	0	0	0	0	0	0	0	0	0	0	0	0	0	0	0	0	0	0	0	0	0	0	0	0	0	244.25	167.5	160	0	0	0	0
102887	0	0	0	0	0	0	0	0	0	0	0	0	0	0	0	0	0	0	0	0	0	0	0	0	0	0	0	0	0	0	0	0	0	0	0	0	0	0	0	0	0	0	7.2	1.1	16.6	0	0	0	0
102923	0	0	0	0	0	0	0	0	0	0	0	0	0	0	0	0	0	0	0	0	0	0	0	0	0	0	0	0	0	0	0	0	0	0	0	0	0	0	0	0	0	0	10.4	2.4	116	0	0	0	0
102981	0	0	0	0	0	0	0	0	0	0	0	0	0	0	0	0	0	0	0	0	0	0	0	0	0	0	0	0	0	0	0	0	0	0	0	0	0	0	0	0	0	0	525	1190	590	0	0	0	0
102997	0	0	0	0	0	1934	1934	1934	0	0	0	0	0	0	0	0	0	0	0	0	0	0	0	0	0	0	0	0	0	0	0	0	0	0	0	0	0	0	0	0	0	0	640	0	0	0	0	0	0
103021	0	0	0	0	0	0	0	0	0	0	0	0	0	0	0	0	0	0	0	0	0	0	0	0	0	0	0	0	0	0	0	0	0	0	0	0	0	0	0	0	0	0	4.25	2.8	10	0	0	0	0
103109	0	0	0	0	0	0	0	0	0	0	0	0	0	0	0	0	0	0	0	0	0	0	0	0	0	0	0	0	0	0	0	0	0	0	0	0	0	0	0	0	0	0	1680	2050	450	0	0	0	0
103118	0	0	0	0	0	0	0	0	0	0	0	0	0	0	0	0	0	0	0	0	0	0	0	0	0	0	0	0	0	0	0	0	0	0	0	0	0	0	0	0	0	0	6825	770	390	0	0	0	0
103151	0	0	0	0	0	0	0	0	0	0	0	0	0	0	0	0	0	0	0	0	0	0	0	0	0	0	0	0	0	0	0	0	0	0	0	0	0	0	0	0	0	0	785	580	390	0	0	0	0
103162	0	0	0	0	0	0	0	0	0	0	0	0	0	0	0	0	0	0	0	0	0	0	0	0	0	0	0	0	0	0	0	0	0	0	0	0	0	0	0	0	0	0	81.8	19.5	230.2	0	0	0	0
103182	0	0	0	0	0	0	0	0	0	0	0	0	5291	5291	5291	0	0	0	0	0	0	0	0	0	0	0	0	0	0	0	0	0	0	0	0	0	0	0	0	0	0	0	75.8	11	80.6	0	0	0	0
103271	0	0	0	0	0	0	0	0	0	0	0	0	0	0	0	0	0	0	0	0	0	0	0	0	0	0	0	0	0	0	0	0	0	0	0	0	0	0	0	0	0	0	1145	1050	710	0	0	0	0
103300	0	0	0	0	0	0	0	0	0	0	0	0	0	0	0	0	0	0	0	0	0	0	0	0	0	0	0	0	0	0	0	0	0	0	0	0	0	0	0	0	0	0	147.5	640	370	0	0	0	0
103339	0	0	0	0	0	0	0	0	0	0	0	0	76	76	76	0	0	0	0	0	0	0	0	0	0	0	0	0	0	0	0	0	0	0	0	0	0	0	0	0	0	0	0	0	0	0	0	0	0
103341	0	0	0	0	0	0	0	0	0	0	0	0	0	0	0	0	0	0	0	0	0	0	0	0	0	0	0	0	0	0	0	0	0	0	0	0	0	0	0	0	0	0	2375	3950	250	0	0	0	0
103407	0	0	0	0	0	0	0	0	0	0	0	0	0	0	0	0	0	0	0	0	0	0	0	0	0	0	0	0	0	0	0	0	0	0	0	0	0	0	0	0	0	0	3525	1200	650	0	0	0	0
103408	0	0	0	0	0	0	0	0	0	0	0	0	0	0	0	0	0	0	0	0	0	0	0	0	0	0	0	0	0	0	0	0	0	0	0	0	0	0	0	0	0	0	4500	1300	1110	0	0	0	0
103499	0	0	0	0	0	0	0	0	0	0	0	0	0	0	0	0	0	0	0	0	0	0	0	0	0	0	0	0	0	0	0	0	0	0	0	0	0	0	0	0	0	0	150	205	400	0	0	0	0
103504	0	0	0	0	0	0	0	0	0	0	0	0	11	11	11	0	0	0	0	0	0	0	0	0	0	0	0	0	0	0	0	0	0	0	0	0	0	0	0	0	0	25.3	34.34	33.1	108	9.58	0	0	0
103523	0	0	0	0	0	0	0	0	0	0	0	0	0	0	0	0	0	0	0	0	0	0	0	0	0	0	0	0	0	0	0	0	0	0	0	0	0	0	0	0	0	0	321.25	74	15.5	0	0	0	0
103544	0	0	0	0	0	0	0	0	0	0	0	0	0	0	0	0	0	0	0	0	0	0	0	0	0	0	0	0	0	0	0	0	0	0	0	0	4.06667	680	23.3333	0	0	0	0	0	0	0	0	0	0
103551	0	0	0	0	0	0	0	0	0	0	0	0	0	0	0	0	0	0	0	0	0	0	0	0	0	0	0	0	0	0	0	0	0	0	0	4150	4450	6000	6100	6100	0	0	0	0	0	0	0	0	0
103625	0	0	0	0	0	0	0	0	0	0	0	0	0	0	0	0	0	0	0	0	0	0	0	0	0	0	0	0	0	0	0	0	0	0	0	0	0	0	0	0	0	0	4825	1775	274.5	0	0	0	0
103696	0	0	0	0	0	0	0	0	0	0	0	0	79	79	79	0	0	0	0	0	0	0	0	0	0	0	0	0	0	0	0	0	0	0	0	0	0	0	0	0	0	0	0	0	0	0	0	0	0
103799	0	0	0	0	0	0	0	0	0	0	0	0	0	0	0	0	0	0	0	0	0	0	0	0	0	0	0	0	0	0	0	0	0	0	0	0	0	0	0	0	0	0	5525	7600	580	0	0	0	0
103876	0	0	0	0	0	0	0	0	0	0	0	0	0	0	0	0	0	0	0	0	0	0	0	0	0	0	0	0	0	0	0	0	0	0	0	2300	3266.67	0	5833.33	0	0	0	0	0	0	0	0	0	0
103883	0	0	0	0	0	0	0	0	0	0	0	0	0	0	0	0	0	0	0	0	0	0	0	0	0	0	0	0	0	0	0	0	0	0	0	0	0	0	0	0	0	0	0	0	0	0	0	0	0
103910	1570	0	0	0	0	0.3	0	40	0	0	0	0	0	0	0	0	0	0	0	0	0	0	0	0	0	0	0	0	0	0	0	0	0	0	0	0	0	0	0	0	0	0	62	0	0	0	0	0	0
103945	0	0	0	0	0	0	0	0	0	0	0	0	0	0	0	0	0	0	0	0	0	0	0	0	0	0	0	0	0	0	0	0	0	0	0	0	0	0	0	0	0	0	747.5	97.5	160	0	0	0	0
104101	0	0	0	0	0	0	0	0	0	0	0	0	17	17	17	0	0	0	0	0	0	0	0	0	0	0	0	0	0	0	0	0	0	0	0	0	0	0	0	0	0	0	0	0	0	0	0	0	0
104319	0	0	0	0	0	0	0	0	0	0	0	0	0	0	0	0	0	0	1026	1041.67	245	0.52	0	0	0	0	0	0	0	0	0	0	0	0	0	0	0	0	0	0	0	0	0	0	0	0	0	0	0
104408	0	0	0	0	0	0	0	2555	0	0	0	0	0	0	0	0	0	0	0	0	0	0	0	0	0	0	0	0	0	0	0	0	0	0	0	0	0	0	0	0	0	0	0	1241	0	0	0	0	0
104435	0	0	0	0	0	0	0	0	0	0	0	0	0	0	0	0	0	0	0	0	0	0	0	0	0	0	0	0	0	0	0	0	0	0	0	0	0	0	0	0	0	0	0	0	0	0	0	0	0
104519	0	0	0	0	0	0	0	0	0	0	0	0	0	0	0	0	0	0	1197.5	140.286	2056	0.63	0	0	0	0	0	0	0	0	0	0	0	0	0	0	0	0	0	0	0	0	0	0	0	0	0	0	0
104702	0	0	0	0	0	0	0	0	0	0	0	0	1.4	31.1	1.5	0	0	0	0	0	0	0	0	0	0	0	0	0	0	0	0	0	0	0	0	0	0	0	0	0	0	0	0	0	0	0	0	0	0
104710	0	0	0	0	0	0	0	0	0	0	0	0	0	0	0	0	0	0	1531	176	2030	0.48	0	0	0	0	0	0	0	0	0	0	0	0	0	0	0	0	0	0	0	0	0	0	0	0	0	0	0
104717	0	0	0	0	0	0	0	0	0	0	0	0	0.5	384	92	0	0	0	0	0	0	0	0	0	0	0	0	0	0	0	0	0	0	0	0	0	0	0	0	0	0	0	0	0	0	0	0	0	0
104724	960	0	0	0	0	126.5	259	47.78	0	0	0	0	0	0	0	0	0	0	0	0	0	0	0	0	0	0	0	0	0	0	0	0	0	0	0	0	0	0	0	0	0	0	0	0	0	0	0	0	0
104806	0	0	0	0	0	0	0	0	0	0	0	0	12	592	15	0	0	0	0	0	0	0	0	0	0	0	0	0	0	0	0	0	0	0	0	0	0	0	0	0	0	0	0	0	0	0	0	0	0
104896	0	0	0	0	0	0	0	0	0	0	0	0	0	0	0	0	0	0	3000	0	421	4.61	0	0	0	0	0	0	0	0	0	0	0	0	0	0	0	0	0	0	0	0	0	0	0	0	0	0	0
104952	0	0	0	0	0	0	0	0	0	0	0	0	0	0	0	0	0	0	0	0	0	0	0	0	0	0	0	0	0	0	0	0	0	0	0	740	5300	650	0	0	0	0	0	0	0	0	0	0	0
104977	0	0	0	0	0	0	0	0	0	0	0	0	0	0	0	0	0	0	0	0	0	0	0	0	0	0	0	0	0	0	0	0	0	0	0	0	0	0	0	0	0	0	0	0	0	0	0	0	0
105002	0	0	0	0	0	0	0	0	0	0	0	0	180	180	180	0	0	0	0	0	0	0	0	0	0	0	0	0	0	0	0	0	0	0	0	0	0	0	0	0	0	0	0	0	0	0	0	0	0
105011	0	0	0	0	0	0	0	0	0	0	0	0	0	0	0	0	0	0	7.4	130.5	3570	21.3714	0	0	0	0	0	0	0	0	0	0	0	0	0	0	0	0	0	0	0	0	0	0	0	0	0	0	0
105034	0	0	0	0	0	0	0	0	0	0	0	0	4512	4512	4512	0	0	0	0	0	0	0	0	0	0	0	0	0	0	0	0	0	0	0	0	0	0	0	0	0	0	0	0	0	0	0	0	0	0
105036	0	0	0	0	0	0	0	0	0	0	0	0	24.4	24.4	24.4	0	0	0	0	0	0	0	0	0	0	0	0	0	0	0	0	0	0	0	0	0	0	0	0	0	0	0	0	0	0	0	0	0	0
105037	0	0	0	0	0	0	0	0	0	0	0	0	91.5	91.5	91.5	0	0	0	0	0	0	0	0	0	0	0	0	0	0	0	0	0	0	0	0	0	0	0	0	0	0	0	0	0	0	0	0	0	0
105057	0	0	0	0	0	0	0	0	0	0	0	0	0	0	0	0	0	0	0	0	0	0	0	0	0	0	0	0	0	0	0	0	0	0	0	21	300	16	0	0	0	0	0	0	0	0	0	0	0
105078	0	0	0	0	0	0	0	0	0	0	0	0	0	0	0	0	0	0	0	0	0	0	0	0	0	0	0	0	0	0	0	0	0	0	0	124.7	7.405	47.92	28.895	0	0	0	0	0	0	0	0	0	0
105174	0	0	0	0	0	0	0	0	0	0	0	0	0	0	0	0	0	0	0	0	0	0	0	0	0	0	0	0	0	0	0	0	0	0	0	92	2800	47	0	0	0	0	0	0	0	0	0	0	0
105178	0	0	0	0	0	0	0	0	0	0	0	0	0	0	0	0	0	0	0	0	0	0	0	0	0	0	0	0	0	0	0	0	0	0	0	11	820	9.6	0	0	0	0	0	0	0	0	0	0	0
105202	0	0	0	0	0	0	0	0	0	0	0	0	0	0	0	0	0	0	0	0	0	0	0	0	0	0	0	0	0	0	0	0	0	0	0	1.5	530	2.8	0	0	0	0	0	0	0	0	0	0	0
105203	0	0	0	0	0	0	0	0	0	0	0	0	0	0	0	0	0	0	0	0	0	0	0	0	0	0	0	0	0	0	0	0	0	0	0	2.1	41	1.1	0	0	0	0	0	0	0	0	0	0	0
105239	0	0	0	0	0	0	0	0	0	0	0	0	419	2569	130	0	0	0	0	0	0	0	0	0	0	0	0	0	0	0	0	0	0	0	0	0	0	0	0	0	0	0	0	0	0	0	0	0	0
105250	0	0	0	0	0	0	0	0	0	0	0	0	0	0	0	0	0	0	0	0	0	0	0	0	0	0	0	0	0	0	0	0	0	0	0	0	0	0	0	0	0	0	0	0	0	0	0	0	0
105267	0	0	0	0	0	0	0	0	0	0	0	0	0	0	0	0	0	0	0	0	0	0	0	0	0	0	0	0	0	0	0	0	0	0	0	1.8	28	1.7	0	0	0	0	0	0	0	0	0	0	0
105273	0	0	0	0	0	0	0	0	0	0	0	0	0	0	0	0	0	0	0	0	0	0	0	0	0	0	0	0	0	0	0	0	0	0	0	11	760	11	0	0	0	0	0	0	0	0	0	0	0
105291	0	0	0	0	0	0	0	0	0	0	0	0	0.2	259	25	0	0	0	0	0	0	0	0	0	0	0	0	0	0	0	0	0	0	0	0	0	0	0	0	0	0	0	0	0	0	0	0	0	0
105301	0	0	0	0	0	0	0	0	0	0	0	0	1.8	615	47	0	0	0	0	0	0	0	0	0	0	0	0	0	0	0	0	0	0	0	0	0	0	0	0	0	0	0	0	0	0	0	0	0	0
105363	0	0	0	0	0	0	0	0	0	0	0	0	5610	5610	5610	0	0	0	0	0	0	0	0	0	0	0	0	0	0	0	0	0	0	0	0	0	0	0	0	0	0	0	0	0	0	0	0	0	0
105417	0	0	0	0	0	0	0	0	0	0	0	0	0	0	0	0	0	0	0	0	0	0	0	0	0	0	0	0	0	0	0	0	0	0	0	6.6	630	3.7	0	0	0	0	0	0	0	0	0	0	0
105424	0	0	0	0	0	0	0	0	0	0	0	0	0	0	0	0	0	0	0	0	0	0	0	0	0	0	0	0	0	0	0	0	0	0	0	86.65	7.19	23.95	16.55	0	0	0	0	0	0	0	0	0	0
105430	0	0	0	0	0	0	0	0	0	0	0	0	0	0	0	0	0	0	0	0	0	0	0	0	0	0	0	0	0	0	0	0	0	0	0	23	2200	17	0	0	0	0	0	0	0	0	0	0	0
105432	0	0	0	0	0	0	0	0	0	0	0	0	0	0	0	0	0	0	0	0	0	0	0	0	0	0	0	0	0	0	0	0	0	0	0	140	4200	76	0	0	0	0	0	0	0	0	0	0	0
105442	0	0	0	0	0	0	0	0	0	0	0	0	0	0	0	0	0	0	0	0	0	0	0	0	0	0	0	0	0	0	0	0	0	0	0	140	3900	89	0	0	0	0	0	0	0	0	0	0	0
105483	0	0	0	0	0	0	0	0	0	0	0	0	0	0	0	0	0	0	0	0	0	0	0	0	0	0	0	0	0	0	0	0	0	0	0	4.7	640	8.3	0	0	0	0	0	0	0	0	0	0	0
105505	0	0	0	0	0	0	0	0	0	0	0	0	0.41	482	22	0	0	0	0	0	0	0	0	0	0	0	0	0	0	0	0	0	0	0	0	0	0	0	0	0	0	0	0	0	0	0	0	0	0
105548	0	0	0	0	0	0	0	0	0	0	0	0	0	0	0	0	0	0	0	0	0	0	0	0	0	0	0	0	0	0	0	0	0	0	0	0	0	0	0	0	0	0	62.9	36.1	363	0	0	0	0
105551	0	0	0	0	0	0	0	0	0	0	0	0	0	0	0	0	0	0	0	0	0	0	0	0	0	0	0	0	0	0	0	0	0	0	0	0	0	0	0	0	0	0	11	7.8	105	0	0	0	0
105552	0	0	0	0	0	0	0	0	0	0	0	0	0	0	0	0	0	0	0	0	0	0	0	0	0	0	0	0	0	0	0	0	0	0	0	14	1100	17	0	0	0	0	0	0	0	0	0	0	0
105556	0	0	0	0	0	0	0	0	0	0	0	0	0	0	0	0	0	0	0	0	0	0	0	0	0	0	0	0	0	0	0	0	0	0	0	0	0	0	0	0	0	0	120	4.1	368	0	0	0	0
105561	0	0	0	0	0	0	0	0	0	0	0	0	0.95	606	55	0	0	0	0	0	0	0	0	0	0	0	0	0	0	0	0	0	0	0	0	0	0	0	0	0	0	0	0	0	0	0	0	0	0
105578	0	0	0	0	0	0	0	0	0	0	0	0	305	305	305	0	0	0	0	0	0	0	0	0	0	0	0	0	0	0	0	0	0	0	0	0	0	0	0	0	0	0	0	0	0	0	0	0	0
105589	0	0	0	0	0	0	0	0	0	0	0	0	0	0	0	0	0	0	0	0	0	0	0	0	0	0	0	0	0	0	0	0	0	0	0	30	1200	50	0	0	0	0	0	0	0	0	0	0	0
105604	0	0	0	0	0	0	0	0	0	0	0	0	202	1063	138	0	0	0	0	0	0	0	0	0	0	0	0	0	0	0	0	0	0	0	0	0	0	0	0	0	0	0	0	0	0	0	0	0	0
105605	0	0	0	0	0	0	0	0	0	0	0	0	0	0	0	0	0	0	0	0	0	0	0	0	0	0	0	0	0	0	0	0	0	0	0	0	0	0	0	0	0	0	0	0	0	0	0	0	0
105616	2463	5862	8.6	0	0	140	0	0	0	0	0	0	0	0	0	0	0	0	0	0	0	0	0	0	0	0	0	0	0	0	0	0	0	0	0	0	0	0	0	0	0	0	348	0	1054	0	0	0	0
105617	0	0	0	0	0	0	0	0	0	0	0	0	0	0	0	0	0	0	0	0	0	0	0	0	0	0	0	0	0	0	0	0	0	0	0	0	0	0	0	0	0	0	5	28	530	0	0	0	0
105627	0	0	0	0	0	0	0	0	0	0	0	0	0	0	0	0	0	0	0	0	0	0	0	0	0	0	0	0	0	0	0	0	0	0	0	1.5	210	3.3	0	0	0	0	0	0	0	0	0	0	0
105628	0	0	0	0	0	0	0	0	0	0	0	0	0.3	413	18	0	0	0	0	0	0	0	0	0	0	0	0	0	0	0	0	0	0	0	0	0	0	0	0	0	0	0	0	0	0	0	0	0	0
105632	0	0	0	0	0	0	0	0	0	0	0	0	0	0	0	0	0	0	0	0	0	0	0	0	0	0	0	0	0	0	0	0	0	0	0	210	2900	93	0	0	0	0	0	0	0	0	0	0	0
105642	0	0	0	0	0	0	0	0	0	0	0	0	0	0	0	0	0	0	0	0	0	0	0	0	0	0	0	0	0	0	0	0	0	0	0	2.1	130	2.9	0	0	0	0	0	0	0	0	0	0	0
105643	0	0	0	0	0	0	0	0	0	0	0	0	0	0	0	0	0	0	0	0	0	0	0	0	0	0	0	0	0	0	0	0	0	0	0	3	240	5.1	0	0	0	0	0	0	0	0	0	0	0
105682	0	0	0	0	0	0	0	0	0	0	0	0	0	0	0	0	0	0	0	0	0	0	0	0	0	0	0	0	0	0	0	0	0	0	0	0	0	0	0	0	0	0	10	19	391	0	0	0	0
105705	0	0	0	0	0	0	0	0	0	0	0	0	5915	5915	5915	0	0	0	0	0	0	0	0	0	0	0	0	0	0	0	0	0	0	0	0	0	0	0	0	0	0	0	0	0	0	0	0	0	0
105716	15	0	0	0	0	0	0	0	0	0	0	10	0.33	0	52	0	0	0	0	0	0	0	0	0	0	0	0	0	0	0	0	0	0	0	0	0	0	0	0	0	0	0	24	62	0	0	0	0	0
105732	0	0	0	0	0	0	0	0	0	0	0	0	0	0	0	0	0	0	0	0	0	0	0	0	0	0	0	0	0	0	0	0	0	0	0	1	300	7	0	0	0	0	0	0	0	0	0	0	0
105746	0	0	0	0	0	0	0	0	0	0	0	0	0	0	0	0	0	0	0	0	0	0	0	0	0	0	0	0	0	0	0	0	0	0	0	0	0	0	0	0	0	0	0	0	0	0	0	0	0
105761	0	0	0	0	0	0	0	0	0	0	0	0	128	757	92	0	0	0	0	0	0	0	0	0	0	0	0	0	0	0	0	0	0	0	0	0	0	0	0	0	0	0	0	0	0	0	0	0	0
105762	0	0	0	0	0	0	0	0	0	0	0	0	578	1878	262	0	0	0	0	0	0	0	0	0	0	0	0	0	0	0	0	0	0	0	0	0	0	0	0	0	0	0	0	0	0	0	0	0	0
105770	0	0	0	0	0	0	0	0	0	0	0	0	0	0	0	0	0	0	0	0	0	0	0	0	0	0	0	0	0	0	0	0	0	0	0	0	0	0	0	0	0	0	0	0	0	0	0	0	0
105772	0	0	0	0	0	0	0	0	0	0	0	0	0	0	0	0	0	0	0	0	0	0	0	0	0	0	0	0	0	0	0	0	0	0	0	0	0	0	0	0	0	0	512	36	3990	0	0	0	0
105794	0	0	0	0	0	0	0	0	0	0	0	0	0	0	0	547	253	0	0	0	0	0	0	0	0	0	0	0	0	0	0	0	0	0	0	0	0	0	0	0	0	0	0	2200	0	0	0	0	0
105810	0	0	0	0	0	0	0	0	0	0	0	0	0	0	0	0	0	0	0	0	0	0	0	0	0	0	0	0	0	0	0	0	0	0	0	1.3	55	1.2	0	0	0	0	0	0	0	0	0	0	0
105851	0	0	0	0	0	0	0	0	0	0	0	0	0	0	0	0	0	0	0	0	0	0	0	0	0	0	0	0	0	0	0	0	0	0	0	31.09	3.07	13.76	9.05	0	0	0	0	0	0	0	0	0	0
105885	0	0	0	0	0	0	0	0	0	0	0	0	610	610	610	0	0	0	0	0	0	0	0	0	0	0	0	0	0	0	0	0	0	0	0	0	0	0	0	0	0	0	0	0	0	0	0	0	0
105925	0	0	0	0	0	0	0	0	0	0	0	0	0	0	0	0	0	0	0	0	0	0	0	0	0	0	0	0	0	0	0	0	0	0	0	140	5400	120	0	0	0	0	0	0	0	0	0	0	0
105948	0	0	298	0	0	586	0	0	0	0	0	0	0	0	0	0	0	0	0	0	0	0	0	0	0	0	0	0	0	0	0	0	0	0	0	0	0	0	0	0	0	0	158	0	0	0	0	0	0
105952	0	0	0	0	0	0	0	0	0	0	0	0	0	0	0	0	0	0	0	0	0	0	0	0	0	0	0	0	0	0	0	0	0	0	0	55	6800	100	0	0	0	0	0	0	0	0	0	0	0
105967	0	0	0	0	0	0	0	0	0	0	0	0	0	0	0	0	0	0	0	0	0	0	0	0	0	0	0	0	0	0	0	0	0	0	0	0	0	0	0	0	0	0	590	2900	26	0	0	0	0
105968	0	0	0	0	0	0	0	0	0	0	0	0	0	0	0	0	0	0	0	0	0	0	0	0	0	0	0	0	0	0	0	0	0	0	0	1200	1600	1500	2600	980	0	0	0	0	0	0	0	0	0
105979	0	0	0	0	0	0	0	0	0	0	0	0	0.11	361	16	0	0	0	0	0	0	0	0	0	0	0	0	0	0	0	0	0	0	0	0	0	0	0	0	0	0	0	0	0	0	0	0	0	0
105981	0	0	0	0	0	0	0	0	0	0	0	0	0	0	0	0	0	0	4.23333	836.5	0	2917	0	0	0	0	0	0	0	0	0	0	0	0	0	0	0	0	0	0	0	0	0	0	0	0	0	0	0
106024	0	0	0	0	0	0	0	0	0	0	0	0	0	0	0	0	0	0	0	0	0	0	0	0	0	0	0	0	0	0	0	0	0	0	0	0	0	0	0	0	0	0	606	340	2170	0	0	0	0
106025	0	0	0	0	0	0	0	0	0	0	0	0	0.18	465	15	0	0	0	0	0	0	0	0	0	0	0	0	0	0	0	0	0	0	0	0	0	0	0	0	0	0	0	0	0	0	0	0	0	0
106040	0	0	0	0	0	0	0	0	0	0	0	0	0.76	605	41	0	0	0	0	0	0	0	0	0	0	0	0	0	0	0	0	0	0	0	0	0	0	0	0	0	0	0	0	0	0	0	0	0	0
106047	899	7242	6.7	0	0	76	0	0	0	0	0	0	0	0	0	0	0	0	0	0	0	0	0	0	0	0	0	0	0	0	0	0	0	0	0	0	0	0	0	0	0	0	1431	0	2.4	0	0	0	0
106048	1092	5775	0.9	0	0	168	0	0	0	0	0	0	0	0	0	0	0	0	0	0	0	0	0	0	0	0	0	0	0	0	0	0	0	0	0	0	0	0	0	0	0	0	241	0	0	0	0	0	0
106049	967	3023	3.8	0	0	248	0	0	0	0	0	0	0	0	0	0	0	0	0	0	0	0	0	0	0	0	0	0	0	0	0	0	0	0	0	0	0	0	0	0	0	0	325	0	0	0	0	0	0
106055	0	0	0	0	0	0	0	0	0	0	0	0	0	0	0	0	0	0	0	0	0	0	0	0	0	0	0	0	0	0	0	0	0	0	0	0	0	0	0	0	0	0	0	0	0	0	0	0	0
106059	0	0	0	0	0	0	0	0	0	0	0	0	0	0	0	0	0	0	0	0	0	0	0	0	0	0	0	0	0	0	0	0	0	0	0	0.98	11	1.4	0	0	0	0	0	0	0	0	0	0	0
106060	0	0	0	0	0	0	0	0	0	0	0	0	0	0	0	0	0	0	0	0	0	0	0	0	0	0	0	0	0	0	0	0	0	0	0	37	1000	26	0	0	0	0	0	0	0	0	0	0	0
106092	0	0	0	0	0	0	0	0	0	0	0	0	0	0	0	0	0	0	0	0	0	0	0	0	0	0	0	0	0	0	0	0	0	0	0	0	0	0	0	0	0	0	670	1600	68	0	0	0	0
106136	0	0	0	0	0	0	0	0	0	0	0	0	0	0	0	0	0	0	0	0	0	0	0	0	0	0	0	0	0	0	0	0	0	0	0	71.8	7.3	6.8	18.6	0	0	0	0	0	0	0	0	0	0
106158	0	0	0	0	0	0	0	0	0	0	0	0	2439	2439	2439	0	0	0	0	0	0	0	0	0	0	0	0	0	0	0	0	0	0	0	0	0	0	0	0	0	0	0	0	0	0	0	0	0	0
106201	0	0	0	0	0	98	98	98	0	0	0	2.05	0	0	0	0	0	0	0	0	0	0	0	0	0	0	0	0	0	0	0	0	0	0	0	0	0	0	0	0	0	0	0	0	0	0	0	0	0
106246	0	0	0	0	0	0	0	0	0	0	0	0	1.47	1639	72	0	0	0	0	0	0	0	0	0	0	0	0	0	0	0	0	0	0	0	0	0	0	0	0	0	0	0	0	0	0	0	0	0	0
106252	0	0	0	0	0	0	0	0	0	0	0	0	0	0	0	0	0	0	0	0	0	0	0	0	0	0	0	0	0	0	0	0	0	0	0	0	0	0	0	0	0	0	0	0	0	0	0	0	0
106273	0	0	238	0	0	220	0	0	0	0	0	0	0	0	0	0	0	0	0	0	0	0	0	0	0	0	0	0	0	0	0	0	0	0	0	0	0	0	0	0	0	0	386	0	0	0	0	0	0
106311	0	0	0	0	0	0	0	0	0	0	0	0	0	0	0	0	0	0	0	0	0	0	0	0	0	0	0	0	0	0	0	0	0	0	0	0	0	0	0	0	0	0	600	560	5	0	0	0	0
106325	0	0	0	0	0	0	0	0	0	0	0	0	0	0	0	0	0	0	0	0	0	0	0	0	0	0	0	0	0	0	0	0	0	0	0	0	0	0	0	0	0	0	414	24	1140	0	0	0	0
106326	0	0	0	0	0	0	0	0	0	0	0	0	0	0	0	0	0	0	0	0	0	0	0	0	0	0	0	0	0	0	0	0	0	0	0	0	0	0	0	0	0	0	2570	110	350	0	0	0	0
106379	0	0	0	0	0	0	0	0	0	0	0	0	0	0	0	0	0	0	0	0	0	0	0	0	0	0	0	0	0	0	0	0	0	0	0	0	0	0	0	0	0	0	0	0	0	0	0	0	0
106397	0	0	0	0	0	0	0	0	0	0	0	0	0.2	255	10	0	0	0	0	0	0	0	0	0	0	0	0	0	0	0	0	0	0	0	0	0	0	0	0	0	0	0	0	0	0	0	0	0	0
106416	941	0	0	0	0	330	0	132	0	0	0	0	0	0	0	0	0	0	0	0	0	0	0	0	0	0	0	0	0	0	0	0	0	0	0	0	0	0	0	0	0	0	168	2.375	1020	0	0	0	0
106429	23.4	0	0	0	0	22.9	0	52.7	0	0	0	0	0	0	0	0	0	0	0	0	0	0	0	0	0	0	0	0	0	0	0	0	0	0	0	0	0	0	0	0	0	0	33.9	0.9325	0	0	0	0	0
106437	0	0	0	0	0	0	0	0	0	0	0	0	0	0	0	0	0	0	0	0	0	0	0	0	0	0	0	0	0	0	0	0	0	0	0	0	0	0	0	0	0	0	240	4500	97	0	0	0	0
106470	0	0	0	0	0	0	0	0	0	0	0	0	0	0	0	0	0	0	0	0	0	0	0	0	0	0	0	0	0	0	0	0	0	0	0	156.275	10.0725	29.4	16.6	308.6	0	0	0	0	0	0	0	0	0
106472	0	0	0	0	0	0	0	0	0	0	0	0	0	0	0	0	0	0	0	0	0	0	0	0	0	0	0	0	0	0	0	0	0	0	0	0	0	0	0	0	0	0	1400	4400	94	0	0	0	0
106495	0	0	0	0	0	0	0	0	0	0	0	0	0	0	0	0	0	0	0	0	0	0	0	0	0	0	0	0	0	0	0	0	0	0	0	0.53	0.14	0.16	0.07	1.66	0	0	0	0	0	0	0	0	0
106537	0	0	0	0	0	0	0	0	0	0	0	0	0	0	0	0	0	0	0	0	0	0	0	0	0	0	0	0	0	0	0	0	0	0	0	3425	2090	4170	5635	1780	0	0	0	0	0	0	0	0	0
106544	0	0	0	0	0	0	0	0	0	0	0	0	0	0	0	0	0	0	0	0	0	0	0	0	0	0	0	0	0	0	0	0	0	0	0	0	0	0	0	0	0	0	2000	660	21	0	0	0	0
106550	0	0	0	0	0	0	0	0	0	0	0	0	0	0	0	0	0	0	0	0	0	0	0	0	0	0	0	0	0	0	0	0	0	0	0	0	0	0	0	0	0	0	611	39.7	169	0	0	0	0
106559	0	0	0	0	0	0	0	0	0	0	0	0	305	305	305	0	0	0	0	0	0	0	0	0	0	0	0	0	0	0	0	0	0	0	0	0	0	0	0	0	0	0	0	0	0	0	0	0	0
106577	0	0	0	0	0	0	0	0	0	0	0	0	0	0	0	0	0	0	0	0	0	0	0	0	0	0	0	0	0	0	0	0	0	0	0	0	0	0	0	0	0	0	330	900	10	0	0	0	0
106611	0	0	0	0	0	0	0	0	0	0	0	0	0	0	0	0	0	0	0	0	0	0	0	0	0	0	0	0	0	0	0	0	0	0	0	2.8	0.17	0.48	0.33	0	0	0	0	0	0	0	0	0	0
106634	0	0	0	0	0	0	0	0	0	0	0	0	0	0	0	0	0	0	0	0	0	0	0	0	0	0	0	0	0	0	0	0	0	0	0	0	0	0	0	0	0	0	0	0	0	0	0	0	0
106682	0	0	0	0	0	0	0	0	0	0	0	0	0	0	0	0	0	0	0	0	0	0	0	0	0	0	0	0	0	0	0	0	0	0	0	0	0	0	0	0	0	0	0	0	0	0	0	0	0
106816	0	0	0	0	0	0	0	0	0	0	0	0	0	0	0	0	0	0	0	0	0	0	0	0	0	1300	1600	0	760	0	0	0	0	0	0	0	0	0	0	0	0	0	0	0	0	0	0	0	0
106826	0	0	0	0	0	0	0	0	0	0	0	0	0	0	0	0	0	0	0	0	0	0	0	0	0	440	150	0	390	0	0	0	0	0	0	0	0	0	0	0	0	0	0	0	0	0	0	0	0
106835	0	0	0	0	0	0	0	0	0	0	0	0	0	0	0	0	0	0	0	0	0	0	0	0	0	0	0	0	0	0	0	0	0	0	0	0	0	0	0	0	0	0	0	0	0	0	0	0	0
106859	0	0	0	0	0	0	0	0	0	0	0	0	0	0	0	0	0	0	0	0	0	0	0	0	0	0	0	0	0	0	0	0	0	0	0	0	0	0	0	0	0	0	0	0	0	0	0	0	0
106906	0	0	0	0	0	0	0	0	0	0	0	0	0	0	0	0	0	0	17	200	5010	21	0	0	0	0	0	0	0	0	0	0	0	0	0	0	0	0	0	0	0	0	0	0	0	0	0	0	0
106917	0	0	0	0	0	0	0	0	0	0	0	0	1100	1100	1100	6	6	6	0	0	0	0	0	0	0	0	0	0	0	0	0	0	0	0	0	0	0	0	0	0	0	0	0	0	0	0	0	0	0
106939	0	0	0	0	0	0	0	0	0	0	0	0	0	0	0	0	0	0	0	0	0	0	0	0	0	0	0	0	0	0	0	0	0	0	0	25.7	0.29	10.1	0	0	0	0	0	0	0	0	0	0	0
107000	0	0	0	0	0	0	0	0	0	0	0	0	0	0	0	0	0	0	0	0	0	0	0	0	0	0	0	0	0	0	0	0	0	0	0	0	0	0	0	0	0	0	0	0	0	0	0	0	0
107013	0	0	0	0	0	0	0	0	0	0	0	0	0	0	0	0	0	0	0	0	0	0	0	0	0	0	0	0	0	0	0	0	0	0	0	6.5	0.0966667	3.7	0	0	0	0	0	0	0	0	0	0	0
107015	0	0	0	0	0	0	0	0	0	0	0	0	0	0	0	0	0	0	0	0	0	0	0	0	0	0	0	0	0	0	0	0	0	0	0	0	0	0	0	0	0	0	0	0	0	0	0	0	0
107067	0	712	6.8	0	0	0	0	0	0	0	0	0	154	154	154	154	154	154	0	0	0	0	0	0	0	0	0	0	0	0	0	0	0	0	0	0	0	0	0	0	0	0	0	0	0	0	0	0	0
107239	0	0	0	0	0	0	0	0	0	0	0	0	0	0	0	0	0	0	0	0	0	0	0	0	0	0	0	0	0	0	0	0	0	0	0	6	1	0.97	2.2	0	0	0	0	0	0	0	0	0	0
107240	0	0	0	0	0	0	0	0	0	0	0	0	0	0	0	0	0	0	0	0	0	0	0	0	0	0	0	0	0	0	0	0	0	0	0	0	0	0	0	0	0	0	340	630	8.1	0	0	0	0
107246	0	0	0	0	0	0	0	0	0	0	0	0	0	0	0	0	0	0	0	0	0	0	0	0	0	0	0	0	0	0	0	0	0	0	0	0	0	0	0	0	0	0	0	0	0	0	0	0	0
107273	0	0	0	0	0	0	0	0	0	0	0	0	0	0	0	0	0	0	0	0	0	0	0	0	0	300	2350	0	520	0	0	0	0	0	0	0	0	0	0	0	0	0	0	0	0	0	0	0	0
107274	0	0	0	0	0	0	0	0	0	0	0	0	0	0	0	0	0	0	0	0	0	0	0	0	0	3440	1230	0	3530	0	0	0	0	0	0	0	0	0	0	0	0	0	0	0	0	0	0	0	0
107308	0	0	86	0	0	0	0	0	0	0	0	0	0	0	0	1320	1320	1320	0	0	0	0	0	0	0	0	0	0	0	0	0	0	0	0	0	0	0	0	0	0	0	0	0	0	0	0	0	0	0
107364	0	0	0	0	0	0	0	0	0	0	0	0	0	0	0	0	0	0	0	0	0	0	0	0	0	0	0	0	0	0	0	0	0	0	0	42	0.38	121.6	0	0	0	0	0	0	0	0	0	0	0
107402	0	37	1.1	0	0	0	0	0	0	0	0	0	65	65	65	65	65	65	0	0	0	0	0	0	0	0	0	0	0	0	0	0	0	0	0	0	0	0	0	0	0	0	0	0	0	0	0	0	0
107445	0	0	0	0	0	0	0	0	0	0	0	0	0	0	0	0	0	0	0	0	0	0	0	0	0	0	0	0	0	0	0	0	0	0	0	9.1	1.14	3.4	0	0	0	0	0	0	0	0	0	0	0
107498	0	6830	105	0	0	0	0	0	0	0	0	0	2625	2625	2625	1872.5	1872.5	1872.5	0	0	0	0	0	0	0	0	0	0	0	0	0	0	0	0	0	0	0	0	0	0	0	0	0	0	0	0	0	0	0
107529	0	0	0	0	0	0	0	0	0	0	0	0	0	0	0	0	0	0	0	0	0	0	0	0	0	0	0	0	0	0	0	0	0	0	0	0	0	0	0	0	0	0	0	0	0	0	0	0	0
107572	0	0	0	0	0	0.556	0	44.3333	0	0	0	0	0	0	0	0	0	0	0	0	0	0	0	0	0	0	0	0	0	0	0	0	0	0	0	0	0	0	0	0	0	0	1616.67	0	0	0	0	0	0
107573	0	0	0	0	0	3.62	0	144	0	0	300	7.32	0	0	0	0	0	0	0	0	0	0	0	0	0	0	0	0	0	0	0	0	0	0	0	0	0	0	0	0	0	0	0	0	0	0	0	0	0
107674	0	0	0	0	0	0	0	0	0	0	0	0	6600	6600	6600	130	0	1500	0	0	0	0	0	0	0	0	0	0	0	0	0	0	0	0	0	0	0	0	0	0	0	0	0	0	0	0	0	0	0
107700	0	13.5	0.7	0	0	0	0	0	0	0	0	0	91	91	91	91	91	91	0	0	0	0	0	0	0	0	0	0	0	0	0	0	0	0	0	0	0	0	0	0	0	0	0	0	0	0	0	0	0
107743	0	0	0	0	0	0	0	0	0	0	0	0	0	0	0	0	0	0	0	0	0	0	0	0	0	0	0	0	0	0	0	0	0	0	0	0	0	0	0	0	0	0	1740	5380	1000	0	0	0	0
107762	0	0	0	0	0	0	0	0	0	0	0	0	0	0	0	0	0	0	0	0	0	0	0	0	0	0	0	0	0	0	0	0	0	0	0	0	0	0	0	0	0	0	139	2.78	35.83	0	0	0	0
107977	0	0	0	0	0	21	21	21	0	0	0	0	0	0	0	0	0	0	0	0	0	0	0	0	0	0	0	0	0	0	0	0	0	0	0	0	0	0	0	0	0	0	131	0	0	0	0	0	0
107978	0	0	0	0	0	72	72	72	0	0	0	0	0	0	0	0	0	0	0	0	0	0	0	0	0	0	0	0	0	0	0	0	0	0	0	0	0	0	0	0	0	0	1356	0	0	0	0	0	0
107987	0	0	0	0	0	0.91	0	28.6	0	0	430	101	0	0	0	0	0	0	0	0	0	0	0	0	0	0	0	0	0	0	0	0	0	0	0	0	0	0	0	0	0	0	0	0	0	0	0	0	0
108021	901	5705	720	4220	2500	0	0	0	0	0	2.42667	1250	0	0	0	0	0	0	0	0	0	0	0	0	0	0	0	0	0	0	0	0	0	0	0	0	0	0	0	0	0	0	210	80	0	0	0	0	0
108065	0	0	0	0	0	4	0	24	0	0	0	0	0	0	0	0	0	0	0	0	0	0	0	0	0	0	0	0	0	0	0	0	0	0	0	0	0	0	0	0	0	0	5000	0	0	0	0	0	0
108095	0	0	0	0	0	0	0	0	0	0	0	0	8400	8400	8400	10	0	512	0	0	0	0	0	0	0	0	0	0	0	0	0	0	0	0	0	0	0	0	0	0	0	0	0	0	0	0	0	0	0
108122	0	0	0	0	0	0.51	0	16.6	0	0	48.9	8.76	0	0	0	0	0	0	0	0	0	0	0	0	0	0	0	0	0	0	0	0	0	0	0	0	0	0	0	0	0	0	0	0	0	0	0	0	0
108196	0	0	0	0	0	0	0	0	0	0	0	0	6000	6000	6000	95	0	1100	0	0	0	0	0	0	0	0	0	0	0	0	0	0	0	0	0	0	0	0	0	0	0	0	0	0	0	0	0	0	0
108197	0	0	0	0	0	1.63	0	503	0	0	0	1345	0	0	0	0	0	0	0	0	0	0	0	0	0	0	0	0	0	0	0	0	0	0	0	0	0	0	0	0	0	0	0	0	0	0	0	0	0
108207	0	0	0	0	0	1.95	0	35.5	0	0	138	3.68	0	0	0	0	0	0	0	0	0	0	0	0	0	0	0	0	0	0	0	0	0	0	0	0	0	0	0	0	0	0	0	0	0	0	0	0	0
108224	0	0	0	0	0	0	0	0	0	0	0	0	2100	2100	2100	1.7	0	19	0	0	0	0	0	0	0	0	0	0	0	0	0	0	0	0	0	0	0	0	0	0	0	0	0	0	0	0	0	0	0
108363	0	0	0	0	0	0	0	0	0	0	0	0	4200	4200	4200	4.9	0	88	0	0	0	0	0	0	0	0	0	0	0	0	0	0	0	0	0	0	0	0	0	0	0	0	0	0	0	0	0	0	0
108450	0	0	0	0	0	947	947	947	0	0	0	0	0	0	0	0	0	0	0	0	0	0	0	0	0	0	0	0	0	0	0	0	0	0	0	0	0	0	0	0	0	0	0	0	0	0	0	0	0
108463	0	0	0	0	0	0	0	0	0	0	0	0	0	0	0	0	0	0	0	0	0	0	0	0	0	0	0	0	0	0	0	0	0	0	0	0	0	0	0	0	0	0	65	1100	19	0	0	0	0
108464	0	0	0	0	0	0	0	0	0	0	0	0	0	0	0	0	0	0	0	0	0	0	0	0	0	0	0	0	0	0	0	0	0	0	0	0	0	0	0	0	0	0	61	1200	10	0	0	0	0
108505	0	0	0	0	0	0	0	0	0	0	0	0	0	0	0	0	0	0	0	0	0	0	0	0	0	0	0	0	0	0	0	0	0	0	0	0	0	0	0	0	0	0	410	510	350	0	0	0	0
108545	0	0	0	0	0	0	0	0	0	0	0	0	0	0	0	0	0	0	0	0	0	0	0	0	0	0	0	0	0	0	0	0	0	0	0	0	0	0	0	0	0	0	650	3400	470	0	0	0	0
108558	0	0	0	0	0	0	0	0	0	0	0	0	0	0	0	0	0	0	0	0	0	0	0	0	0	0	0	0	0	0	0	0	0	0	0	0	0	0	0	0	0	0	560	870	110	0	0	0	0
108623	0	0	0	0	0	112	49	8.7	0	0	0	0	0	0	0	0	0	0	0	0	0	0	0	0	0	0	0	0	0	0	0	0	0	0	0	0	0	0	0	0	0	0	0	0	0	0	0	0	0
108665	0	0	0	0	0	0	0	0	0	0	0	0	0	0	0	0	0	0	0	0	0	0	0	0	0	0	0	0	0	0	0	0	0	0	0	330	330	330	330	330	0	0	0	0	0	0	0	0	0
108669	200	0	0	0	0	0	0	0	0	0	0	0	0	0	0	400	400	400	0	0	0	0	0	0	0	0	0	0	0	0	0	0	0	0	0	0	0	0	0	0	0	0	120	560	3.6	0	0	0	0
108675	0	0	0	0	0	44	44	44	0	0	0	0	0	0	0	0	0	0	0	0	0	0	0	0	0	0	0	0	0	0	0	0	0	0	0	0	0	0	0	0	0	0	0	0	0	0	0	0	0
108694	0	0	0	0	0	250	250	250	0	0	0	0	0	0	0	0	0	0	0	0	0	0	0	0	0	0	0	0	0	0	0	0	0	0	0	0	0	0	0	0	0	0	241	0	0	0	0	0	0
108704	0	0	0	0	0	284	284	284	0	0	0	0	0	0	0	0	0	0	0	0	0	0	0	0	0	0	0	0	0	0	0	0	0	0	0	0	0	0	0	0	0	0	0	0	0	0	0	0	0
108705	0	0	0	0	0	1847	1847	1847	0	0	0	0	0	0	0	0	0	0	0	0	0	0	0	0	0	0	0	0	0	0	0	0	0	0	0	0	0	0	0	0	0	0	0	0	0	0	0	0	0
108706	0	0	0	0	0	650	650	650	0	0	0	0	0	0	0	0	0	0	0	0	0	0	0	0	0	0	0	0	0	0	0	0	0	0	0	0	0	0	0	0	0	0	0	0	0	0	0	0	0
108765	0	0	0	0	0	139	38	17	0	0	0	0	0	0	0	0	0	0	0	0	0	0	0	0	0	0	0	0	0	0	0	0	0	0	0	0	0	0	0	0	0	0	0	0	0	0	0	0	0
108770	0	0	0	0	0	38	5.1	2.3	0	0	0	0	0	0	0	0	0	0	0	0	0	0	0	0	0	0	0	0	0	0	0	0	0	0	0	0	0	0	0	0	0	0	0	0	0	0	0	0	0
108774	0	0	0	0	0	0	0	0	0	0	0	0	0	0	0	0	0	0	0	0	0	0	0	0	0	0	0	0	0	0	0	0	0	0	0	0	0	0	0	0	0	0	125	160	9.1	0	0	0	0
108775	0	0	0	0	0	0	0	0	0	0	0	0	2.1	3915	177	0	0	0	0	0	0	0	0	0	0	0	0	0	0	0	0	0	0	0	0	0	0	0	0	0	0	0	0	0	0	0	0	0	0
108786	0	0	0	0	0	81	81	81	0	0	0	0	0	0	0	0	0	0	0	0	0	0	0	0	0	0	0	0	0	0	0	0	0	0	0	0	0	0	0	0	0	0	1062	0	0	0	0	0	0
108805	0	0	0	0	0	0	0	0	0	0	0	0	0	0	0	0	0	0	0	0	0	0	0	0	0	0	0	0	0	0	0	0	0	0	0	0	0	0	0	0	0	0	570	4300	60	0	0	0	0
108816	0	0	0	0	0	0	0	0	0	0	0	0	0	0	0	0	0	0	0	0	0	0	0	0	0	0	0	0	0	0	0	0	0	0	0	0	0	0	0	0	0	0	310	2100	160	0	0	0	0
108852	2.47	0	0	0	0	0	0	0	0	0	0	0	0.63	3.29	0.13	0	0	0	0	0	0	0	0	0	0	0	0	0	0	0	0	0	0	0	0	0	0	0	0	0	0	0	0	0	0	0	0	0	0
108867	0	0	0	0	0	184	189	16	0	0	0	0	0	0	0	0	0	0	0	0	0	0	0	0	0	0	0	0	0	0	0	0	0	0	0	0	0	0	0	0	0	0	0	0	0	0	0	0	0
108886	0	0	0	0	0	9.54	0	493	0	0	3000	63	0	0	0	0	0	0	0	0	0	0	0	0	0	0	0	0	0	0	0	0	0	0	0	0	0	0	0	0	0	0	0	0	0	0	0	0	0
108908	0	0	0	0	0	0	0	0	0	0	0	0	1502	3719	3064	0	0	0	0	0	0	0	0	0	0	0	0	0	0	0	0	0	0	0	0	0	0	0	0	0	0	0	0	0	0	0	0	0	0
108920	11.24	0	0	0	0	0	0	0	0	0	0	0	0.53	8.04	5.34	0	0	0	0	0	0	0	0	0	0	0	0	0	0	0	0	0	0	0	0	0	0	0	0	0	0	0	0	0	0	0	0	0	0
108925	0	0	0	0	0	167	31	14	0	0	0	0	0	0	0	0	0	0	0	0	0	0	0	0	0	0	0	0	0	0	0	0	0	0	0	0	0	0	0	0	0	0	0	0	0	0	0	0	0
108928	0	0	0	0	0	0	0	0	0	0	0	0	0	0	0	0	0	0	0	0	0	0	0	0	0	0	0	0	0	0	0	0	0	0	0	0	0	0	0	0	0	0	700	1300	20	0	0	0	0
108985	0	0	0	0	0	364	54	13	0	0	0	0	0	0	0	0	0	0	0	0	0	0	0	0	0	0	0	0	0	0	0	0	0	0	0	0	0	0	0	0	0	0	0	0	0	0	0	0	0
108986	0	0	0	0	0	171	89	5.7	0	0	0	0	0	0	0	0	0	0	0	0	0	0	0	0	0	0	0	0	0	0	0	0	0	0	0	0	0	0	0	0	0	0	0	0	0	0	0	0	0
108998	0	0	0	0	0	0	0	0	0	0	0	0	9	2770	44	0	0	0	0	0	0	0	0	0	0	0	0	0	0	0	0	0	0	0	0	0	0	0	0	0	0	0	0	0	0	0	0	0	0
109026	0	0	0	0	0	85	85	85	0	0	0	0	0	0	0	0	0	0	0	0	0	0	0	0	0	0	0	0	0	0	0	0	0	0	0	0	0	0	0	0	0	0	1837	0	0	0	0	0	0
109040	0	0	0	0	0	0	0	0	0	0	0	0	0	0	0	0	0	0	0	0	0	0	0	0	0	0	0	0	0	0	0	0	0	0	0	0	0	0	0	0	0	0	8.6	140	1	0	0	0	0
109051	0	0	0	0	0	283	283	283	0	0	0	0	0	0	0	0	0	0	0	0	0	0	0	0	0	0	0	0	0	0	0	0	0	0	0	0	0	0	0	0	0	0	948	0	0	0	0	0	0
109064	0	0	0	0	0	254	254	254	0	0	0	0	0	0	0	0	0	0	0	0	0	0	0	0	0	0	0	0	0	0	0	0	0	0	0	0	0	0	0	0	0	0	0	0	0	0	0	0	0
109065	0	0	0	0	0	29	29	29	0	0	0	0	0	0	0	0	0	0	0	0	0	0	0	0	0	0	0	0	0	0	0	0	0	0	0	0	0	0	0	0	0	0	620	0	0	0	0	0	0
109073	0	0	0	0	0	324	324	324	0	0	0	0	0	0	0	0	0	0	0	0	0	0	0	0	0	0	0	0	0	0	0	0	0	0	0	0	0	0	0	0	0	0	4324	0	0	0	0	0	0
109081	0	0	0	0	0	0	0	0	0	0	0	0	0	0	0	0	0	0	0	0	0	0	0	0	0	0	0	0	0	0	0	0	0	0	0	0	0	0	0	0	0	0	690	600	930	0	0	0	0
109099	0	0	0	0	0	0	0	0	0	0	0	0	0	0	0	0	0	0	0	0	0	0	0	0	0	0	0	0	0	0	0	0	0	0	0	0	0	0	0	0	0	0	120	720	13	0	0	0	0
109110	0	0	0	0	0	0	0	0	0	0	0	0	0	0	0	0	0	0	0	0	0	0	0	0	0	0	0	0	0	0	0	0	0	0	1.1	6075	4760	0	0	0	0	0	0	0	0	0	0	0	0
109111	0	0	0	0	0	58	62	6.4	0	0	0	0	0	0	0	0	0	0	0	0	0	0	0	0	0	0	0	0	0	0	0	0	0	0	0	0	0	0	0	0	0	0	0	0	0	0	0	0	0
109115	0	0	0	0	0	0	0	0	0	0	0	0	0	0	0	0	0	0	0	0	0	0	0	0	0	0	0	0	0	0	0	0	0	0	0	0	0	0	0	0	0	0	180	16	87	0	0	0	0
109161	0	0	0	0	0	351	46	24	0	0	0	0	0	0	0	0	0	0	0	0	0	0	0	0	0	0	0	0	0	0	0	0	0	0	0	0	0	0	0	0	0	0	0	0	0	0	0	0	0
109167	0	0	0	0	0	0	0	0	0	0	0	0	3.8	4456	272	0	0	0	0	0	0	0	0	0	0	0	0	0	0	0	0	0	0	0	0	0	0	0	0	0	0	0	0	0	0	0	0	0	0
109168	10.2	0	0	0	0	0	0	0	0	0	0	0	0.18	0.64	0.43	0	0	0	0	0	0	0	0	0	0	0	0	0	0	0	0	0	0	0	0	0	0	0	0	0	0	0	0	0	0	0	0	0	0
109171	0	0	0	0	0	0	0	0	0	0	0	0	0	0	0	0	0	0	0	0	0	0	0	0	0	0	0	0	0	0	0	0	0	0	0	0	0	0	0	0	0	0	240	1300	47	0	0	0	0
109175	32.1	0	0	0	0	0	0	0	0	0	0	0	18.56	33.13	17.69	0	0	0	0	0	0	0	0	0	0	0	0	0	0	0	0	0	0	0	0	0	0	0	0	0	0	0	0	0	0	0	0	0	0
109178	0	0	0	0	0	0	0	0	0	0	0	0	0	0	0	0	0	0	0	0	0	0	0	0	0	0	0	0	0	0	0	0	0	0	0	0	0	0	0	0	0	0	3351.67	6050	3.22	0	0	0	0
109183	0	0	0	0	0	0	0	0	0	0	0	0	0	0	0	0	0	0	0	0	0	0	0	0	0	0	0	0	0	0	0	0	0	0	0	0	0	0	0	0	0	0	90	830	3.1	0	0	0	0
109191	0	0	0	0	0	395	355	38	0	0	0	0	0	0	0	0	0	0	0	0	0	0	0	0	0	0	0	0	0	0	0	0	0	0	0	0	0	0	0	0	0	0	0	0	0	0	0	0	0
109211	0	0	0	0	0	432	88	26	0	0	0	0	0	0	0	0	0	0	0	0	0	0	0	0	0	0	0	0	0	0	0	0	0	0	0	0	0	0	0	0	0	0	0	0	0	0	0	0	0
109220	0	0	0	0	0	547	547	547	0	0	0	0	0	0	0	0	0	0	0	0	0	0	0	0	0	0	0	0	0	0	0	0	0	0	0	0	0	0	0	0	0	0	0	0	0	0	0	0	0
109227	76.23	0	0	0	0	0	0	0	0	0	0	0	0.28	3.95	0.41	0	0	0	0	0	0	0	0	0	0	0	0	0	0	0	0	0	0	0	0	0	0	0	0	0	0	0	0	0	0	0	0	0	0
109230	134.5	0	0	0	0	0	0	0	0	0	0	0	1.51	20.28	4.32	0	0	0	0	0	0	0	0	0	0	0	0	0	0	0	0	0	0	0	0	0	0	0	0	0	0	0	0	0	0	0	0	0	0
109231	0	0	0	0	0	0	0	0	0	0	0	0	0	0	0	0	0	0	0	0	0	0	0	0	0	0	0	0	0	0	0	0	0	0	0	0	0	0	0	0	0	88.5	88.5	88.5	88.5	88.5	0	0	0
109238	11.6	0	0	0	0	0	0	0	0	0	0	0	0.3	0.75	0.25	0	0	0	0	0	0	0	0	0	0	0	0	0	0	0	0	0	0	0	0	0	0	0	0	0	0	0	0	0	0	0	0	0	0
109242	0	0	0	0	0	0	0	0	0	0	0	0	0	0	0	0	0	0	0	0	0	0	0	0	0	0	0	0	0	0	0	0	0	0	0	0	0	0	0	0	0	17.3	17.3	17.3	17.3	17.3	0	0	0
109250	0	0	0	0	0	0	0	0	0	0	0	0	0	0	0	0	0	0	0	0	0	0	0	0	0	0	0	0	0	0	0	0	0	0	0	0	0	0	0	0	0	0	860	3600	22	0	0	0	0
109255	0	0	0	0	0	0	0	0	0	0	0	0	0	0	0	0	0	0	0	0	0	0	0	0	0	0	0	0	0	0	0	0	0	0	1.6	1894	3512	0	0	0	0	0	0	0	0	0	0	0	0
109265	0	0	0	0	0	53	21	3.2	0	0	0	0	0	0	0	0	0	0	0	0	0	0	0	0	0	0	0	0	0	0	0	0	0	0	0	0	0	0	0	0	0	0	0	0	0	0	0	0	0
109272	0	0	0	0	0	0	0	0	0	0	0	0	0	0	0	0	0	0	0	0	0	0	0	0	0	0	0	0	0	0	0	0	0	0	0	0	0	0	0	0	0	0	120	510	12	0	0	0	0
109304	2500	0	0	0	0	0	0	0	0	0	0	0	0	0	0	0	0	0	0	0	0	0	0	0	0	0	0	0	0	0	0	0	0	0	0	0	0	0	0	0	0	0	60	0.54	50	0	0	0	0
109314	13.98	0	0	0	0	0	0	0	0	0	0	0	0.22	2.01	11.78	0	0	0	0	0	0	0	0	0	0	0	0	0	0	0	0	0	0	0	0	0	0	0	0	0	0	0	0	0	0	0	0	0	0
109339	24.12	0	0	0	0	0	0	0	0	0	0	0	0.32	3.77	0.49	0	0	0	0	0	0	0	0	0	0	0	0	0	0	0	0	0	0	0	0	0	0	0	0	0	0	0	0	0	0	0	0	0	0
109384	0	0	0	0	0	0	0	0	0	0	0	0	3.7	3080	52	0	0	0	0	0	0	0	0	0	0	0	0	0	0	0	0	0	0	0	0	0	0	0	0	0	0	0	0	0	0	0	0	0	0
109385	0	0	0	0	0	0	0	0	0	0	0	0	0	0	0	0	0	0	0	0	0	0	0	0	0	0	0	0	0	0	0	0	0	0	0	0	0	0	0	0	0	0	960	240	410	0	0	0	0
109414	1.39	0	0	0	0	0	0	0	0	0	0	0	2.99	49.08	5.96	0	0	0	0	0	0	0	0	0	0	0	0	0	0	0	0	0	0	0	0	0	0	0	0	0	0	0	0	0	0	0	0	0	0
109422	0	0	0	0	0	31	31	31	0	0	0	0	0	0	0	0	0	0	0	0	0	0	0	0	0	0	0	0	0	0	0	0	0	0	0	0	0	0	0	0	0	0	2183	0	0	0	0	0	0
109423	0	0	0	0	0	180	180	180	0	0	0	0	0	0	0	0	0	0	0	0	0	0	0	0	0	0	0	0	0	0	0	0	0	0	0	0	0	0	0	0	0	0	554	0	0	0	0	0	0
109432	1000	0	0	0	0	0	0	0	0	0	0	0	0.44	1.44	3.92	0	0	0	0	0	0	0	0	0	0	0	0	0	0	0	0	0	0	0	0	0	0	0	0	0	0	0	0	0	0	0	0	0	0
109441	0	0	0	0	0	0	0	0	0	0	0	0	0	0	0	0	0	0	0	0	0	0	0	0	0	0	0	0	0	0	0	0	0	0	0	0	0	0	0	0	0	2610	2610	2610	2610	2610	0	0	0
109445	1.48	0	0	0	0	0	0	0	0	0	0	0	0.89	53.39	34.45	0	0	0	0	0	0	0	0	0	0	0	0	0	0	0	0	0	0	0	0	0	0	0	0	0	0	0	0	0	0	0	0	0	0
109457	13	0	0	0	0	0	0	0	0	0	0	0	2.29	49.84	3.2	0	0	0	0	0	0	0	0	0	0	0	0	0	0	0	0	0	0	0	0	0	0	0	0	0	0	0	0	0	0	0	0	0	0
109466	0	0	0	0	0	0	0	0	0	0	0	0	0	0	0	0	0	0	0	0	0	0	0	0	0	0	0	0	0	0	0	0	0	0	0	0	0	0	0	0	0	0	120	920	110	0	0	0	0
109492	0	0	0	0	0	0	0	0	0	0	0	0	0	0	0	0	0	0	0	0	0	0	0	0	0	0	0	0	0	0	0	0	0	0	0	0	0	0	0	0	0	0	3400	1800	4800	0	0	0	0
109534	126.72	0	0	0	0	0	0	0	0	0	0	0	2.59	5.51	11.79	0	0	0	0	0	0	0	0	0	0	0	0	0	0	0	0	0	0	0	0	0	0	0	0	0	0	0	0	0	0	0	0	0	0
109558	0	0	0	0	0	0	0	0	0	0	0	0	1.2	1735	39.5	0	0	0	0	0	0	0	0	0	0	0	0	0	0	0	0	0	0	0	0	0	0	0	0	0	0	0	0	0	0	0	0	0	0
109571	0	0	0	0	0	0	0	0	0	0	0	0	0.9	4251	105	0	0	0	0	0	0	0	0	0	0	0	0	0	0	0	0	0	0	0	0	0	0	0	0	0	0	0	0	0	0	0	0	0	0
109597	0	0	0	0	0	0	0	0	0	0	0	0	1.1	2992	65.5	0	0	0	0	0	0	0	0	0	0	0	0	0	0	0	0	0	0	0	0	0	0	0	0	0	0	0	0	0	0	0	0	0	0
109622	0	0	0	0	0	0	0	0	0	0	0	0	0	0	0	0	0	0	0	0	0	0	0	0	0	0	0	0	0	0	0	0	0	0	5.2	3900	4750	9089	0	0	0	0	0	0	0	0	0	0	0
109623	406	0	0	0	0	0	0	0	0	0	0	0	0.19	1.45	0.25	0	0	0	0	0	0	0	0	0	0	0	0	0	0	0	0	0	0	0	0	0	0	0	0	0	0	0	0	0	0	0	0	0	0
109624	0	0	0	0	0	0	0	0	0	0	0	0	2	2.01	2.92	0	0	0	0	0	0	0	0	0	0	0	0	0	0	0	0	0	0	0	0	0	0	0	0	0	0	0	0	0	0	0	0	0	0
109653	0	0	0	0	0	0	0	0	0	0	0	0	15	2205	170	0	0	0	0	0	0	0	0	0	0	0	0	0	0	0	0	0	0	0	0	0	0	0	0	0	0	0	0	0	0	0	0	0	0
109687	0	0	0	0	0	0	0	0	0	0	0	0	2.4	6.8	210	0	0	0	0	0	0	0	0	0	0	0	0	0	0	0	0	0	0	0	0	0	0	0	0	0	0	0	0	0	0	0	0	0	0
109688	0	0	0	0	0	0	0	0	0	0	0	0	0.28	3	16	0	0	0	0	0	0	0	0	0	0	0	0	0	0	0	0	0	0	0	0	0	0	0	0	0	0	0	0	0	0	0	0	0	0
109741	0	0	0	0	0	0	0	0	0	0	0	0	0	0	0	0	0	0	0	0	0	0	0	0	0	0	0	0	0	0	0	0	0	0	0	0	0	0	0	0	0	41.1	41.1	41.1	41.1	41.1	0	0	0
109751	0	0	0	0	0	0	0	0	0	0	0	0	0	0	0	0	0	0	0	0	0	0	0	0	0	0	0	0	0	0	0	0	0	0	0	0	0	0	0	0	0	2620	2620	2620	2620	2620	0	0	0
109752	0	0	0	0	0	0	0	0	0	0	0	0	0	0	0	0	0	0	0	0	0	0	0	0	0	0	0	0	0	0	0	0	0	0	0	0	0	0	0	0	0	159	159	159	159	159	0	0	0
109782	0	0	0	0	0	0	0	0	0	0	0	0	90	676	894	0	0	0	0	0	0	0	0	0	0	0	0	0	0	0	0	0	0	0	0	0	0	0	0	0	0	0	0	0	0	0	0	0	0
109783	0	0	0	0	0	0	0	0	0	0	0	0	44	2200	2000	0	0	0	0	0	0	0	0	0	0	0	0	0	0	0	0	0	0	0	0	0	0	0	0	0	0	0	0	0	0	0	0	0	0
109800	322.1	0	0	0	0	0	0	0	0	0	0	0	1	1.76	1.07	0	0	0	0	0	0	0	0	0	0	0	0	0	0	0	0	0	0	0	0	0	0	0	0	0	0	0	0	0	0	0	0	0	0
109815	0	0	0	0	0	0	0	0	0	0	0	0	0.12	14	41	0	0	0	0	0	0	0	0	0	0	0	0	0	0	0	0	0	0	0	0	0	0	0	0	0	0	0	0	0	0	0	0	0	0
109846	0	0	0	0	0	0	0	0	0	0	0	0	32.8974	24	85	0	0	0	0	0	0	0	0	0	0	0	0	0	0	0	0	0	0	0	0	0	0	0	0	0	0	0	0	0	0	0	0	0	0
109872	0	0	0	0	0	0	0	0	0	0	0	0	0	0	0	0	0	0	0	0	0	0	0	0	0	0	0	0	0	0	0	0	0	0	2.93333	575	495.667	716	0	0	0	0	0	0	0	0	0	0	0
109880	0	0	0	0	0	0	0	0	0	0	0	0	0.057	10	59	0	0	0	0	0	0	0	0	0	0	0	0	0	0	0	0	0	0	0	0	0	0	0	0	0	0	0	0	0	0	0	0	0	0
109884	0	0	0	0	0	0	0	0	0	0	0	0	3.1	301	644	0	0	0	0	0	0	0	0	0	0	0	0	0	0	0	0	0	0	0	0	0	0	0	0	0	0	0	0	0	0	0	0	0	0
109899	0	0	0	0	0	0	0	0	0	0	0	0	0	0	0	0	0	0	0	0	0	0	0	0	0	0	0	0	0	0	0	0	0	0	0	0	0	0	0	0	0	130	130	130	130	130	0	0	0
109909	0	0	0	0	0	0	0	0	0	0	0	0	20	108	224	0	0	0	0	0	0	0	0	0	0	0	0	0	0	0	0	0	0	0	0	0	0	0	0	0	0	0	0	0	0	0	0	0	0
109918	0	0	0	0	0	0	0	0	0	0	0	0	1.2	37	136	0	0	0	0	0	0	0	0	0	0	0	0	0	0	0	0	0	0	0	0	0	0	0	0	0	0	0	0	0	0	0	0	0	0
109950	0	0	0	0	0	0	0	0	0	0	0	0	0.099	20	73	0	0	0	0	0	0	0	0	0	0	0	0	0	0	0	0	0	0	0	0	0	0	0	0	0	0	0	0	0	0	0	0	0	0
109980	0	0	0	0	0	0	0	0	0	0	0	0	499	1650	2750	0	0	0	0	0	0	0	0	0	0	0	0	0	0	0	0	0	0	0	0	0	0	0	0	0	0	0	0	0	0	0	0	0	0
109986	0	0	0	0	0	0	0	0	0	0	0	0	0	0	0	0	0	0	0	0	0	0	0	0	0	0	0	0	0	0	0	0	0	0	0	0	0	0	0	0	0	0	35	46	1.5	0	0	0	0
109987	0	0	0	0	0	0	0	0	0	0	0	0	0	0	0	0	0	0	0	0	0	0	0	0	0	0	0	0	0	0	0	0	0	0	0	0	0	0	0	0	0	0	200	430	1.6	0	0	0	0
110055	0	0	0	0	0	0	0	0	0	0	0	0	0	0	0	0	0	0	0	0	0	0	0	0	0	0	0	0	0	0	0	0	0	0	0	0	0	0	0	0	0	0	0	0	0	0	0	0	0
110122	0	0	0	0	0	0	0	0	0	0	0	0	1033	1958	3429	0	0	0	0	0	0	0	0	0	0	0	0	0	0	0	0	0	0	0	0	0	0	0	0	0	0	0	0	0	0	0	0	0	0
110162	0	0	0	0	0	0	0	0	0	0	0	0	0.13	133	351	0	0	0	0	0	0	0	0	0	0	0	0	0	0	0	0	0	0	0	0	0	0	0	0	0	0	0	0	0	0	0	0	0	0
110191	0	0	0	0	0	0	0	0	0	0	0	0	0.084	7.3	25	0	0	0	0	0	0	0	0	0	0	0	0	0	0	0	0	0	0	0	0	0	0	0	0	0	0	0	0	0	0	0	0	0	0
110227	0	0	0	0	0	0	0	0	0	0	0	0	0.51	170	480	0	0	0	0	0	0	0	0	0	0	0	0	0	0	0	0	0	0	0	0	0	0	0	0	0	0	0	0	0	0	0	0	0	0
110276	0	0	0	0	0	0	0	0	0	0	0	0	0.27	50	71	0	0	0	0	0	0	0	0	0	0	0	0	0	0	0	0	0	0	0	0	0	0	0	0	0	0	0	0	0	0	0	0	0	0
110277	0	0	0	0	0	0	0	0	0	0	0	0	0.064	15	76	0	0	0	0	0	0	0	0	0	0	0	0	0	0	0	0	0	0	0	0	0	0	0	0	0	0	0	0	0	0	0	0	0	0
110356	0	0	0	0	0	0	0	0	0	0	0	0	0	0	0	0	0	0	0	0	0	0	0	0	0	0	0	0	0	0	0	0	0	0	0	190	1645	0	372.5	0	0	0	0	0	0	0	0	0	0
110454	0	0	0	0	0	0	0	0	0	0	0	0	0	0	0	0	0	0	0	0	0	0	0	0	0	0	0	0	0	0	0	0	0	0	0	0	6300	7500	1520	0	0	0	0	0	0	0	0	0	0
110457	0	0	0	0	0	0	0	0	0	0	0	0	0	0	0	0	0	0	0	0	0	0	0	0	0	0	0	0	0	0	0	0	0	0	0	0	870	6700	1171	0	0	0	0	0	0	0	0	0	0
110458	0	0	0	0	0	0	0	0	0	0	0	0	0	0	0	0	0	0	0	0	0	0	0	0	0	0	0	0	0	0	0	0	0	0	0	3725	1165	3000	500	0	0	0	0	0	0	0	0	0	0
110566	0	0	0	0	0	0	0	0	0	0	0	0	0	0	0	0	0	0	0	0	0	0	0	0	0	0	0	0	0	0	0	0	0	0	0	0	0	0	0	0	0	0	955	1995	375	0	0	0	0
110669	0	0	0	0	0	0	0	0	0	0	0	0	0.16	75	75	0	0	0	0	0	0	0	0	0	0	0	0	0	0	0	0	0	0	0	0	0	0	0	0	0	0	0	0	0	0	0	0	0	0
110709	0	0	0	0	0	0	0	0	0	0	0	0	0	0	0	0	0	0	0	0	0	0	0	0	0	0	0	0	0	0	0	0	0	0	0	230	1800	7400	1180	0	0	0	0	0	0	0	0	0	0
110734	0	0	0	0	0	0	0	0	0	0	0	0	0	0	0	0	0	0	0	0	0	0	0	0	0	0	0	0	0	0	0	0	0	0	0	1460	1000	1300	345	0	0	0	0	0	0	0	0	0	0
110737	0	0	0	0	0	0	0	0	0	0	0	0	0	0	0	0	0	0	13.5	2106	2106	0	0	0	0	0	0	0	0	0	0	0	0	0	0	0	0	0	0	0	0	0	0	0	0	0	0	0	0
110738	0	0	0	0	0	0	0	0	0	0	0	0	0	0	0	0	0	0	33.525	330	330	0	0	0	0	0	0	0	0	0	0	0	0	0	0	0	0	0	0	0	0	0	0	0	0	0	0	0	0
110808	0	0	0	0	0	0	0	0	0	0	0	0	0	0	0	0	0	0	3	430	430	0	0	0	0	0	0	0	0	0	0	0	0	0	0	0	0	0	0	0	0	0	0	0	0	0	0	0	0
110811	0	0	0	0	0	0	0	0	0	0	0	0	0	0	0	0	0	0	0	0	0	0	0	0	0	0	0	0	0	0	0	0	0	0	0	0	0	0	0	0	0	0	1105	1200	1500	0	0	0	0
110873	0	0	0	0	0	0	0	0	0	0	0	0	0	0	0	0	0	0	5.6	2000	2000	0	0	0	0	0	0	0	0	0	0	0	0	0	0	0	0	0	0	0	0	0	0	0	0	0	0	0	0
110894	0	0	0	0	0	0	0	0	0	0	0	0	0	0	0	0	0	0	2	0.78	9.1	700	0	0	0	0	0	0	0	0	0	0	0	0	0	0	0	0	0	0	0	0	0	0	0	0	0	0	0
110910	0	0	0	0	0	0	0	0	0	0	0	0	100	1400	320	0	0	0	0	0	0	0	0	0	0	0	0	0	0	0	0	0	0	0	0	0	0	0	0	0	0	0	0	0	0	0	0	0	0
110919	0	0	0	0	0	0	0	0	0	0	0	0	0	0	0	0	0	0	0	0	0	0	0	0	0	0	0	0	0	0	0	0	0	0	0	3985	780	3200	660	0	0	0	0	0	0	0	0	0	0
110956	0	0	0	0	0	0	0	0	0	0	0	0	0	0	0	0	0	0	0	0	0	0	0	0	0	0	0	0	0	0	0	0	0	0	0	0	0	0	0	0	0	0	0	0	0	0	0	0	0
110957	0	0	0	0	0	0	0	0	0	0	0	0	0	0	0	0	0	0	0	0	0	0	0	0	0	0	0	0	0	0	0	0	0	0	0	0	0	0	0	0	0	0	902.5	3100	995	0	0	0	0
110958	0	0	0	0	0	0	0	0	0	0	0	0	0	0	0	0	0	0	0	0	0	0	0	0	0	0	0	0	0	0	0	0	0	0	0	0	0	0	0	0	0	0	1560	1705	570	0	0	0	0
111042	0	255	40	0	0	0	0	0	0	0	0	0	16	16	16	0	0	0	0	0	0	0	0	0	0	0	0	0	0	0	0	0	0	0	0	0	0	0	0	0	0	0	4.7	0	0	0	0	0	0
111097	0	0	0	0	0	0	0	0	0	0	0	0	147	1152	1019	0	0	0	0	0	0	0	0	0	0	0	0	0	0	0	0	0	0	0	0	0	0	0	0	0	0	0	0	0	0	0	0	0	0
111105	0	0	0	0	0	0	0	0	0	0	0	0	0	0	0	0	0	0	0	0	0	0	0	0	0	0	0	0	0	0	0	0	0	0	0	404.5	335	450	249	0	0	0	0	0	0	0	0	0	0
111106	0	0	0	0	0	0	0	0	0	0	0	0	0	0	0	0	0	0	0	0	0	0	0	0	0	0	0	0	0	0	0	0	0	0	0	0	0	0	0	0	0	0	0	0	0	0	0	0	0
111158	0	0	0	0	0	0	0	0	0	0	0	0	0	0	0	0	0	0	0	0	0	0	0	0	0	0	0	0	0	0	0	0	0	0	0	0	0	0	0	0	0	0	0	0	0	0	0	0	0
111170	0	0	0	0	0	0	0	0	0	0	0	0	0	0	0	0	0	0	0	0	0	0	0	0	0	0	0	0	0	0	0	0	0	0	0	0	0	0	0	0	0	0	0	0	0	0	0	0	0
111177	0	0	0	0	0	0	0	0	0	0	0	0	0	0	0	0	0	0	0	0	0	0	0	0	0	0	0	0	0	0	0	0	0	0	0	0	0	0	0	0	0	0	0	0	0	0	0	0	0
111207	0	0	0	0	0	0	0	0	0	0	0	0	0	0	0	0	0	0	0	0	0	0	0	0	0	0	0	0	0	0	0	0	0	0	0	0	0	0	0	0	0	0	0	0	0	0	0	0	0
111328	0	0	0	0	0	0	0	0	0	0	0	0	0	0	0	0	0	0	5.16	1191.67	2400	200.5	0	0	0	0	0	0	0	0	0	0	0	0	0	0	0	0	0	0	0	0	0	0	0	0	0	0	0
111358	0	0	0	0	0	0	0	0	0	0	0	0	0	0	0	0	0	0	0	0	0	0	0	0	0	0	0	0	0	0	0	0	0	0	0	0	0	0	0	0	0	0	0	0	0	0	0	0	0
111505	0	0	0	0	0	0	0	0	0	0	0	0	0	0	0	0	0	0	0	0	0	0	0	0	0	0	0	0	0	0	0	0	0	0	0	0	0	0	0	0	0	0	0	0	0	0	0	0	0
111523	0	0	0	0	0	0	0	0	0	0	0	0	0	0	0	0	0	0	0	0	0	0	0	0	0	0	0	0	0	0	0	0	0	0	0	0	0	0	0	0	0	0	0	0	0	0	0	0	0
111532	0	0	0	0	0	0	0	0	0	0	0	0	0	0	0	0	0	0	0	0	0	0	0	0	0	0	0	0	0	0	0	0	0	0	0	0	0	0	0	0	0	0	0	0	0	0	0	0	0
111539	0	0	0	0	0	0	0	0	0	0	0	0	0	0	0	0	0	0	0	0	0	0	0	0	0	0	0	0	0	0	0	0	0	0	0	0	0	0	0	0	0	0	79.8	8.8	315.5	0	0	0	0
111540	0	0	0	0	0	0	0	0	0	0	0	0	0	0	0	0	0	0	0	0	0	0	0	0	0	0	0	0	0	0	0	0	0	0	0	0	0	0	0	0	0	0	1.75	1.15	3.1	0	0	0	0
111557	3	0	0	0	0	14	0	0	0	0	0	0	0	0	0	0	0	0	0	0	0	0	0	0	0	0	0	0	0	0	0	0	0	0	0	0	0	0	0	0	0	0	11	0	0	0	0	0	0
111563	0	0	0	0	0	0	0	0	0	0	0	0	0	0	0	0	0	0	0	0	0	0	0	0	0	0	0	0	0	0	0	0	0	0	0	0	0	0	0	0	0	0	0	0	0	0	0	0	0
111573	0	0	0	0	0	0	0	0	0	0	0	0	0	0	0	0	0	0	0	0	0	0	0	0	0	0	0	0	0	0	0	0	0	0	0	0	0	0	0	0	0	0	0	0	0	0	0	0	0
111641	0	0	0	0	0	0	0	0	0	0	0	0	0	0	0	0	0	0	0	0	0	0	0	0	0	0	0	0	0	0	0	0	0	0	0	0	0	0	0	0	0	0	0	0	0	0	0	0	0
111677	0	0	0	0	0	0	0	0	0	0	0	0	0	0	0	0	0	0	0	0	0	0	0	0	0	0	0	0	0	0	0	0	0	0	0	0	0	0	0	0	0	0	0	0	0	0	0	0	0
111683	0	0	0	0	0	0	0	0	0	0	0	0	0	0	0	0	0	0	0	0	0	0	0	0	0	0	0	0	0	0	0	0	0	0	0	0	0	0	0	0	0	0	0	0	0	0	0	0	0
111738	0	0	0	0	0	0	0	0	0	0	0	0	0	0	0	0	0	0	0	0	0	0	0	0	0	0	0	0	0	0	0	0	0	0	0	0	0	0	0	0	0	222	222	499.5	222	222	0	0	0
111739	0	0	0	0	0	0	0	0	0	0	0	0	0	0	0	0	0	0	0	0	0	0	0	0	0	0	0	0	0	0	0	0	0	0	0	0	0	0	0	0	0	57	57	71.5	57	57	0	0	0
111795	0	0	0	0	0	0	0	0	0	0	0	0	0	0	0	0	0	0	0	0	0	0	0	0	0	0	0	0	0	0	0	0	0	0	0	0	0	0	0	0	0	0	0	0	0	0	0	0	0
111833	0	0	0	0	0	0	0	0	0	0	0	0	0	0	0	0	0	0	0	0	0	0	0	0	0	0	0	0	0	0	0	0	0	0	0	0	0	0	0	0	0	0	0	0	0	0	0	0	0
111844	0	0	0	0	0	7	0	62	0	0	0	0	0	0	0	0	0	0	0	0	0	0	0	0	0	0	0	0	0	0	0	0	0	0	0	0	0	0	0	0	0	0	6280	0	0	0	0	0	0
111860	0	0	0	0	0	0	0	0	0	0	0	0	0	0	0	0	0	0	0	0	0	0	0	0	0	0	0	0	0	0	0	0	0	0	0	0	0	0	0	0	0	0	15.2	94.6	61.1	0	0	0	0
111898	0	0	0	0	0	0	0	0	0	0	0	0	0	0	0	0	0	0	0	0	0	0	0	0	0	0	0	0	0	0	0	0	0	0	0	0	0	0	0	0	0	0	0	0	0	0	0	0	0
111926	0	0	0	0	0	0	0	0	0	0	0	0	0	0	0	0	0	0	0	0	0	0	0	0	0	0	0	0	0	0	0	0	0	0	0	0	0	0	0	0	0	0	0	0	0	0	0	0	0
111989	0	0	0	0	0	0	0	0	0	0	0	0	2.3	320	710	0	0	0	0	0	0	0	0	0	0	0	0	0	0	0	0	0	0	0	0	0	0	0	0	0	0	0	0	0	0	0	0	0	0
112002	0	0	0	0	0	0	0	0	0	0	0	0	0	0	0	0	0	0	0	0	0	0	0	0	0	0	0	0	0	0	0	0	0	0	0	0	0	0	0	0	0	0	0	0	0	0	0	0	0
112023	0	0	0	0	0	0.3	0	30	0	0	0	0	0	0	0	0	0	0	0	0	0	0	0	0	0	0	0	0	0	0	0	0	0	0	0	0	0	0	0	0	0	0	150	0	0	0	0	0	0
112029	0	0	0	0	0	0	0	0	0	0	0	0	0	0	0	0	0	0	0	0	0	0	0	0	0	0	0	0	0	0	0	0	0	0	0	0	0	0	0	0	0	0	0	0	0	0	0	0	0
112228	0	0	0	0	0	0	0	0	0	0	0	0	0	0	0	0	0	0	0	0	0	0	0	0	0	0	0	0	0	0	0	0	0	0	0	0	0	0	0	0	0	0	0	0	0	0	0	0	0
112288	0	0	0	0	0	0	0	0	0	0	0	0	0	0	0	0	0	0	0	0	0	0	0	0	0	0	0	0	0	0	0	0	0	0	0	0	0	0	0	0	0	0	257.5	870.5	47	0	0	0	0
112301	0	0	0	0	0	0	0	0	0	0	0	0	0	0	0	0	0	0	0	0	0	0	0	0	0	0	0	0	0	0	0	0	0	0	0	0	0	0	0	0	0	0	85.6	67.2	51.6	0	0	0	0
112327	0	0	0	0	0	0	0	0	0	0	0	0	0	0	0	0	0	0	0	0	0	0	0	0	0	0	0	0	0	0	0	0	0	0	0	0	0	0	0	0	0	0	0	0	0	0	0	0	0
112335	0	0	0	0	0	0	0	0	0	0	0	0	0	0	0	0	0	0	0	0	0	0	0	0	0	0	0	0	0	0	0	0	0	0	0	0	0	0	0	0	0	0	4.1	14.7	2.9	0	0	0	0
112452	0	0	0	0	0	0	0	0	0	0	0	0	0	0	0	0	0	0	0	0	0	0	0	0	0	0	0	0	0	0	0	0	0	0	0	0	0	0	0	0	0	0	6.5	12.2	11.2	0	0	0	0
112467	0	0	0	0	0	0	0	0	0	0	0	0	0	0	0	0	0	0	0	0	0	0	0	0	0	0	0	0	0	0	0	0	0	0	0	0	0	0	0	0	0	0	81.3	95.3	1.7	0	0	0	0
112510	0	0	0	0	0	0	0	0	0	0	0	0	0	0	0	0	0	0	0	0	0	0	0	0	0	0	0	0	0	0	0	0	0	0	0	0	0	0	0	0	0	0	3	2	3.8	0	0	0	0
112511	0	0	0	0	0	0	0	0	0	0	0	0	0	0	0	0	0	0	0	0	0	0	0	0	0	0	0	0	0	0	0	0	0	0	0	0	0	0	0	0	0	0	2.6	7.4	15.8	0	0	0	0
112670	0	0	0	0	0	0	0	0	0	0	0	0	0	0	0	0	0	0	0	0	0	0	0	0	0	0	0	0	0	0	0	0	0	0	0	0	0	0	0	0	0	0	0	0	0	0	0	0	0
112724	0	0	0	0	0	0	0	0	0	0	0	0	0	0	0	0	0	0	0	0	0	0	0	0	0	0	0	0	0	0	0	0	0	0	0	0	0	0	0	0	0	0	280	3600	71	0	0	0	0
112731	0	0	0	0	0	0	0	0	0	0	0	0	0	0	0	0.8	7.5	0.2	0	0	0	0	0	0	0	0	0	0	0	0	0	0	0	0	0	0	0	0	0	0	0	0	0	0	0	0	0	0	0
112735	0	0	0	0	0	0	0	0	0	0	0	0	11	85	410	0	0	0	0	0	0	0	0	0	0	0	0	0	0	0	0	0	0	0	0	0	0	0	0	0	0	0	0	0	0	0	0	0	0
112766	0	0	0	0	0	0.43	0	31	0	0	0	0	0	0	0	0	0	0	0	0	0	0	0	0	0	0	0	0	0	0	0	0	0	0	0	0	0	0	0	0	0	0	17	0	0	0	0	0	0
112783	0	0	0	0	0	0	0	0	0	0	0	0	0	0	0	0	0	0	0	0	0	0	0	0	0	0	0	0	0	0	0	0	0	0	0	0	0	0	0	0	0	0	0	0	0	0	0	0	0
112784	0	0	0	0	0	0	0	0	0	0	0	0	0	0	0	0	0	0	0	0	0	0	0	0	0	0	0	0	0	0	0	0	0	0	0	0	0	0	0	0	0	0	0	0	0	0	0	0	0
112788	0	0	0	0	0	0	0	0	0	0	0	0	20	700	220	0	0	0	0	0	0	0	0	0	0	0	0	0	0	0	0	0	0	0	0	0	0	0	0	0	0	0	0	0	0	0	0	0	0
112789	0	0	0	0	0	0	0	0	0	0	0	0	0	0	0	0	0	0	0	0	0	0	0	0	0	0	0	0	0	0	0	0	0	0	0	0	0	0	0	0	0	0	60	180	1.3	0	0	0	0
112791	0	0	0	0	0	0	0	0	0	0	0	0	0	0	0	0	0	0	0	0	0	0	0	0	0	0	0	0	0	0	0	0	0	0	0	0	0	0	0	0	0	0	0	0	0	0	0	0	0
112793	0	0	0	0	0	0	0	0	0	0	0	0	0	0	0	0	0	0	0	0	0	0	0	0	0	0	0	0	0	0	0	0	0	0	0	0	0	0	0	0	0	315	315	1714	315	315	0	0	0
112807	0	0	0	0	0	0	0	0	0	0	0	0	0	0	0	186	995	89	0	0	0	0	0	0	0	0	0	0	0	0	0	0	0	0	0	0	0	0	0	0	0	0	0	0	0	0	0	0	0
112809	0	0	0	0	0	0	0	0	0	0	0	0	0	0	0	12.1333	28	3.83333	0	0	0	0	0	0	0	0	0	0	0	0	0	0	0	0	0	0	0	0	0	0	0	0	0	0	0	0	0	0	0
112814	0	0	0	0	0	0	0	0	0	0	0	0	0.16	970	2400	0	0	0	0	0	0	0	0	0	0	0	0	0	0	0	0	0	0	0	0	0	0	0	0	0	0	0	0	0	0	0	0	0	0
112815	0	0	0	0	0	0	0	0	0	0	0	0	0.39	40	240	0	0	0	0	0	0	0	0	0	0	0	0	0	0	0	0	0	0	0	0	0	0	0	0	0	0	0	0	0	0	0	0	0	0
112829	0	0	0	0	0	0	0	0	0	0	0	0	0.17	140	810	0	0	0	0	0	0	0	0	0	0	0	0	0	0	0	0	0	0	0	0	0	0	0	0	0	0	0	0	0	0	0	0	0	0
112841	0	0	0	0	0	0	0	0	0	0	0	0	0	0	0	22	315	4.7	0	0	0	0	0	0	0	0	0	0	0	0	0	0	0	0	0	0	0	0	0	0	0	0	0	0	0	0	0	0	0
112856	0	0	0	0	0	0	0	0	0	0	0	0	0.25	158	168	0	0	0	0	0	0	0	0	0	0	0	0	0	0	0	0	0	0	0	0	0	0	0	0	0	0	0	0	0	0	0	0	0	0
112859	0	0	0	0	0	0	0	0	0	0	0	0	0	0	0	0	0	0	0	0	0	0	0	0	0	0	0	0	0	0	0	0	0	0	0	0	0	0	0	0	0	0	540	591.3	8.8	0	0	0	0
112861	0	0	0	0	0	0	0	0	0	0	0	0	0	0	0	5.7	9	0.566667	0	0	0	0	0	0	0	0	0	0	0	0	0	0	0	0	0	0	0	0	0	0	0	0	0	0	0	0	0	0	0
112866	0	0	0	0	0	0	0	0	0	0	0	0	0	0	0	0	0	0	0	0	0	0	0	0	0	0	0	0	0	0	0	0	0	0	0	0	0	0	0	0	0	0	3700	966	8.2	0	0	0	0
112869	0	0	0	0	0	0	0	0	0	0	0	0	0	0	0	0	0	0	0	0	0	0	0	0	0	0	0	0	0	0	0	0	0	0	0	0	0	0	0	0	0	0	3	0.4	7	0	0	0	0
112879	0	0	0	0	0	0	0	0	0	0	0	0	0.14	4.8	120	0	0	0	0	0	0	0	0	0	0	0	0	0	0	0	0	0	0	0	0	0	0	0	0	0	0	0	0	0	0	0	0	0	0
112917	0	0	0	0	0	0.13	0	12	0	0	0	0	0	0	0	0	0	0	0	0	0	0	0	0	0	0	0	0	0	0	0	0	0	0	0	0	0	0	0	0	0	0	17	0	0	0	0	0	0
112927	0	0	0	0	0	0	0	0	0	0	0	0	0.18	440	630	0	0	0	0	0	0	0	0	0	0	0	0	0	0	0	0	0	0	0	0	0	0	0	0	0	0	0	0	0	0	0	0	0	0
112941	0	0	0	0	0	0	0	0	0	0	0	0	0.39	1100	2200	0	0	0	0	0	0	0	0	0	0	0	0	0	0	0	0	0	0	0	0	0	0	0	0	0	0	0	0	0	0	0	0	0	0
112952	0	0	0	0	0	0	0	0	0	0	0	0	19	270	1200	0	0	0	0	0	0	0	0	0	0	0	0	0	0	0	0	0	0	0	0	0	0	0	0	0	0	0	0	0	0	0	0	0	0
112973	0	0	0	0	0	0	0	0	0	0	0	0	0	0	0	117	721	36	0	0	0	0	0	0	0	0	0	0	0	0	0	0	0	0	0	0	0	0	0	0	0	0	0	0	0	0	0	0	0
112977	0	0	0	0	0	0	0	0	0	0	0	0	0	0	0	0	0	0	0	0	0	0	0	0	0	0	0	0	0	0	0	0	0	0	0	0	0	0	0	0	0	0	56	240	0.6	0	0	0	0
112981	0	0	0	0	0	0	0	0	0	0	0	0	0	0	0	0	0	0	0	0	0	0	0	0	0	0	0	0	0	0	0	0	0	0	0	0	0	0	0	0	0	0	0	0	0	0	0	0	0
112998	0	0	0	0	0	0	0	0	0	0	0	0	20	110	600	0	0	0	0	0	0	0	0	0	0	0	0	0	0	0	0	0	0	0	0	0	0	0	0	0	0	0	0	0	0	0	0	0	0
112999	0	0	0	0	0	0	0	0	0	0	0	0	0.12	53	240	0	0	0	0	0	0	0	0	0	0	0	0	0	0	0	0	0	0	0	0	0	0	0	0	0	0	0	0	0	0	0	0	0	0
113003	0	0	0	0	0	0	0	0	0	0	0	0	0	0	0	0	0	0	0	0	0	0	0	0	0	0	0	0	0	0	0	0	0	0	0	0	0	0	0	0	0	0	7.8	38	1	0	0	0	0
113025	0	0	0	0	0	0	0	0	0	0	0	0	2.3	313.5	21	612	406	131	0	0	0	0	0	0	0	0	0	0	0	0	0	0	0	0	0	0	0	0	0	0	0	0	0	0	0	0	0	0	0
113041	0	0	0	0	0	0	0	0	0	0	0	0	0	0	0	0	0	0	0	0	0	0	0	0	0	0	0	0	0	0	0	0	0	0	0	0	0	0	0	0	0	0	26	130	0.86	0	0	0	0
113042	0	0	0	0	0	0	0	0	0	0	0	0	0	0	0	10.2	209.5	3.46667	0	0	0	0	0	0	0	0	0	0	0	0	0	0	0	0	0	0	0	0	0	0	0	0	0	0	0	0	0	0	0
113052	0	0	0	0	0	0	0	0	0	0	0	0	0.18	20	200	0	0	0	0	0	0	0	0	0	0	0	0	0	0	0	0	0	0	0	0	0	0	0	0	0	0	0	0	0	0	0	0	0	0
113053	0	0	0	0	0	0	0	0	0	0	0	0	0.18	120	590	0	0	0	0	0	0	0	0	0	0	0	0	0	0	0	0	0	0	0	0	0	0	0	0	0	0	0	0	0	0	0	0	0	0
113058	0	0	0	0	0	0	0	0	0	0	0	0	0	0	0	0	0	0	0	0	0	0	0	0	0	0	0	0	0	0	0	0	0	0	0	0	0	0	0	0	0	0	330	1900	5.5	0	0	0	0
113059	0	0	0	0	0	0	0	0	0	0	0	0	0	0	0	0	0	0	0	0	0	0	0	0	0	0	0	0	0	0	0	0	0	0	0	0	0	0	0	0	0	0	0	0	0	0	0	0	0
113084	0	0	0	0	0	3000	0	3000	0	0	0	0	0	0	0	0	0	0	0	0	0	0	0	0	0	0	0	0	0	0	0	0	0	0	0	0	0	0	0	0	0	0	3000	0	0	0	0	0	0
113088	0	0	0	0	0	0	0	0	0	0	0	0	0	0	0	0	0	0	0	0	0	0	0	0	0	0	0	0	0	0	0	0	0	0	0	0	0	0	0	0	0	0	436	60	1.5	0	0	0	0
113090	0	0	0	0	0	0	0	0	0	0	0	16	200	0	0	19	0	0	0	0	0	0	0	0	0	0	0	0	0	0	0	0	0	0	0	0	0	0	0	0	0	0	0	0	0	0	0	0	0
113092	0	0	0	0	0	0	0	0	0	0	0	0	0	0	0	0	0	0	0	0	0	0	0	0	0	0	0	0	0	0	0	0	0	0	0	0	0	0	0	0	0	0	190	950	150	0	0	0	0
113098	0	0	0	0	0	0	0	0	0	0	0	0	0	0	0	0	0	0	0	0	0	0	0	0	0	0	0	0	0	0	0	0	0	0	0	0	0	0	0	0	0	0	0	0	0	0	0	0	0
113111	0	0	0	0	0	0	0	0	0	0	0	0	0	0	0	0	0	0	0	0	0	0	0	0	0	0	0	0	0	0	0	0	0	0	0	0	0	0	0	0	0	0	0	0	0	0	0	0	0
113112	0	0	0	0	0	0	0	0	0	0	0	0	0	0	0	0	0	0	0	0	0	0	0	0	0	0	0	0	0	0	0	0	0	0	0	0	0	0	0	0	0	0	0	0	0	0	0	0	0
113113	0	0	0	0	0	0	0	0	0	0	0	0	0.42	285	285	0	0	0	0	0	0	0	0	0	0	0	0	0	0	0	0	0	0	0	0	0	0	0	0	0	0	0	0	0	0	0	0	0	0
113114	0	0	0	0	0	0	0	0	0	0	0	0	0	0	0	0	0	0	0	0	0	0	0	0	0	0	0	0	0	0	0	0	0	0	0	0	0	0	0	0	0	0	0	0	0	0	0	0	0
113131	0	0	0	0	0	2.66667	0	268	0	0	0	0	0	0	0	0	0	0	0	0	0	0	0	0	0	0	0	0	0	0	0	0	0	0	0	0	0	0	0	0	0	0	898	0	0	0	0	0	0
113137	0	0	0	0	0	0	0	0	0	0	0	0	0	0	0	0	0	0	0	0	0	0	0	0	0	0	0	0	0	0	0	0	0	0	0	0	0	0	0	0	0	0	774	338	3.6	0	0	0	0
113152	0	0	0	0	0	0	0	0	0	0	0	0	0.07	26	62	0	0	0	0	0	0	0	0	0	0	0	0	0	0	0	0	0	0	0	0	0	0	0	0	0	0	0	0	0	0	0	0	0	0
113159	0	0	0	0	0	0	0	0	0	0	0	0	0	0	0	0	0	0	0	0	0	0	0	0	0	0	0	0	0	0	0	0	0	0	0	0	0	0	0	0	0	0	0	0	0	0	0	0	0
113160	0	0	0	0	0	0	0	0	0	0	0	0	0	0	0	8.8	42	6.2	0	0	0	0	0	0	0	0	0	0	0	0	0	0	0	0	0	0	0	0	0	0	0	0	0	0	0	0	0	0	0
113182	0	0	0	0	0	1.7	0	120	0	0	0	0	0	0	0	0	0	0	0	0	0	0	0	0	0	0	0	0	0	0	0	0	0	0	0	0	0	0	0	0	0	0	78	0	0	0	0	0	0
113204	0	0	0	0	0	2.6	0	160	0	0	0	0	0	0	0	0	0	0	0	0	0	0	0	0	0	0	0	0	0	0	0	0	0	0	0	0	0	0	0	0	0	0	0.42	0	0	0	0	0	0
113206	0	0	0	0	0	0	0	0	0	0	0	0	0	0	0	0	0	0	0	0	0	0	0	0	0	0	0	0	0	0	0	0	0	0	0	0	0	0	0	0	0	0	67	81	313	0	0	0	0
113207	0	0	0	0	0	0	0	0	0	0	0	0	0	0	0	5	49	3.1	0	0	0	0	0	0	0	0	0	0	0	0	0	0	0	0	0	0	0	0	0	0	0	0	0	0	0	0	0	0	0
113209	0	0	0	0	0	0	0	0	0	0	0	0	0	0	0	0	0	0	0	0	0	0	0	0	0	0	0	0	0	0	0	0	0	0	0	0	0	0	0	0	0	1736	1736	1436	1736	1736	0	0	0
113231	0	0	0	0	0	0	0	0	0	0	0	0	0	0	0	0	0	0	0	0	0	0	0	0	0	0	0	0	0	0	0	0	0	0	0	0	0	0	0	0	0	0	3.9	4.1	6.3	0	0	0	0
113236	0	0	0	0	0	0	0	0	0	0	0	0	0.068	7.9	69	0	0	0	0	0	0	0	0	0	0	0	0	0	0	0	0	0	0	0	0	0	0	0	0	0	0	0	0	0	0	0	0	0	0
113241	0	0	0	0	0	0	0	0	0	0	0	0	0	0	0	26	42	1.9	0	0	0	0	0	0	0	0	0	0	0	0	0	0	0	0	0	0	0	0	0	0	0	0	0	0	0	0	0	0	0
113248	0	0	0	0	0	0	0	0	0	0	0	0	0.45	235	495	0	0	0	0	0	0	0	0	0	0	0	0	0	0	0	0	0	0	0	0	0	0	0	0	0	0	0	0	0	0	0	0	0	0
113262	0	0	0	0	0	0	0	0	0	0	0	0	0	0	0	1.4	31	0.6	0	0	0	0	0	0	0	0	0	0	0	0	0	0	0	0	0	0	0	0	0	0	0	0	0	0	0	0	0	0	0
113287	0	0	0	0	0	0	0	0	0	0	0	0	0	0	0	0	0	0	0	0	0	0	0	0	0	0	0	0	0	0	0	0	0	0	0	0	0	0	0	0	0	0	270	1200	4.5	0	0	0	0
113318	0	0	0	0	0	4	0	230	0	0	0	0	0	0	0	0	0	0	0	0	0	0	0	0	0	0	0	0	0	0	0	0	0	0	0	0	0	0	0	0	0	0	290	0	0	0	0	0	0
113319	0	0	0	0	0	0	0	0	0	0	0	0	0	0	0	0	0	0	0	0	0	0	0	0	0	0	0	0	0	0	0	0	0	0	0	0	0	0	0	0	0	0	0	0	0	0	0	0	0
113320	0	0	0	0	0	0	0	0	0	0	0	0	0	0	0	0	0	0	0	0	0	0	0	0	0	0	0	0	0	0	0	0	0	0	0	0	0	0	0	0	0	0	0	0	0	0	0	0	0
113325	0	0	0	0	0	0	0	0	0	0	0	0	0	0	0	0	0	0	0	0	0	0	0	0	0	0	0	0	0	0	0	0	0	0	0	0	0	0	0	0	0	0	83	1100	2	0	0	0	0
113339	0	0	0	0	0	0	0	0	0	0	0	0	0.12	130	340	0	0	0	0	0	0	0	0	0	0	0	0	0	0	0	0	0	0	0	0	0	0	0	0	0	0	0	0	0	0	0	0	0	0
113342	0	0	0	0	0	0.14	0	11	0	0	0	0	0	0	0	0	0	0	0	0	0	0	0	0	0	0	0	0	0	0	0	0	0	0	0	0	0	0	0	0	0	0	85	0	0	0	0	0	0
113361	0	0	0	0	0	3.5	0	36	0	0	0	0	0	0	0	0	0	0	0	0	0	0	0	0	0	0	0	0	0	0	0	0	0	0	0	0	0	0	0	0	0	0	250	0	0	0	0	0	0
113369	0	0	0	0	0	0	0	0	0	0	0	0	0	0	0	0	0	0	0	0	0	0	0	0	0	0	0	0	0	0	0	0	0	0	0	0	0	0	0	0	0	0	5500	2630	17	0	0	0	0
113381	0	0	0	0	0	0	0	0	0	0	0	0	2.2	33	230	0	0	0	0	0	0	0	0	0	0	0	0	0	0	0	0	0	0	0	0	0	0	0	0	0	0	0	0	0	0	0	0	0	0
113394	0	0	0	0	0	0	0	0	0	0	0	0	0	0	0	0	0	0	0	0	0	0	0	0	0	0	0	0	0	0	0	0	0	0	0	0	0	0	0	0	0	0	11	150	0.84	0	0	0	0
113395	0	0	0	0	0	0	0	0	0	0	3	0	0	0	0	0	0	0	0	0	0	0	0	0	0	0	0	0	0	0	0	0	0	0	0	0	0	0	0	0	0	18	2.96	4.56	0	9	0	0	0
113398	0	0	0	0	0	0	0	0	0	0	0	0	0	0	0	0	0	0	0	0	0	0	0	0	0	0	0	0	0	0	0	0	0	0	0	0	0	0	0	0	0	0	2780	317	2.4	0	0	0	0
113407	0	0	0	0	0	0.14	0	36	0	0	0	0	0	0	0	0	0	0	0	0	0	0	0	0	0	0	0	0	0	0	0	0	0	0	0	0	0	0	0	0	0	0	39	0	0	0	0	0	0
113419	0	0	0	0	0	0	0	0	0	0	0	0	0	0	0	0	0	0	0	0	0	0	0	0	0	0	0	0	0	0	0	0	0	0	0	0	0	0	0	0	0	0	3750	5000	3.6	0	0	0	0
113444	0	0	0	0	0	0	0	0	0	0	0	0	0	0	0	0	0	0	0	0	0	0	0	0	0	0	0	0	0	0	0	0	0	0	0	0	0	0	0	0	0	0	8	5.4	3	0	0	0	0
113448	0	0	0	0	0	0	0	0	0	0	0	0	0	0	0	0	0	0	0	0	0	0	0	0	0	0	0	0	0	0	0	0	0	0	0	0	0	0	0	0	0	0	659	1300	16	0	0	0	0
113457	0	0	0	0	0	0.08	0	8.4	0	0	0	0	0	0	0	0	0	0	0	0	0	0	0	0	0	0	0	0	0	0	0	0	0	0	0	0	0	0	0	0	0	0	68	0	0	0	0	0	0
113460	0	0	0	0	0	0	0	0	0	0	0	0	0	0	0	0.8	12	2.3	0	0	0	0	0	0	0	0	0	0	0	0	0	0	0	0	0	0	0	0	0	0	0	0	0	0	0	0	0	0	0
113467	0	0	0	0	0	0	0	0	0	0	0	0	0	0	0	0	0	0	0	0	0	0	0	0	0	0	0	0	0	0	0	0	0	0	0	0	0	0	0	0	0	0	86	700	390	0	0	0	0
113472	0	0	0	0	0	0.18	0	36	0	0	0	0	0	0	0	0	0	0	0	0	0	0	0	0	0	0	0	0	0	0	0	0	0	0	0	0	0	0	0	0	0	0	21	0	0	0	0	0	0
113473	0	0	0	0	0	0.19	0	15	0	0	0	0	0	0	0	0	0	0	0	0	0	0	0	0	0	0	0	0	0	0	0	0	0	0	0	0	0	0	0	0	0	0	187	0	0	0	0	0	0
113490	0	0	0	0	0	0	0	0	0	0	0	0	0	0	0	0	0	0	0	0	0	0	0	0	0	0	0	0	0	0	0	0	0	0	0	0	0	0	0	0	0	0	47	56	2.6	0	0	0	0
113491	0	0	0	0	0	0	0	0	0	0	0	0	0	0	0	0	0	0	0	0	0	0	0	0	0	0	0	0	0	0	0	0	0	0	0	0	0	0	0	0	0	0	53	35.4	14.7	0	0	0	0
113509	0	0	0	0	0	0	0	0	0	0	0	0	0	0	0	0	0	0	0	0	0	0	0	0	0	0	0	0	0	0	0	0	0	0	0	0	0	0	0	0	0	0	1170	491	2.6	0	0	0	0
113516	0	0	0	0	0	0.26	0	29	0	0	0	0	0	0	0	0	0	0	0	0	0	0	0	0	0	0	0	0	0	0	0	0	0	0	0	0	0	0	0	0	0	0	92	0	0	0	0	0	0
113522	0	0	0	0	0	0	0	0	0	0	0	0	0.17	87	215	0	0	0	0	0	0	0	0	0	0	0	0	0	0	0	0	0	0	0	0	0	0	0	0	0	0	0	0	0	0	0	0	0	0
113531	0	0	0	0	0	0	0	0	0	0	0	0	0.24	41	260	0	0	0	0	0	0	0	0	0	0	0	0	0	0	0	0	0	0	0	0	0	0	0	0	0	0	0	0	0	0	0	0	0	0
113551	0	0	0	0	0	0	0	0	0	0	0	0	0	0	0	0	0	0	0	0	0	0	0	0	0	0	0	0	0	0	0	0	0	0	0	0	0	0	0	0	0	1100	1100	719	1100	1100	0	0	0
113559	0	0	0	0	0	80.7	0	12.9	0	0	0	0	0	0	0	0	0	0	0	0	0	0	0	0	0	0	0	0	0	0	0	0	0	0	0	0	0	0	0	0	0	0	0	0	0	0	0	0	0
113576	0	0	0	0	0	0	0	0	0	0	0	0	0.14	35	260	0	0	0	0	0	0	0	0	0	0	0	0	0	0	0	0	0	0	0	0	0	0	0	0	0	0	0	0	0	0	0	0	0	0
113609	0	0	0	0	0	0	0	0	0	0	0	0	0	0	0	47.15	54.5	5.15	0	0	0	0	0	0	0	0	0	0	0	0	0	0	0	0	0	0	0	0	0	0	0	0	0	0	0	0	0	0	0
113629	0	0	0	0	0	0	0	0	0	0	0	0	4.2	200	270	0	0	0	0	0	0	0	0	0	0	0	0	0	0	0	0	0	0	0	0	0	0	0	0	0	0	0	0	0	0	0	0	0	0
113652	0	0	0	0	0	0	0	0	0	5000	2600	950	0	0	0	0	0	0	0	0	0	0	0	0	0	0	0	0	0	0	0	0	0	0	0	0	0	0	0	0	0	0	0	0	0	0	0	0	0
113654	0	0	0	0	0	0	0	0	0	0	0	0	0	0	0	0	0	0	0	0	0	0	0	0	0	0	0	0	0	0	0	0	0	0	0	0	0	0	0	0	0	430	430	501.5	430	430	0	0	0
113655	0	0	0	0	0	0	0	0	0	0	0	0	0	0	0	0	0	0	0	0	0	0	0	0	0	0	0	0	0	0	0	0	0	0	0	0	0	0	0	0	0	334	334	336.5	334	334	0	0	0
113656	0	0	0	0	0	0	0	0	0	0	0	0	0	0	0	0	0	0	0	0	0	0	0	0	0	0	0	0	0	0	0	0	0	0	0	0	0	0	0	0	0	0	82	630	18	0	0	0	0
113657	0	0	0	0	0	0	0	0	0	0	0	0	0	0	0	0	0	0	0	0	0	0	0	0	0	0	0	0	0	0	0	0	0	0	0	0	0	0	0	0	0	0	132	263	37	0	0	0	0
113658	0	0	0	0	0	0	0	0	0	0	0	0	0	0	0	0	0	0	0	0	0	0	0	0	0	0	0	0	0	0	0	0	0	0	0	0	0	0	0	0	0	0	5	1	10	0	0	0	0
113659	0	0	0	0	0	0	0	0	0	0	0	0	0	0	0	0	0	0	0	0	0	0	0	0	0	0	0	0	0	0	0	0	0	0	0	0	0	0	0	0	0	0	9.3	2.4	359	0	0	0	0
113660	0	0	0	0	0	0	0	0	0	0	0	0	0	0	0	0	0	0	0	0	0	0	0	0	0	0	0	0	0	0	0	0	0	0	0	0	0	0	0	0	0	0	107	34	2174	0	0	0	0
113665	0	0	0	0	0	0	0	0	0	0	0	0	0	0	0	0	0	0	0	0	0	0	0	0	0	0	0	0	0	0	0	0	0	0	0	0	0	0	0	0	0	11	42	15	11	11	0	0	0
113675	0	0	0	0	0	0	0	0	0	0	0	0	0	0	0	0	0	0	0	0	0	0	0	0	0	0	0	0	0	0	0	0	0	0	0	0	0	0	0	0	0	162	162	127	162	162	0	0	0
113683	0	0	0	0	0	0	0	0	0	0	0	0	0	0	0	0	0	0	0	0	0	0	0	0	0	0	0	0	0	0	0	0	0	0	0	0	0	0	0	0	0	0	95	320	0.33	0	0	0	0
113684	0	0	0	0	0	1064	0	123.5	0	0	0	0	0	0	0	0	0	0	0	0	0	0	0	0	0	0	0	0	0	0	0	0	0	0	0	0	0	0	0	0	0	0	0	0	0	0	0	0	0
113691	0	0	0	0	0	0	0	0	0	0	0	0	0	0	0	0	0	0	0	0	0	0	0	0	0	0	0	0	0	0	0	0	0	0	0	0	0	0	0	0	0	0	0	0	0	0	0	0	0
113707	0	0	0	0	0	433	0	677	0	0	0	0	0	0	0	0	0	0	0	0	0	0	0	0	0	0	0	0	0	0	0	0	0	0	0	0	0	0	0	0	0	0	0	0	0	0	0	0	0
113712	0	0	0	0	0	0	0	0	0	0	0	0	0	0	0	0	0	0	0	0	0	0	0	0	0	0	0	0	0	0	0	0	0	0	0	0	0	0	0	0	0	0	87.3	56.5	14.4	0	0	0	0
113729	0	0	0	0	0	0	0	0	0	0	0	0	0.91	160	880	0	0	0	0	0	0	0	0	0	0	0	0	0	0	0	0	0	0	0	0	0	0	0	0	0	0	0	0	0	0	0	0	0	0
113761	0	0	0	0	0	0	0	0	0	0	0	0	0	0	0	0	0	0	0	0	0	0	0	0	0	0	0	0	0	0	0	0	0	0	0	0	0	0	0	0	0	0	38	220	1.1	0	0	0	0
113767	0	0	0	0	0	0	0	0	0	0	0	0	0	0	0	0	0	0	0	0	0	0	0	0	0	0	0	0	0	0	0	0	0	0	0	0	0	0	0	0	0	0	170	380	0.71	0	0	0	0
113775	0	0	0	0	0	48.6	0	9.7	0	0	0	0	0	0	0	0	0	0	0	0	0	0	0	0	0	0	0	0	0	0	0	0	0	0	0	0	0	0	0	0	0	0	0	0	0	0	0	0	0
113780	0	0	0	0	0	0	0	0	0	0	0	0	0	0	0	0	0	0	0	0	0	0	0	0	0	0	0	0	0	0	0	0	0	0	0	0	0	0	0	0	0	0	0	0	0	0	0	0	0
113815	0	0	0	0	0	0	0	0	0	0	0	0	0	0	0	0	0	0	0	0	0	0	0	0	0	0	0	0	0	0	0	0	0	0	0	0	0	0	0	0	0	0	8.8	15	4.5	0	0	0	0
113816	0	0	0	0	0	0	0	0	0	0	0	0	0.3	72	250	0	0	0	0	0	0	0	0	0	0	0	0	0	0	0	0	0	0	0	0	0	0	0	0	0	0	0	0	0	0	0	0	0	0
113825	0	0	0	0	0	0	0	0	0	0	0	0	0	0	0	0	0	0	0	0	0	0	0	0	0	0	0	0	0	0	0	0	0	0	0	0	0	0	0	0	0	106	138	138.5	106	106	0	0	0
113826	0	0	0	0	0	0	0	0	0	0	0	0	0	0	0	0	0	0	0	0	0	0	0	0	0	0	0	0	0	0	0	0	0	0	0	0	0	0	0	0	0	49	49	94	49	49	0	0	0
113839	0	0	0	0	0	0	0	0	0	0	0	0	0	0	0	0	0	0	0	0	0	0	0	0	0	0	0	0	0	0	0	0	0	0	0	0	0	0	0	0	0	0	0	0	0	0	0	0	0
113881	0	0	0	0	0	433	0	17	0	0	0	0	0	0	0	0	0	0	0	0	0	0	0	0	0	0	0	0	0	0	0	0	0	0	0	0	0	0	0	0	0	0	0	0	0	0	0	0	0
113884	120	0	0	0	0	70	70	70	0	0	0	0	0	0	0	0	0	0	0	0	0	0	0	0	0	0	0	0	0	0	0	0	0	0	0	0	0	0	0	0	0	0	0	27	55	0	0	0	0
113900	0	0	0	0	0	0	0	0	0	0	0	0	0.19	120	127.5	0	0	0	0	0	0	0	0	0	0	0	0	0	0	0	0	0	0	0	0	0	0	0	0	0	0	0	0	0	0	0	0	0	0
113926	0	0	0	0	0	0	0	0	0	0	0	0	0	0	0	0	0	0	0	0	0	0	0	0	0	0	0	0	0	0	0	0	0	0	0	0	0	0	0	0	0	0	0	0	0	0	0	0	0
113936	0	0	0	0	0	21.7	0	6.7	0	0	0	0	0	0	0	0	0	0	0	0	0	0	0	0	0	0	0	0	0	0	0	0	0	0	0	0	0	0	0	0	0	0	0	0	0	0	0	0	0
113937	0	0	0	0	0	0	0	0	0	0	0	0	0	0	0	0	0	0	0	0	0	0	0	0	0	0	0	0	0	0	0	0	0	0	0	0	0	0	0	0	0	0	0	0	0	0	0	0	0
113941	3.9	0	0	0	0	146	146	146	0	0	0	0	0	0	0	0	0	0	0	0	0	0	0	0	0	0	0	0	0	0	0	0	0	0	0	0	0	0	0	0	0	0	0	323	0	0	0	0	0
113946	0	0	0	0	0	30.7	0	24.7	0	0	0	0	0	0	0	0	0	0	0	0	0	0	0	0	0	0	0	0	0	0	0	0	0	0	0	0	0	0	0	0	0	0	0	0	0	0	0	0	0
113976	0	0	0	0	0	0	0	0	0	0	0	0	0	0	0	0	0	0	0	0	0	0	0	0	0	0	0	0	0	0	0	0	0	0	0	0	0	0	0	0	0	0	52	220	1.1	0	0	0	0
113977	0	0	0	0	0	0	0	0	0	0	0	0	0	0	0	0	0	0	0	0	0	0	0	0	0	0	0	0	0	0	0	0	0	0	0	0	0	0	0	0	0	0	110	360	12	0	0	0	0
113981	0	0	0	0	0	0	0	0	0	0	0	0	0	0	0	0	0	0	0	0	0	0	0	0	0	0	0	0	0	0	0	0	0	0	0	0	0	0	0	0	0	0	0	0	0	0	0	0	0
113986	0	0	0	0	0	0	0	0	0	0	0	0	0	0	0	0	0	0	0	0	0	0	0	0	0	0	0	0	0	0	0	0	0	0	0	0	0	0	0	0	0	0	0	0	0	0	0	0	0
113987	0	0	0	0	0	0	0	0	0	0	0	0	0	0	0	0	0	0	0	0	0	0	0	0	0	0	0	0	0	0	0	0	0	0	0	0	0	0	0	0	0	0	0	0	0	0	0	0	0
113988	0	0	0	0	0	0	0	0	0	0	0	0	0	0	0	0	0	0	0	0	0	0	0	0	0	0	0	0	0	0	0	0	0	0	0	0	0	0	0	0	0	0	0	0	0	0	0	0	0
113993	0	0	0	0	0	92.6	0	183	0	0	0	0	0	0	0	0	0	0	0	0	0	0	0	0	0	0	0	0	0	0	0	0	0	0	0	0	0	0	0	0	0	0	0	0	0	0	0	0	0
113994	0	0	0	0	0	37	0	31	0	0	0	0	0	0	0	0	0	0	0	0	0	0	0	0	0	0	0	0	0	0	0	0	0	0	0	0	0	0	0	0	0	0	0	0	0	0	0	0	0
113995	0	0	0	0	0	0	0	0	0	0	0	0	0	0	0	0	0	0	0	0	0	0	0	0	0	0	0	0	0	0	0	0	0	0	0	0	0	0	0	0	0	0	0	0	0	0	0	0	0
113999	0	0	0	0	0	56	0	107.4	0	0	0	0	0	0	0	0	0	0	0	0	0	0	0	0	0	0	0	0	0	0	0	0	0	0	0	0	0	0	0	0	0	0	0	0	0	0	0	0	0
114000	0	0	0	0	0	0	0	0	0	0	0	0	0	0	0	0	0	0	0	0	0	0	0	0	0	0	0	0	0	0	0	0	0	0	0	0	0	0	0	0	0	0	0	0	0	0	0	0	0
114023	0	0	0	0	0	19.6	0	3.25	0	0	0	0	0	0	0	0	0	0	0	0	0	0	0	0	0	0	0	0	0	0	0	0	0	0	0	0	0	0	0	0	0	0	0	0	0	0	0	0	0
114036	0	0	0	0	0	0	0	0	0	0	0	0	0	0	0	0	0	0	0	0	0	0	0	0	0	0	0	0	0	0	0	0	0	0	0	0	0	0	0	0	0	0	15	140	0.75	0	0	0	0
114037	0	0	0	0	0	0	0	0	0	0	0	0	0	0	0	0	0	0	0	0	0	0	0	0	0	0	0	0	0	0	0	0	0	0	0	0	0	0	0	0	0	0	150	2000	5.5	0	0	0	0
114040	0	0	0	0	0	0	0	0	0	0	0	0	0.17	24	68	0	0	0	0	0	0	0	0	0	0	0	0	0	0	0	0	0	0	0	0	0	0	0	0	0	0	0	0	0	0	0	0	0	0
114044	0	0	0	0	0	0	0	0	0	0	0	0	0	0	0	66	370	13	0	0	0	0	0	0	0	0	0	0	0	0	0	0	0	0	0	0	0	0	0	0	0	0	0	0	0	0	0	0	0
114053	0	0	0	0	0	74.1	0	15.9	0	0	0	0	0	0	0	0	0	0	0	0	0	0	0	0	0	0	0	0	0	0	0	0	0	0	0	0	0	0	0	0	0	0	0	0	0	0	0	0	0
114055	0	0	0	0	0	0	0	0	0	0	0	0	0	0	0	0	0	0	0	0	0	0	0	0	0	0	0	0	0	0	0	0	0	0	0	0	0	0	0	0	0	239	239	179.5	239	239	0	0	0
114085	0	0	0	0	0	0	0	0	0	0	0	0	0	0	0	0	0	0	296	80	303	0.32	0	0	0	0	0	0	0	0	0	0	0	0	0	0	0	0	0	0	0	0	0	0	0	0	0	0	0
114088	0	0	0	0	0	0	0	0	0	0	0	0	0	0	0	0	0	0	0	0	0	0	0	0	0	0	0	0	0	0	0	0	0	0	0	0	0	0	0	0	0	0	1183	1.1	7000	0	0	0	0
114102	0	0	0	0	0	0	0	0	0	0	0	0	0	0	0	0	0	0	0	0	0	0	0	0	0	0	0	0	0	0	0	0	0	0	0	0	0	0	0	0	0	0	73	250	5.2	0	0	0	0
114104	0	0	0	0	0	0	0	0	0	0	0	0	0	0	0	0	0	0	0	0	0	0	0	0	0	0	0	0	0	0	0	0	0	0	0	0	0	0	0	0	0	89	89	75	89	89	0	0	0
114105	0	0	0	0	0	0	0	0	0	0	0	0	0	0	0	0	0	0	0	0	0	0	0	0	0	0	0	0	0	0	0	0	0	0	0	0	0	0	0	0	0	20	82.5	51.5	20	20	0	0	0
114118	0	0	0	0	0	0	0	0	0	0	0	0	0	0	0	0	0	0	0	0	0	0	0	0	0	0	0	0	0	0	0	0	0	0	0	0	0	0	0	0	0	0	0	0	0	0	0	0	0
114166	0	0	0	0	0	0	0	0	0	0	0	0	0	0	0	0	0	0	0	0	0	0	0	0	0	0	0	0	0	0	0	0	0	0	0	0	0	0	0	0	0	0	0	0	0	0	0	0	0
114173	0	0	0	0	0	0	0	0	0	0	0	0	0	0	0	0	0	0	0	0	0	0	0	0	0	0	0	0	0	0	0	0	0	0	0	0	0	0	0	0	0	382.5	382.5	343.5	382.5	382.5	0	0	0
114181	0	0	0	0	0	433	0	27	0	0	0	0	0	0	0	0	0	0	0	0	0	0	0	0	0	0	0	0	0	0	0	0	0	0	0	0	0	0	0	0	0	0	0	0	0	0	0	0	0
114187	0	0	0	0	0	0	0	0	0	0	0	0	0	0	0	0.9	2	1.7	0	0	0	0	0	0	0	0	0	0	0	0	0	0	0	0	0	0	0	0	0	0	0	0	0	0	0	0	0	0	0
114205	0	0	0	0	0	86.5	0	170	0	0	0	0	0	0	0	0	0	0	0	0	0	0	0	0	0	0	0	0	0	0	0	0	0	0	0	0	0	0	0	0	0	0	0	0	0	0	0	0	0
114237	0	0	0	0	0	0	0	0	0	0	0	0	0	0	0	0	0	0	1097	1390	261	0.2	0	0	0	0	0	0	0	0	0	0	0	0	0	0	0	0	0	0	0	0	0	0	0	0	0	0	0
114241	0	0	0	0	0	0	0	0	0	0	0	0	0	0	0	0	0	0	0	0	0	0	0	0	0	0	0	0	0	0	0	0	0	0	0	0	0	0	0	0	0	0	0	0	0	0	0	0	0
114242	0	0	0	0	0	0	0	0	0	0	0	0	0	0	0	0	0	0	0	0	0	0	0	0	0	0	0	0	0	0	0	0	0	0	0	0	0	0	0	0	0	40	44	58.6667	40	40	0	0	0
114244	0	0	0	0	0	0	0	0	0	0	0	0	0.75	25	170	0	0	0	0	0	0	0	0	0	0	0	0	0	0	0	0	0	0	0	0	0	0	0	0	0	0	0	0	0	0	0	0	0	0
114286	2.2	0	0	0	0	0	0	0	0	34	0.4	3.7	0	0	0	0	0	0	0	0	0	0	0	0	0	0	0	0	0	0	0	0	0	0	0	0	0	0	0	0	0	0	0	0	0	0	0	0	0
114288	170	11	9.3	0	3.9	0	0	0	0	0	1.5	460	0	0	0	0	0	0	0	0	0	0	0	0	0	0	0	0	0	0	0	0	0	0	0	0	0	0	0	0	0	0	1600	300	0	0	0	0	0
114306	0	0	0	0	0	90.5	0	32.5	0	0	0	0	0	0	0	0	0	0	0	0	0	0	0	0	0	0	0	0	0	0	0	0	0	0	0	0	0	0	0	0	0	0	0	0	0	0	0	0	0
114311	0	0	0	0	0	2.5	0	1	0	0	0	0	0	0	0	0	0	0	0	0	0	0	0	0	0	0	0	0	0	0	0	0	0	0	0	0	0	0	0	0	0	0	0	0	0	0	0	0	0
114314	0	0	0	0	0	17.3	0	120	0	0	0	0	0	0	0	0	0	0	0	0	0	0	0	0	0	0	0	0	0	0	0	0	0	0	0	0	0	0	0	0	0	0	0	0	0	0	0	0	0
114322	0	0	0	0	0	2.5	0	0.93	0	0	0	0	0	0	0	0	0	0	0	0	0	0	0	0	0	0	0	0	0	0	0	0	0	0	0	0	0	0	0	0	0	0	0	0	0	0	0	0	0
114324	0	0	0	0	0	68.7	0	239	0	0	0	0	0	0	0	0	0	0	0	0	0	0	0	0	0	0	0	0	0	0	0	0	0	0	0	0	0	0	0	0	0	0	0	0	0	0	0	0	0
114347	0	0	0	0	0	0	0	0	0	0	0	0	0	0	0	0	0	0	0	0	0	0	0	0	0	0	0	0	0	0	0	0	0	0	0	0	0	0	0	0	0	0	0	0	0	0	0	0	0
114349	0	0	0	0	0	0	0	0	0	0	0	0	0	0	0	5.9	23	19	0	0	0	0	0	0	0	0	0	0	0	0	0	0	0	0	0	0	0	0	0	0	0	0	0	0	0	0	0	0	0
114388	0	0	0	0	0	0	0	0	0	0	0	0	0	0	0	0	0	0	0	0	0	0	0	0	0	0	0	0	0	0	0	0	0	0	0	0	0	0	0	0	0	0	0	0	0	0	0	0	0
114418	0	0	0	0	0	0	0	0	0	0	0	0	0	0	0	0	0	0	0	0	0	0	0	0	0	0	0	0	0	0	0	0	0	0	0	1161	1800	1950	1900	1900	0	0	0	0	0	0	0	0	0
114475	0	0	0	0	0	0	0	0	0	0	0	0	0	0	0	0	0	0	0	0	0	0	0	0	0	0	0	0	0	0	0	0	0	0	0	0	0	0	0	0	0	0	0	0	0	0	0	0	0
114488	130	48	0	0	0	0	0	0	0	0	0	0	0	0	0	0	0	0	0	0	0	0	0	0	0	0	0	0	0	0	0	0	0	0	0	0	0	0	0	0	0	0	0	1200	4300	0	0	0	0
114690	47	360	0	0	0	0	0	0	0	0	0	0	0	0	0	0	0	0	0	0	0	0	0	0	0	0	0	0	0	0	0	0	0	0	0	0	0	0	0	0	0	0	0	2800	7500	0	0	0	0
114812	0	0	0	0	0	0	0	0	0	0	0	0	0	0	0	0	0	0	0	0	0	0	0	0	0	0	0	0	0	0	0	0	0	0	0	3345	4150	5250	5700	5700	0	0	0	0	0	0	0	0	0
114813	0	0	0	0	0	0	0	0	0	0	0	0	0	0	0	0	0	0	0	0	0	0	0	0	0	0	0	0	0	0	0	0	0	0	0	149.5	173.5	174.5	249	249	0	0	0	0	0	0	0	0	0
114814	0	0	0	0	0	0	0	0	0	0	0	0	0	0	0	0	0	0	0	0	0	0	0	0	0	0	0	0	0	0	0	0	0	0	0	5020	5200	7450	8000	8000	0	0	0	0	0	0	0	0	0
114843	0	0	0	0	0	0	0	0	0	0	0	14	0	0	0	0	0	0	0	0	0	0	0	0	0	0	0	0	0	0	0	0	0	0	0	0	0	0	0	0	0	0	2.7	3.3	0	0	0	0	0
114850	0	0	0	0	0	102	0	166	0	0	0	0	0	0	0	0	0	0	0	0	0	0	0	0	0	0	0	0	0	0	0	0	0	0	0	0	0	0	0	0	0	0	0	0	0	0	0	0	0
114864	0	0	0	0	0	0	0	0	0	200	180	83	0	0	0	0	0	0	0	0	0	0	0	0	0	0	0	0	0	0	0	0	0	0	0	0	0	0	0	0	0	0	0	0	0	0	0	0	0
114866	64	100	0	0	0	0	0	0	0	0	0	0	0	0	0	0	0	0	0	0	0	0	0	0	0	0	0	0	0	0	0	0	0	0	0	0	0	0	0	0	0	0	0	0	7200	0	0	0	0
114916	24	68	0	0	0	0	0	0	0	0	0	0	0	0	0	0	0	0	0	0	0	0	0	0	0	0	0	0	0	0	0	0	0	0	0	0	0	0	0	0	0	0	0	2900	3000	0	0	0	0
114925	0	0	0	0	0	1088	0	42.7	0	0	0	0	0	0	0	0	0	0	0	0	0	0	0	0	0	0	0	0	0	0	0	0	0	0	0	0	0	0	0	0	0	0	0	0	0	0	0	0	0
115006	160	340	0	0	0	0	0	0	0	0	0	0	0	0	0	0	0	0	0	0	0	0	0	0	0	0	0	0	0	0	0	0	0	0	0	0	0	0	0	0	0	0	0	1200	920	0	0	0	0
115007	25	480	0	0	0	0	0	0	0	0	0	0	0	0	0	0	0	0	0	0	0	0	0	0	0	0	0	0	0	0	0	0	0	0	0	0	0	0	0	0	0	0	0	3100	4900	0	0	0	0
115019	0	0	0	0	0	0	0	0	0	0	0	0	0	0	0	0	0	0	0	0	0	0	0	0	0	0	0	0	0	0	0	0	0	0	0	0	0	0	0	0	0	0	290	930	1.7	0	0	0	0
115044	0	0	0	0	0	0	0	0	0	0	0	0	0	0	0	0	0	0	0	0	0	0	0	0	0	0	0	0	0	0	0	0	0	0	0	1540	2075	2600	2600	2600	0	0	0	0	0	0	0	0	0
115195	395	7700	0	0	0	0	0	0	0	0	0	0	661.333	178	1.45	0	0	0	0	0	0	0	0	0	0	0	0	0	0	0	0	0	0	0	0	0	0	0	0	0	0	0	580	59	49	0	0	0	0
115385	49	220	0	0	0	0	0	410	0	0	0	0	0	0	0	0	0	0	0	0	0	0	0	0	0	0	0	0	0	0	0	0	0	0	0	0	0	0	0	0	0	0	0	1400	5700	0	0	0	0
115399	0	0	0	0	0	0	0	0	0	0	0	0	0	0	0	0	0	0	0	0	0	0	0	0	0	0	0	0	0	0	0	0	0	0	0	0	0	0	0	0	0	0	0	0	0	0	0	0	0
115467	0	0	0	0	0	0	0	0	0	0	0	0	1.37	17.9	166	0	0	0	0	0	0	0	0	0	0	0	0	0	0	0	0	0	0	0	0	0	0	0	0	0	0	0	0	0	0	0	0	0	0
115501	315	1.1	8.8	0	0	260	0	0	0	0	0	0	0	0	0	0	0	0	0	0	0	0	0	0	0	0	0	0	0	0	0	0	0	0	0	0	0	0	0	0	0	0	0	0	0	0	0	0	0
115633	0	0	0	0	0	0	0	0	0	0	0	0	623	360	25	0	0	0	0	0	0	0	0	0	0	0	0	0	0	0	0	0	0	0	0	0	0	0	0	0	0	0	0	0	0	0	0	0	0
115639	520	2300	510	0	770	0	0	0	0	0	3.65	3700	0	0	0	0	0	0	0	0	0	0	0	0	0	0	0	0	0	0	0	0	0	0	0	0	0	0	0	0	0	0	62	23	0	0	0	0	0
115707	1800	910	330	0	2000	0	0	0	0	0	20	510	0	0	0	0	0	0	0	0	0	0	0	0	0	0	0	0	0	0	0	0	0	0	0	0	0	0	0	0	0	0	59	110	1600	0	0	0	0
115729	0	0	0	0	0	0	0	0	0	0	0	0	0	0	0	0	0	0	0	0	0	0	0	0	0	0	0	0	0	0	0	0	0	0	0	0	0	0	0	0	0	0	533	1.56	44.4	0	0	0	0
115870	0	0	0	0	0	0	0	0	0	0	0	0	0	0	0	0	0	0	0	0	0	0	0	0	0	0	0	0	0	0	0	0	0	0	0	0	0	0	0	0	0	0	2498.25	77.7667	1266	0	0	0	0
115874	0	0	0	0	0	0	0	0	0	0	0	0	0	0	0	0	0	0	0	0	0	0	0	0	0	0	0	0	0	0	0	0	0	0	0	0	0	0	0	0	0	0	0	0	0	0	0	0	0
115881	0	0	0	0	0	104	0	28	0	0	0	0	0	0	0	0	0	0	0	0	0	0	0	0	0	0	0	0	0	0	0	0	0	0	0	0	0	0	0	0	0	0	0	0	0	0	0	0	0
115909	55	560	0	0	0	0	0	1100	0	0	0	0	0	0	0	0	0	0	0	0	0	0	0	0	0	0	0	0	0	0	0	0	0	0	0	0	0	0	0	0	0	0	0	590	3600	0	0	0	0
115935	33	110	0	0	0	0	0	0	0	0	0	0	0	0	0	0	0	0	0	0	0	0	0	0	0	0	0	0	0	0	0	0	0	0	0	0	0	0	0	0	0	0	0	2100	6400	0	0	0	0
115962	67	200	0	0	0	0	0	0	0	0	0	0	0	0	0	0	0	0	0	0	0	0	0	0	0	0	0	0	0	0	0	0	0	0	0	0	0	0	0	0	0	0	0	680	7000	0	0	0	0
115977	0	0	0	0	0	0	0	0	0	0	0	0	0	0	0	0	0	0	0	0	0	0	0	0	0	0	0	0	0	0	0	0	0	0	0	1415	2350	2000	2500	2500	0	0	0	0	0	0	0	0	0
116207	0	0	0	0	0	0	0	0	0	0	0	0	56	55	99	0	0	0	0	0	0	0	0	0	0	0	0	0	0	0	0	0	0	0	0	0	0	0	0	0	0	0	0	0	0	0	0	0	0
116246	0	0	0	0	0	0	0	0	0	0	0	0	0	0	0	0	0	0	0	0	0	0	0	0	0	0	0	0	0	0	0	0	0	0	0	0	0	0	0	0	0	0	0	0	0	0	0	0	0
116341	0	0	0	0	0	0	0	0	0	0	0	0	0	0	0	0	0	0	2740	5160	0	6	0	0	0	0	0	0	0	0	0	0	0	0	0	0	0	0	0	0	0	0	0	0	0	0	0	0	0
116342	0	0	0	0	0	0	0	0	0	0	0	0	0	0	0	0	0	0	1926	4750	0	33	0	0	0	0	0	0	0	0	0	0	0	0	0	0	0	0	0	0	0	0	0	0	0	0	0	0	0
116476	0	0	0	0	0	0	0	0	0	0	0	0	31	49	149	0	0	0	0	0	0	0	0	0	0	0	0	0	0	0	0	0	0	0	0	0	0	0	0	0	0	0	0	0	0	0	0	0	0
116510	0	0	0	0	0	0	0	0	0	0	0	0	36	23	1.6	0	0	0	0	0	0	0	0	0	0	0	0	0	0	0	0	0	0	0	0	0	0	0	0	0	0	0	0	0	0	0	0	0	0
116519	0	0	0	0	0	0	0	0	0	0	0	0	793	1294	1515	0	0	0	0	0	0	0	0	0	0	0	0	0	0	0	0	0	0	0	0	0	0	0	0	0	0	0	0	0	0	0	0	0	0
116520	0	0	0	0	0	0	0	0	0	0	0	0	45	137	60	0	0	0	0	0	0	0	0	0	0	0	0	0	0	0	0	0	0	0	0	0	0	0	0	0	0	0	0	0	0	0	0	0	0
116533	0	0	0	0	0	0	0	0	0	0	0	0	0	0	0	0	0	0	0	0	0	0	0	0	0	0	0	0	0	0	0	0	0	0	0	0	0	0	0	0	0	0	0	0	0	0	0	0	0
116575	0	0	0	0	0	0	0	0	0	0	0	0	0	0	0	0	0	0	0	0	0	0	0	0	0	0	0	0	0	0	0	0	0	0	0	0	0	0	0	0	0	0	0	0	0	0	0	0	0
116655	0	0	0	0	0	0	0	0	0	0	0	0	20	149	136	0	0	0	0	0	0	0	0	0	0	0	0	0	0	0	0	0	0	0	0	0	0	0	0	0	0	0	0	0	0	0	0	0	0
116710	0	0	0	0	0	0	0	0	0	0	0	0	125	0	0	9.475	10.3	2.9175	0	0	0	0	0	0	0	0	0	0	0	0	0	0	0	0	0	0	0	0	0	0	0	0	0	375	0	0	0	0	0
116722	0	0	0	0	0	0	0	0	0	0	0	0	0	0	0	0	0	0	0	0	0	0	0	0	0	0	0	0	0	0	0	0	0	0	0	0	0	0	0	0	0	0	0	0	0	0	0	0	0
116742	0	0	0	0	0	0	0	0	0	0	0	0	0	0	0	0	0	0	0	0	0	0	0	0	0	0	0	0	0	0	0	0	0	0	0	0	0	0	0	0	0	0	0	0	0	0	0	0	0
116746	0	0	0	0	0	0	0	0	0	0	0	0	53	48	67	0	0	0	0	0	0	0	0	0	0	0	0	0	0	0	0	0	0	0	0	0	0	0	0	0	0	0	0	0	0	0	0	0	0
116747	0	0	0	0	0	0	0	0	0	0	0	0	0	0	0	0	0	0	0	0	0	0	0	0	0	0	0	0	0	0	0	0	0	0	0	0	0	0	0	0	0	0	0	0	0	0	0	0	0
116783	0	0	0	0	0	0	0	0	0	0	0	0	8	221	115	0	0	0	0	0	0	0	0	0	0	0	0	0	0	0	0	0	0	0	0	0	0	0	0	0	0	0	0	0	0	0	0	0	0
116813	0	0	0	0	0	0	0	0	0	0	0	0	0	0	0	0	0	0	0	0	0	0	0	0	0	0	0	0	0	0	0	0	0	0	0	0	0	0	0	0	0	0	0	0	0	0	0	0	0
116827	0	0	0	0	0	0	0	0	0	0	0	0	0	0	0	0	0	0	0	0	0	0	0	0	0	0	0	0	0	0	0	0	0	0	0	0	0	0	0	0	0	0	0	0	0	0	0	0	0
116828	0	0	0	0	0	0	0	0	0	0	0	0	5.345	24	18	0	0	0	0	0	0	0	0	0	0	0	0	0	0	0	0	0	0	0	0	0	0	0	0	0	0	0	0	0	0	0	0	0	0
116873	0	0	0	0	0	2087	2087	2087	0	0	0	0	0	0	0	0	0	0	0	0	0	0	0	0	0	0	0	0	0	0	0	0	0	0	0	0	0	0	0	0	0	0	2066	0	12	0	0	0	0
116956	0	0	0	0	0	0	0	0	0	0	0	0	0	0	0	0	0	0	0	0	0	0	0	0	0	0	0	0	0	0	0	0	0	0	0	0	0	0	0	0	0	0	0	0	0	0	0	0	0
116969	0	0	0	0	0	0	0	0	0	0	0	0	0	0	0	0	0	0	0	0	0	0	0	0	0	0	0	0	0	0	0	0	0	0	0	0	0	0	0	0	0	0	0	0	0	0	0	0	0
116975	0	0	0	0	0	0	0	0	0	0	0	0	0	0	0	0	0	0	0	0	0	0	0	0	0	0	0	0	0	0	0	0	0	0	0	0	0	0	0	0	0	0	0	0	0	0	0	0	0
117033	0	0	0	0	0	0	0	0	0	0	0	0	0	0	0	0	0	0	0	0	0	0	0	0	0	0	0	0	0	0	0	0	0	0	0	0	0	0	0	0	0	0	456	281.5	297	0	0	0	0
117058	0	0	0	0	0	0	0	0	0	0	0	0	0	0	0	0	0	0	0	0	0	0	0	0	0	0	0	0	0	0	0	0	0	0	0	0	0	0	0	0	0	0	0	0	0	0	0	0	0
117065	0	0	0	0	0	0	0	0	0	0	0	0	0	0	0	0	0	0	0	0	0	0	0	0	0	0	0	0	0	0	0	0	0	0	0	0	0	0	0	0	0	0	0	0	0	0	0	0	0
117081	0	0	0	0	0	0	0	0	0	0	0	0	0	0	0	0	0	0	0	0	0	0	0	0	0	0	0	0	0	0	0	0	0	0	0	0	0	0	0	0	0	0	0	0	0	0	0	0	0
117127	0	0	0	0	0	0	0	0	0	0	0	0	0	0	0	0	0	0	0	0	0	0	0	0	0	0	0	0	0	0	0	0	0	0	0	0	0	0	0	0	0	0	0	0	0	0	0	0	0
117162	0	0	0	0	0	23	23	23	0	0	0	0	80	80	80	1000	1000	1000	0	0	0	0	0	0	0	0	0	0	0	0	0	0	0	0	0	333	333	333	333	333	0	203	9	0	0	0	0	0	0
117214	0	0	0	0	0	215.6	555.1	177.2	0	0	0	0	0	0	0	0	0	0	0	0	0	0	0	0	0	0	0	0	0	0	0	0	0	0	0	0	0	0	0	0	0	0	0	0	0	0	0	0	0
117216	840	930	1100	0	4.6	0	0	0	0	0	0	0	0	0	0	0	0	0	0	0	0	0	0	0	0	0	0	0	0	0	0	0	0	0	0	0	0	0	0	0	0	0	0	0	0	0	0	0	0
117254	0	0	0	0	0	0	0	0	0	0	0	0	0	0	0	0	0	0	0	0	0	0	0	0	0	0	0	0	0	0	0	0	0	0	0	0	0	0	0	0	0	0	37.6	42.5	500	0	0	0	0
117266	3	0	0	0	0	92.6	92.6	92.6	0	0	0	0	0	0	0	0	0	0	0	0	0	0	0	0	0	0	0	0	0	0	0	0	0	0	0	0	0	0	0	0	0	0	5.7	0	0	0	0	0	0
117267	0.5	0	0	0	0	281	281	281	0	0	0	0	0	0	0	0	0	0	0	0	0	0	0	0	0	0	0	0	0	0	0	0	0	0	0	0	0	0	0	0	0	0	1.5	0	0	0	0	0	0
117311	20	750	0	0	20	0	0	0	0	0	0	0	0	0	0	0	0	0	0	0	0	0	0	0	0	0	0	0	0	0	0	0	0	0	0	0	0	0	0	0	0	0	0	0	0	0	0	0	0
117313	1.6	0	0	0	0	27.6	27.6	27.6	0	0	0	0	0	0	0	0	0	0	0	0	0	0	0	0	0	0	0	0	0	0	0	0	0	0	0	0	0	0	0	0	0	0	41	0	0	0	0	0	0
117343	0	0	0	0	0	0	0	0	0	0	0	0	0	0	0	0	0	0	0	0	0	0	0	0	0	0	0	0	0	0	0	0	0	0	0	0	0	0	0	0	0	0	0	0	0	0	0	0	0
117344	0	0	0	0	0	0	0	0	0	0	0	0	0	0	0	0	0	0	0	0	0	0	0	0	0	0	0	0	0	0	0	0	0	0	0	0	0	0	0	0	0	0	0	0	0	0	0	0	0
117370	68	390	150	0	9.7	0	0	0	0	0	0	0	0	0	0	0	0	0	0	0	0	0	0	0	0	0	0	0	0	0	0	0	0	0	0	0	0	0	0	0	0	0	0	0	0	0	0	0	0
117371	56	1200	730	660	7.6	4800	0	1900	4000	0	0	0	0	0	0	0	0	0	0	0	0	0	0	0	0	0	0	0	0	0	0	0	0	0	0	0	0	0	0	0	0	0	0	0	0	0	0	0	0
117372	17	80	53	0	13	0	0	0	0	0	0	0	0	0	0	0	0	0	0	0	0	0	0	0	0	0	0	0	0	0	0	0	0	0	0	0	0	0	0	0	0	0	0	0	0	0	0	0	0
117447	0	0	0	0	0	0	0	0	0	0	0	0	0	0	0	0	0	0	0	0	0	0	0	0	0	0	0	0	0	0	0	0	0	0	0	0	0	0	0	0	0	0	1440	2980	6	0	0	0	0
117466	0	0	0	0	0	0	0	0	0	0	0	0	8	53	24	0	0	0	0	0	0	0	0	0	0	0	0	0	0	0	0	0	0	0	0	0	0	0	0	0	0	0	0	0	0	0	0	0	0
117471	0	0	0	0	0	0	0	0	0	0	0	0	71	53	200	0	0	0	0	0	0	0	0	0	0	0	0	0	0	0	0	0	0	0	0	0	0	0	0	0	0	0	0	0	0	0	0	0	0
117525	0	0	0	0	0	18	18	18	0	0	0	0	12	12	12	783	783	783	0	0	0	0	0	0	0	0	0	0	0	0	0	0	0	0	0	501	501	501	501	501	0	66	22	0	0	0	0	0	0
117529	0	0	0	0	0	0	0	0	0	0	0	0	0	0	0	0	0	0	0	0	0	0	0	0	0	0	0	0	0	0	0	0	0	0	0	0	0	0	0	0	0	0	0	0	0	0	0	0	0
117565	0	0	0	0	0	0	0	0	0	0	0	0	6.5	175	94	0	0	0	0	0	0	0	0	0	0	0	0	0	0	0	0	0	0	0	0	0	0	0	0	0	0	0	0	0	0	0	0	0	0
117590	0	0	0	0	0	112	112	112	0	0	0	0	266	266	266	0	0	0	0	0	0	0	0	0	0	0	0	0	0	0	0	0	0	0	0	662	662	662	662	662	0	395	119	0	0	0	0	0	0
117641	0	0	0	0	0	0	0	0	0	0	0	0	0	0	0	0	0	0	0	0	0	0	0	0	0	0	0	0	0	0	0	0	0	0	0	0	0	0	0	0	0	0	0	0	0	0	0	0	0
117646	0	0	0	0	0	0	0	0	0	0	0	0	0	0	0	0	0	0	0	0	0	0	0	0	0	0	0	0	0	0	0	0	0	0	0	0	0	0	0	0	0	0	2190	1530	8.5	0	0	0	0
117675	0	0	0	0	0	3.89667	1.45	0.96	0	0	0	0	0	0	0	0	0	0	0	0	0	0	0	0	0	0	0	0	0	0	0	0	0	0	0	0	0	0	0	0	0	0	0	0	0	0	0	0	0
117684	0	0	0	0	0	0	0	0	0	0	0	0	0	0	0	0	0	0	0	0	0	0	0	0	0	0	0	0	0	0	0	0	0	0	0	0	0	0	0	0	0	0	0	0	0	0	0	0	0
117696	0	0	0	0	0	0	0	0	0	0	0	0	0	0	0	0	0	0	0	0	0	0	0	0	0	0	0	0	0	0	0	0	0	0	0	0	0	0	0	0	0	0	0	0	0	0	0	0	0
117730	0	0	0	0	0	0	0	0	0	0	0	0	0	0	0	0	0	0	0	0	0	0	0	0	0	0	0	0	0	0	0	0	0	0	0	0	0	0	0	0	0	0	74	3.58	193	0	0	0	0
117732	0	0	0	0	0	0	0	0	0	0	0	0	0	0	0	0	0	0	0	0	0	0	0	0	0	0	0	0	0	0	0	0	0	0	0	0	0	0	0	0	0	0	1.14	2.87	17.6	0	0	0	0
117748	181	0	0	0	0	0	0	0	0	0	0	0	0	0	0	0	0	0	0	0	0	0	0	0	0	0	0	0	0	0	0	0	0	0	0	0	0	0	0	0	0	0	2250	0	3.7	0	0	0	0
117771	0	800	420	0	100	0	0	0	0	0	0	0	0	0	0	0	0	0	0	0	0	0	0	0	0	0	0	0	0	0	0	0	0	0	0	0	0	0	0	0	0	0	0	0	0	0	0	0	0
117783	12.1	187.667	332.333	0	1.85	0	0	0	0	0	0	0	0	0	0	0	0	0	0	0	0	0	0	0	0	0	0	0	0	0	0	0	0	0	0	0	0	0	0	0	0	0	0	0	0	0	0	0	0
117807	0	0	0	0	0	0	0	0	0	0	0	0	0	0	0	0	0	0	0	0	0	0	0	0	0	0	0	0	0	0	0	0	0	0	0	0	0	0	0	0	0	0	0	0	0	0	0	0	0
117927	350	390	650	0	7.1	0	0	0	0	0	0	0	0	0	0	0	0	0	0	0	0	0	0	0	0	0	0	0	0	0	0	0	0	0	0	0	0	0	0	0	0	0	0	0	0	0	0	0	0
117928	400	1000	810	0	7.4	0	0	0	0	0	0	0	0	0	0	0	0	0	0	0	0	0	0	0	0	0	0	0	0	0	0	0	0	0	0	0	0	0	0	0	0	0	0	0	0	0	0	0	0
117934	64	0	170	0	19	0	0	0	0	0	0	0	0	0	0	0	0	0	0	0	0	0	0	0	0	0	0	0	0	0	0	0	0	0	0	0	0	0	0	0	0	0	0	0	0	0	0	0	0
117955	41	1000	820	0	6.3	0	0	0	0	0	0	0	0	0	0	0	0	0	0	0	0	0	0	0	0	0	0	0	0	0	0	0	0	0	0	0	0	0	0	0	0	0	0	0	0	0	0	0	0
117968	0.9	0	0	0	0	640	640	0	0	0	0	0	0	0	0	0	0	0	0	0	0	0	0	0	0	0	0	0	0	0	0	0	0	0	0	0	0	0	0	0	0	0	3.1	0	0	0	0	0	0
117996	1400	1700	1800	0	9.8	0	0	0	0	0	0	0	0	0	0	0	0	0	0	0	0	0	0	0	0	0	0	0	0	0	0	0	0	0	0	0	0	0	0	0	0	0	0	0	0	0	0	0	0
118001	0	0	0	0	0	0	0	0	0	0	0	0	0	0	0	0	0	0	0	0	0	0	0	0	0	0	0	0	0	0	0	0	0	0	0	0	0	0	0	0	0	0	254	193	4.4	0	0	0	0
118054	31	310	380	0	7.2	0	0	0	0	0	0	0	0	0	0	0	0	0	0	0	0	0	0	0	0	0	0	0	0	0	0	0	0	0	0	0	0	0	0	0	0	0	0	0	0	0	0	0	0
118096	38	270	340	0	7.7	0	0	0	0	0	0	0	0	0	0	0	0	0	0	0	0	0	0	0	0	0	0	0	0	0	0	0	0	0	0	0	0	0	0	0	0	0	0	0	0	0	0	0	0
118099	0	0	0	0	0	0	0	0	0	0	0	0	0	0	0	0	0	0	0	0	0	0	0	0	0	0	0	0	0	0	0	0	0	0	0	0	0	0	0	0	0	0	0	0	0	0	0	0	0
118100	0	110	23	0	23	0	0	0	0	0	0	0	0	0	0	0	0	0	0	0	0	0	0	0	0	0	0	0	0	0	0	0	0	0	0	0	0	0	0	0	0	0	0	0	0	0	0	0	0
118117	0	0	0	0	0	3386.7	417	611.65	0	0	0	0	0	0	0	0	0	0	0	0	0	0	0	0	0	0	0	0	0	0	0	0	0	0	0	0	0	0	0	0	0	0	0	0	0	0	0	0	0
118118	0	0	0	0	0	2389	253.25	357.75	0	0	0	0	0	0	0	0	0	0	0	0	0	0	0	0	0	0	0	0	0	0	0	0	0	0	0	0	0	0	0	0	0	0	0	0	0	0	0	0	0
118131	200	6000	1900	0	67	0	0	0	0	0	0	0	0	0	0	0	0	0	0	0	0	0	0	0	0	0	0	0	0	0	0	0	0	0	0	0	0	0	0	0	0	0	0	0	0	0	0	0	0
118142	100	590	0	0	11	0	0	0	0	0	0	0	0	0	0	0	0	0	0	0	0	0	0	0	0	0	0	0	0	0	0	0	0	0	0	0	0	0	0	0	0	0	0	0	0	0	0	0	0
118170	1351	1600	690	0	11	0	0	0	0	0	0	0	0	0	0	0	0	0	0	0	0	0	0	0	0	0	0	0	0	0	0	0	0	0	0	0	0	0	0	0	0	0	0	0	0	0	0	0	0
118211	0	0	0	0	0	0	0	0	0	0	0	0	0	0	0	0	0	0	0	0	0	0	0	0	0	0	0	0	0	0	0	0	0	0	0	0	0	0	0	0	0	0	0	0	0	0	0	0	0
118242	560	1100	930	0	13	0	0	0	0	0	0	0	0	0	0	0	0	0	0	0	0	0	0	0	0	0	0	0	0	0	0	0	0	0	0	0	0	0	0	0	0	0	0	0	0	0	0	0	0
118254	1000	720	730	770	5.5	3400	0	310	2400	0	1120	0	0	0	0	0	0	0	0	0	0	0	0	0	0	0	0	0	0	0	0	0	0	0	0	0	0	0	0	0	0	0	0	0	0	0	0	0	0
118301	0	25	8	0	4.7	0	0	0	0	0	0	0	0	0	0	0	0	0	0	0	0	0	0	0	0	0	0	0	0	0	0	0	0	0	0	0	0	0	0	0	0	0	0	0	0	0	0	0	0
118350	0	0	0	0	0	0	0	0	0	0	0	0	0	0	0	0	0	0	0	0	0	0	0	0	0	0	0	0	0	0	0	0	0	0	0	0	0	0	0	0	0	0	296	289	73	0	0	0	0
118402	22	0	0	0	0	171	171	171	0	0	0	0	0	0	0	0	0	0	0	0	0	0	0	0	0	0	0	0	0	0	0	0	0	0	0	0	0	0	0	0	0	0	0	0	0	0	0	0	0
118403	1.2	0	0	0	0	170	170	170	0	0	0	0	0	0	0	0	0	0	0	0	0	0	0	0	0	0	0	0	0	0	0	0	0	0	0	0	0	0	0	0	0	0	255	0	0	0	0	0	0
118447	0	0	0	0	0	0	0	0	0	0	0	0	0	0	0	0	0	0	0	0	0	0	0	0	0	0	0	0	0	0	0	0	0	0	0	0	0	0	0	0	0	0	10.03	3.995	55	0	0	0	0
118449	5.1	0	83	0	4.1	0	0	0	0	0	0	0	0	0	0	0	0	0	0	0	0	0	0	0	0	0	0	0	0	0	0	0	0	0	0	0	0	0	0	0	0	0	0	0	0	0	0	0	0
118462	0	0	0	0	0	0	0	0	0	0	0	0	0	0	0	0	0	0	0	0	0	0	0	0	0	0	0	0	0	0	0	0	0	0	0	0	0	0	0	0	0	0	9	27.8	137	0	0	0	0
118474	0	0	0	0	0	0	0	0	0	0	0	0	0	0	0	0	0	0	0	0	0	0	0	0	0	0	0	0	0	0	0	0	0	0	0	0	0	0	0	0	0	0	0	0	0	0	0	0	0
118475	72	820	1000	0	7.3	0	0	0	0	0	0	0	0	0	0	0	0	0	0	0	0	0	0	0	0	0	0	0	0	0	0	0	0	0	0	0	0	0	0	0	0	0	0	0	0	0	0	0	0
118488	0	32	110	0	20	0	0	0	0	0	0	0	0	0	0	0	0	0	0	0	0	0	0	0	0	0	0	0	0	0	0	0	0	0	0	0	0	0	0	0	0	0	0	0	0	0	0	0	0
118553	100	1200	490	0	5.8	0	0	0	0	0	0	0	0	0	0	0	0	0	0	0	0	0	0	0	0	0	0	0	0	0	0	0	0	0	0	0	0	0	0	0	0	0	0	0	0	0	0	0	0
118554	0	610	380	0	19	0	0	0	0	0	0	0	0	0	0	0	0	0	0	0	0	0	0	0	0	0	0	0	0	0	0	0	0	0	0	0	0	0	0	0	0	0	0	0	0	0	0	0	0
118564	1	0	0	0	0	143	143	143	0	0	0	0	0	0	0	0	0	0	0	0	0	0	0	0	0	0	0	0	0	0	0	0	0	0	0	0	0	0	0	0	0	0	5.8	0	0	0	0	0	0
118577	40	330	420	0	8.4	0	0	0	0	0	0	0	0	0	0	0	0	0	0	0	0	0	0	0	0	0	0	0	0	0	0	0	0	0	0	0	0	0	0	0	0	0	0	0	0	0	0	0	0
118633	0.2	0	0	0	0	38.7	38.7	38.7	0	0	0	0	0	0	0	0	0	0	0	0	0	0	0	0	0	0	0	0	0	0	0	0	0	0	0	0	0	0	0	0	0	0	15.9	0	0	0	0	0	0
118645	2000	640	740	0	11	0	0	0	0	0	0	0	0	0	0	0	0	0	0	0	0	0	0	0	0	0	0	0	0	0	0	0	0	0	0	0	0	0	0	0	0	0	0	0	0	0	0	0	0
118646	2000	380	900	0	8.7	0	0	0	0	0	0	0	0	0	0	0	0	0	0	0	0	0	0	0	0	0	0	0	0	0	0	0	0	0	0	0	0	0	0	0	0	0	0	0	0	0	0	0	0
118679	0	0	0	0	0	0	0	0	0	0	0	0	0	0	0	0	0	0	0	0	0	0	0	0	0	0	0	0	0	0	0	0	0	0	0	0	0	0	0	0	0	0	0	0	0	0	0	0	0
118723	0	0	0	0	0	0	0	0	0	0	0	0	0	0	0	444	4708	0	0	0	0	0	0	0	0	0	0	0	0	0	0	0	0	0	0	0	0	0	0	0	0	0	198.5	985	0	0	0	0	0
118740	0	0	0	0	0	0	0	0	0	0	0	0	0	0	0	0	0	0	0	0	0	0	0	0	0	0	0	0	0	0	0	0	0	0	0	0	0	0	0	0	0	0	0	0	0	0	0	0	0
118741	0	0	0	0	0	0	0	0	0	0	0	0	0	0	0	0	0	0	0	0	0	0	0	0	0	0	0	0	0	0	0	0	0	0	0	0	0	0	0	0	0	0	0	0	0	0	0	0	0
118742	0	0	0	0	0	0	0	0	0	0	0	0	0	0	0	0	0	0	0	0	0	0	0	0	0	0	0	0	0	0	0	0	0	0	0	0	0	0	0	0	0	0	0	0	0	0	0	0	0
118759	0	14	8.5	0	2.5	0	0	0	0	0	0	0	0	0	0	0	0	0	0	0	0	0	0	0	0	0	0	0	0	0	0	0	0	0	0	0	0	0	0	0	0	0	0	0	0	0	0	0	0
118792	0	0	0	0	0	0	0	0	0	0	0	0	0	0	0	0	0	0	0	0	0	0	0	0	0	0	0	0	0	0	0	0	0	0	0	0	0	0	0	0	0	0	0	0	0	0	0	0	0
118796	0	0	0	0	0	0	0	0	0	0	0	0	0	0	0	0	0	0	40	2380	0	90.2	0	0	0	0	0	0	0	0	0	0	0	0	0	0	0	0	0	0	0	0	0	0	0	0	0	0	0
118797	0	0	0	0	0	0	0	0	0	0	0	0	0	0	0	0	0	0	0	0	0	0	0	0	0	0	0	0	0	0	0	0	0	0	0	0	0	0	0	0	0	0	0	0	0	0	0	0	0
118798	0	0	0	0	0	0	0	0	0	0	0	0	0	0	0	0	0	0	0	0	0	0	0	0	0	0	0	0	0	0	0	0	0	0	0	0	0	0	0	0	0	0	0	0	0	0	0	0	0
118844	0	0	0	0	0	0	0	0	0	0	0	0	0	0	0	0	0	0	0	0	0	0	0	0	0	0	0	0	0	0	0	0	0	0	0	0	0	0	0	0	0	0	0	0	0	0	0	0	0
118848	0	0	0	0	0	0	0	0	0	0	0	0	0	0	0	0	0	0	0	0	0	0	0	0	0	0	0	0	0	0	0	0	0	0	0	0	0	0	0	0	0	0	0	0	0	0	0	0	0
118897	0	0	0	0	0	0	0	0	0	0	0	0	0	0	0	0	0	0	0	0	0	0	0	0	0	0	0	0	0	0	0	0	0	0	0	0	0	0	0	0	0	0	777	430	1380	0	0	0	0
118904	0	0	0	0	0	0	0	0	0	0	0	0	0	0	0	0	0	0	0	0	0	0	0	0	0	0	0	0	0	0	0	0	0	0	0	0	0	0	0	0	0	0	0	0	0	0	0	0	0
119008	0	0	0	0	0	0	0	0	0	0	0	0	0	0	0	0	0	0	659	211	0	551	0	0	0	0	0	0	0	0	0	0	0	0	0	0	0	0	0	0	0	0	0	0	0	0	0	0	0
119009	0	0	0	0	0	0	0	0	0	0	0	0	0	0	0	1936	376	0	0	0	0	0	0	0	0	0	0	0	0	0	0	0	0	0	0	0	0	0	0	0	0	0	449	0	0	0	0	0	0
119059	0	0	0	0	0	0	0	0	0	0	0	0	0	0	0	0	0	0	45	329	0	188	0	0	0	0	0	0	0	0	0	0	0	0	0	0	0	0	0	0	0	0	0	0	0	0	0	0	0
119067	0	0	0	0	0	0	0	0	0	0	0	0	0	0	0	0	0	0	0	0	0	0	0	0	0	0	0	0	0	0	0	0	0	0	0	0	0	0	0	0	0	0	0	0	0	0	0	0	0
119090	10.9	0	0	0	0	0	0	0	0	0	0	0	1	1	1	0	0	0	0	0	0	0	0	0	0	0	0	0	0	0	0	0	0	0	0	0	0	0	0	0	0	0	0	0	0	0	0	0	0
119164	0	0	0	0	0	0	0	0	0	0	0	0	0	0	0	0	0	0	0	0	0	0	0	0	0	0	0	0	0	0	0	0	0	0	0	0	0	0	0	0	0	0	0	0	0	0	0	0	0
119166	0	0	0	0	0	0	0	0	0	0	0	0	0	0	0	0	0	0	0	0	0	0	0	0	0	0	0	0	0	0	0	0	0	0	0	0	0	0	0	0	0	0	0	0	0	0	0	0	0
119183	130	390	330	0	42	0	0	0	0	0	0	0	0	0	0	0	0	0	0	0	0	0	0	0	0	0	0	0	0	0	0	0	0	0	0	0	0	0	0	0	0	0	0	0	0	0	0	0	0
119191	0	0	0	0	0	0	0	0	0	0	0	0	0	0	0	0	0	0	0	0	0	0	0	0	0	0	0	0	0	0	0	0	0	0	0	0	0	0	0	0	0	0	9400	5100	280	0	0	0	0
119199	0	0	0	0	0	0	0	0	0	0	0	0	0	0	0	0	0	0	0	0	0	0	0	0	0	0	0	0	0	0	0	0	0	0	0	0	0	0	0	0	0	0	6450	7900	940	0	0	0	0
119200	0	0	0	0	0	0	0	0	0	0	0	0	0	0	0	0	0	0	0	0	0	0	0	0	0	0	0	0	0	0	0	0	0	0	0	0	0	0	0	0	0	0	5550	7700	2700	0	0	0	0
119214	0	0	0	0	0	0	0	0	0	0	0	0	0	0	0	0	0	0	0	0	0	0	0	0	0	0	0	0	0	0	0	0	0	0	0	0	0	0	0	0	0	0	0	0	0	0	0	0	0
119220	0	0	0	0	0	0	0	0	0	0	0	0	0	0	0	0	0	0	0	0	0	0	0	0	0	0	0	0	0	0	0	0	0	0	0	0	0	0	0	0	0	0	0	0	0	0	0	0	0
119224	0	0	0	0	0	0	0	0	0	0	0	0	0	0	0	0	0	0	0	0	0	0	0	0	0	0	0	0	0	0	0	0	0	0	0	0	0	0	0	0	0	0	0	0	0	0	0	0	0
119240	0	0	0	0	0	0	0	0	0	0	0	0	0	0	0	0	0	0	0	0	0	0	0	0	0	0	0	0	0	0	0	0	0	0	0	0	0	0	0	0	0	0	0	0	0	0	0	0	0
119256	0	0	0	0	0	0	0	0	0	0	0	0	0	0	0	0	0	0	0	0	0	0	0	0	0	0	0	0	0	0	0	0	0	0	0	0	0	0	0	0	0	0	0	0	0	0	0	0	0
119275	0	0	0	0	0	0	0	0	0	0	0	0	0	0	0	0	0	0	0	0	0	0	0	0	0	0	0	0	0	0	0	0	0	0	0	0	0	0	0	0	0	0	0	0	0	0	0	0	0
119276	0	0	0	0	0	0	0	0	0	0	0	0	0	0	0	0	0	0	0	0	0	0	0	0	0	0	0	0	0	0	0	0	0	0	0	0	0	0	0	0	0	0	0	0	0	0	0	0	0
119278	0	0	0	0	0	0	0	0	0	0	0	0	0	0	0	0	0	0	0	0	0	0	0	0	0	0	0	0	0	0	0	0	0	0	0	0	0	0	0	0	0	0	59	72.7	222	0	0	0	0
119279	0	0	0	0	0	0	0	0	0	0	0	0	0	0	0	0	0	0	0	0	0	0	0	0	0	0	0	0	0	0	0	0	0	0	0	0	0	0	0	0	0	0	1450	2500	200	0	0	0	0
119283	0	0	0	0	0	0	0	0	0	0	0	0	0	0	0	0	0	0	0	0	0	0	0	0	0	0	0	0	0	0	0	0	0	0	0	0	0	0	0	0	0	0	0	0	0	0	0	0	0
119285	0	0	0	0	0	0	0	0	0	0	0	0	0	0	0	0	0	0	0	0	0	0	0	0	0	0	0	0	0	0	0	0	0	0	0	0	0	0	0	0	0	0	0	0	0	0	0	0	0
119311	0	0	0	0	0	0	0	0	0	0	0	0	0	0	0	0	0	0	0	0	0	0	0	0	0	0	0	0	0	0	0	0	0	0	0	0	0	0	0	0	0	0	0	0	0	0	0	0	0
119323	0	0	0	0	0	0	0	0	0	0	0	0	0	0	0	0	0	0	0	0	0	0	0	0	0	0	0	0	0	0	0	0	0	0	0	0	0	0	0	0	0	0	9150	8700	3300	0	0	0	0
119333	0	0	0	0	0	0	0	0	0	0	0	0	0	0	0	0	0	0	21	1989	0	99.3	0	0	0	0	0	0	0	0	0	0	0	0	0	0	0	0	0	0	0	0	0	0	0	0	0	0	0
119335	0	0	0	0	0	0	0	0	0	0	0	0	0	0	0	0	0	0	0	0	0	0	0	0	0	0	0	0	0	0	0	0	0	0	0	0	0	0	0	0	0	0	0	0	0	0	0	0	0
119344	0	0	0	0	0	0	0	0	0	0	0	0	0	0	0	0	0	0	0	0	0	0	0	0	0	0	0	0	0	0	0	0	0	0	0	0	0	0	0	0	0	0	0	0	0	0	0	0	0
119348	0	0	0	0	0	0	0	0	0	0	0	0	0	0	0	0	0	0	95	140	140	1300	0	0	0	0	0	0	0	0	0	0	0	0	0	0	0	0	0	0	0	0	0	0	0	0	0	0	0
119363	0	0	0	0	0	0	0	0	0	0	0	0	0	0	0	0	0	0	0	0	0	0	0	0	0	0	0	0	0	0	0	0	0	0	0	0	0	0	0	0	0	0	0	0	0	0	0	0	0
119386	0	0	0	0	0	0	0	0	0	0	0	0	0	0	0	0	0	0	0	0	0	0	0	0	0	0	0	0	0	0	0	0	0	0	0	0	0	0	0	0	0	0	465	770	63	0	0	0	0
119392	0	0	0	0	0	0	0	0	0	0	0	0	0	0	0	0	0	0	0	0	0	0	0	0	0	0	0	0	0	0	0	0	0	0	0	0	0	0	0	0	0	0	0	0	0	0	0	0	0
119393	0	0	0	0	0	0	0	0	0	0	0	0	0	0	0	0	0	0	0	0	0	0	0	0	0	0	0	0	0	0	0	0	0	0	0	0	0	0	0	0	0	0	0	0	0	0	0	0	0
119416	780	2900	470	0	220	0	0	0	0	0	0	0	0	0	0	0	0	0	0	0	0	0	0	0	0	0	0	0	0	0	0	0	0	0	0	0	0	0	0	0	0	0	0	0	0	0	0	0	0
119438	0	0	0	0	0	0	0	0	0	0	0	0	0	0	0	0	0	0	0	0	0	0	0	0	0	0	0	0	0	0	0	0	0	0	0	0	0	0	0	0	0	0	0	0	0	0	0	0	0
119470	106	150	440	0	12	0	0	0	0	0	0	0	0	0	0	0	0	0	0	0	0	0	0	0	0	0	0	0	0	0	0	0	0	0	0	0	0	0	0	0	0	0	0	0	0	0	0	0	0
119504	0	0	0	0	0	0	0	0	0	0	0	0	0	0	0	0	0	0	0	0	0	0	0	0	0	0	0	0	0	0	0	0	0	0	0	0	0	0	0	0	0	0	0	0	0	0	0	0	0
119513	0	0	0	0	0	0	0	0	0	0	0	0	0	0	0	0	0	0	0	0	0	0	0	0	0	0	0	0	0	0	0	0	0	0	0	0	0	0	0	0	0	0	0	0	0	0	0	0	0
119521	0.6	0	0	0	0	31.6	31.6	31.6	0	0	0	0	0	0	0	0	0	0	0	0	0	0	0	0	0	0	0	0	0	0	0	0	0	0	0	0	0	0	0	0	0	0	6.7	0	0	0	0	0	0
119522	620	270	250	0	5	0	0	0	0	0	0	0	0	0	0	0	0	0	0	0	0	0	0	0	0	0	0	0	0	0	0	0	0	0	0	0	0	0	0	0	0	0	0	0	0	0	0	0	0
119523	2	0	39	0	210	0	0	0	0	0	0	0	0	0	0	0	0	0	0	0	0	0	0	0	0	0	0	0	0	0	0	0	0	0	0	0	0	0	0	0	0	0	0	0	0	0	0	0	0
119528	0	0	0	0	0	0	0	0	0	0	0	0	0	0	0	0	0	0	203	8600	0	30.8	0	0	0	0	0	0	0	0	0	0	0	0	0	0	0	0	0	0	0	0	0	0	0	0	0	0	0
119560	0	0	0	0	0	0	0	0	0	0	0	0	0	0	0	0	0	0	0	0	0	0	0	0	0	0	0	0	0	0	0	0	0	0	0	0	0	0	0	0	0	0	0	0	0	0	0	0	0
119569	0	0	0	0	0	0	0	0	0	0	0	0	0	0	0	0	0	0	0	0	0	0	0	0	0	0	0	0	0	0	0	0	0	0	0	0	0	0	0	0	0	0	0	0	0	0	0	0	0
119574	0	0	0	0	0	0	0	0	0	0	0	0	0	0	0	0	0	0	0	0	0	0	0	0	0	0	0	0	0	0	0	0	0	0	0	0	0	0	0	0	0	0	0	0	0	0	0	0	0
119580	0	0	0	0	0	0	0	0	0	0	0	0	0	0	0	0	0	0	0	0	0	0	0	0	0	0	0	0	0	0	0	0	0	0	0	0	0	0	0	0	0	0	0	0	0	0	0	0	0
119653	0	0	0	0	0	0	0	0	0	0	0	0	0	0	0	0	0	0	0	0	0	0	0	0	0	0	0	0	0	0	0	0	0	0	0	0	0	0	0	0	0	0	0	0	0	0	0	0	0
119670	0.08	0	0	0	0	0	0	0	0	0	0	0	0.33	7.88	5.95	0	0	0	0	0	0	0	0	0	0	0	0	0	0	0	0	0	0	0	0	0	0	0	0	0	0	0	0	0	0	0	0	0	0
119674	885	21	69	0	0	0	0	0	0	0	0	0	0	0	0	0	0	0	0	0	0	0	0	0	0	0	0	0	0	0	0	0	0	0	0	0	0	0	0	0	0	0	0	0	0	0	0	0	0
119695	2300	275	210	0	0	0	0	0	0	0	0	0	0	0	0	0	0	0	0	0	0	0	0	0	0	0	0	0	0	0	0	0	0	0	0	0	0	0	0	0	0	0	0	0	0	0	0	0	0
119724	0	0	0	0	0	0	0	0	0	0	0	0	0	0	0	0	0	0	0	0	0	0	0	0	0	0	0	0	0	0	0	0	0	0	0	0	0	0	0	0	0	0	16.5	123.5	2.535	0	0	0	0
119732	42	1.6	1.5	0	0	0	0	0	0	0	0	0	0	0	0	0	0	0	0	0	0	0	0	0	0	0	0	0	0	0	0	0	0	0	0	0	0	0	0	0	0	0	0	0	0	0	0	0	0
119743	0	0	0	0	0	0	0	0	0	0	0	0	0	0	0	0	0	0	0	0	0	0	0	0	0	0	0	0	0	0	0	0	0	0	0	0	0	0	0	0	0	0	0	0	0	0	0	0	0
119772	1550	135	223	0	0	0	0	0	0	0	0	0	0	0	0	0	0	0	0	0	0	0	0	0	0	0	0	0	0	0	0	0	0	0	0	0	0	0	0	0	0	0	0	0	0	0	0	0	0
119784	0	0	0	0	0	0	0	0	0	0	0	0	0	0	0	0	0	0	0	0	0	0	0	0	0	0	0	0	0	0	0	0	0	0	0	0	0	0	0	0	0	0	0	0	0	0	0	0	0
119785	0	0	0	0	0	0	0	0	0	0	0	0	0	0	0	0	0	0	0	0	0	0	0	0	0	0	0	0	0	0	0	0	0	0	0	0	0	0	0	0	0	0	0	0	0	0	0	0	0
119794	0	0	0	0	0	0	0	0	0	0	0	0	0	0	0	0	0	0	0	0	0	0	0	0	0	0	0	0	0	0	0	0	0	0	0	0	0	0	0	0	0	0	0	0	0	0	0	0	0
119818	0	0	0	0	0	0	0	0	0	0	0	0	0	0	0	0	0	0	0	0	0	0	0	0	0	0	0	0	0	0	0	0	0	0	0	0	0	0	0	0	0	0	473	430	791	0	0	0	0
119834	0	0	0	0	0	0	0	0	0	0	0	0	0	0	0	0	0	0	0	0	0	0	0	0	0	0	0	0	0	0	0	0	0	0	0	0	0	0	0	0	0	0	0	0	0	0	0	0	0
119843	0	0	0	0	0	0	0	0	0	0	0	0	0	0	0	0	0	0	0	0	0	0	0	0	0	0	0	0	0	0	0	0	0	0	0	0	0	0	0	0	0	0	0	0	0	0	0	0	0
119846	0	0	0	0	0	0	0	0	0	0	0	0	0	0	0	0	0	0	0	0	0	0	0	0	0	0	0	0	0	0	0	0	0	0	0	0	0	0	0	0	0	0	0	0	0	0	0	0	0
119860	0	0	0	0	0	0	0	0	0	0	0	0	0	0	0	0	0	0	0	0	0	0	0	0	0	0	0	0	0	0	0	0	0	0	0	0	0	0	0	0	0	0	0	0	0	0	0	0	0
119887	406.5	13	741.5	13	13	60	60	60	0	0	0	0	0	0	0	0	0	0	0	0	0	0	0	0	0	0	0	0	0	0	0	0	0	0	0	0	0	0	0	0	0	0	0	3570	160	0	0	0	0
119898	0	0	0	0	0	0	0	0	0	0	0	0	0	0	0	0	0	0	0	0	0	0	0	0	0	0	0	0	0	0	0	0	0	0	0	0	0	0	0	0	0	0	0	0	0	0	0	0	0
119905	0	0	0	0	0	0	0	0	0	0	0	0	0	0	0	0	0	0	0	0	0	0	0	0	0	0	0	0	0	0	0	0	0	0	0	0	0	0	0	0	0	0	0	0	0	0	0	0	0
119940	0	0	0	0	0	0	0	0	0	0	0	0	0	0	0	0	0	0	0	0	0	0	0	0	0	0	0	0	0	0	0	0	0	0	0	0	0	0	0	0	0	0	0	0	0	0	0	0	0
119943	0	0	0	0	0	0	0	0	0	0	0	0	0	0	0	0	0	0	0	0	0	0	0	0	0	0	0	0	0	0	0	0	0	0	0	0	0	0	0	0	0	0	0	0	0	0	0	0	0
119950	0	0	0	0	0	0	0	0	0	0	0	0	0	0	0	0	0	0	0	0	0	0	0	0	0	0	0	0	0	0	0	0	0	0	0	0	0	0	0	0	0	0	0	0	0	0	0	0	0
119954	0	0	0	0	0	0	0	0	0	0	0	0	0	0	0	0	0	0	0	0	0	0	0	0	0	0	0	0	0	0	0	0	0	0	0	0	0	0	0	0	0	0	0	0	0	0	0	0	0
119961	0	0	0	0	0	0	0	0	0	0	0	0	0	0	0	0	0	0	0	0	0	0	0	0	0	0	0	0	0	0	0	0	0	0	0	0	0	0	0	0	0	0	0	0	0	0	0	0	0
119993	0	0	0	0	0	0	0	0	0	0	0	0	0	0	0	0	0	0	0	0	0	0	0	0	0	0	0	0	0	0	0	0	0	0	0	0	0	0	0	0	0	0	825	1460	679	0	0	0	0
120019	0	0	0	0	0	0	0	0	0	0	0	0	0	0	0	0	0	0	0	0	0	0	0	0	0	0	0	0	0	0	0	0	0	0	0	0	0	0	0	0	0	0	0	0	0	0	0	0	0
120057	0	0	0	0	0	0	0	0	0	0	0	0	0	0	0	0	0	0	0	0	0	0	0	0	0	0	0	0	0	0	0	0	0	0	0	0	0	0	0	0	0	0	0	0	0	0	0	0	0
120058	0	0	0	0	0	0	0	0	0	0	0	0	0	0	0	0	0	0	0	0	0	0	0	0	0	0	0	0	0	0	0	0	0	0	0	0	0	0	0	0	0	0	0	0	0	0	0	0	0
120061	0	0	0	0	0	0	0	0	0	0	0	0	0	0	0	0	0	0	0	0	0	0	0	0	0	0	0	0	0	0	0	0	0	0	0	0	0	0	0	0	0	0	0	0	0	0	0	0	0
120105	575	40	42	0	0	0	0	0	0	0	0	0	0	0	0	0	0	0	0	0	0	0	0	0	0	0	0	0	0	0	0	0	0	0	0	0	0	0	0	0	0	0	0	0	0	0	0	0	0
120107	0	0	0	0	0	0	0	0	0	0	0	0	0	0	0	0	0	0	0	0	0	0	0	0	0	0	0	0	0	0	0	0	0	0	0	0	0	0	0	0	0	0	0	0	0	0	0	0	0
120125	0	0	0	0	0	0	0	0	0	0	0	0	0	0	0	3200	1500	28	0	0	0	0	0	0	0	0	0	0	0	0	0	0	0	0	0	0	0	0	0	0	0	0	0	0	0	0	0	0	0
120152	0	0	0	0	0	0	0	0	0	0	0	0	0	0	0	0	0	0	0	0	0	0	0	0	0	0	0	0	0	0	0	0	0	0	0	0	0	0	0	0	0	0	0	0	0	0	0	0	0
120210	405	59	17	0	0	0	0	0	0	0	0	0	0	0	0	0	0	0	0	0	0	0	0	0	0	0	0	0	0	0	0	0	0	0	0	0	0	0	0	0	0	0	0	0	0	0	0	0	0
120289	20	7.8	3.7	0	0	0	0	0	0	0	0	0	0	0	0	0	0	0	0	0	0	0	0	0	0	0	0	0	0	0	0	0	0	0	0	0	0	0	0	0	0	0	0	0	0	0	0	0	0
120296	0	0	0	0	0	0	0	0	0	0	0	0	0	0	0	0	0	0	0	0	0	0	0	0	0	0	0	0	0	0	0	0	0	0	0	0	0	0	0	0	0	0	0	0	0	0	0	0	0
120306	0	0	0	0	0	0	0	0	0	0	0	0	0	0	0	0	0	0	0	0	0	0	0	0	0	0	0	0	0	0	0	0	0	0	0	0	0	0	0	0	0	0	0	0	0	0	0	0	0
120308	0	0	0	0	0	0	0	0	0	0	0	0	0	0	0	0	0	0	0	0	0	0	0	0	0	0	0	0	0	0	0	0	0	0	0	0	0	0	0	0	0	0	0	0	0	0	0	0	0
120310	0	0	0	0	0	0	0	0	0	0	0	0	0	0	0	0	0	0	0	0	0	0	0	0	0	0	0	0	0	0	0	0	0	0	0	0	0	0	0	0	0	0	0	0	0	0	0	0	0
120313	641	7.2	105.9	0	0	6739	0	1937	0	0	2410	1412	0	0	0	0	0	0	0	0	0	0	0	0	0	0	0	0	0	0	0	0	0	0	0	0	0	0	0	0	0	0	0	0	0	0	0	0	0
120347	0	0	0	0	0	0	0	0	0	0	0	0	0	0	0	0	0	0	0	0	0	0	0	0	0	0	0	0	0	0	0	0	0	0	0	0	0	0	0	0	0	0	1680	170	326	0	0	0	0
120352	0	0	0	0	0	0	0	0	0	0	0	0	0	0	0	0	0	0	0	0	0	0	0	0	0	0	0	0	0	0	0	0	0	0	0	0	0	0	0	0	0	0	0	0	0	0	0	0	0
120360	0	0	0	0	0	0	0	0	0	0	0	0	0	0	0	0	0	0	0	0	0	0	0	0	0	0	0	0	0	0	0	0	0	0	0	0	0	0	0	0	0	0	0	0	0	0	0	0	0
120379	38	1	4.9	0	0	0	0	0	0	0	0	0	0	0	0	0	0	0	0	0	0	0	0	0	0	0	0	0	0	0	0	0	0	0	0	0	0	0	0	0	0	0	0	0	0	0	0	0	0
120396	0	0	0	0	0	0	0	0	0	0	0	0	0	0	0	0	0	0	0	0	0	0	0	0	0	0	0	0	0	0	0	0	0	0	0	0	0	0	0	0	0	0	0	0	0	0	0	0	0
120397	0	0	0	0	0	0	0	0	0	0	0	0	0	0	0	0	0	0	0	0	0	0	0	0	0	0	0	0	0	0	0	0	0	0	0	0	0	0	0	0	0	0	0	0	0	0	0	0	0
120401	0	0	0	0	0	0	0	0	0	0	0	0	0	0	0	0	0	0	0	0	0	0	0	0	0	0	0	0	0	0	0	0	0	0	0	0	0	0	0	0	0	0	672	193	541	0	0	0	0
120405	0	0	0	0	0	0	0	0	0	0	0	0	0	0	0	0	0	0	0	0	0	0	0	0	0	0	0	0	0	0	0	0	0	0	0	0	0	0	0	0	0	0	0	0	0	0	0	0	0
120407	0	0	0	0	0	0	0	0	0	0	0	0	0	0	0	0	0	0	0	0	0	0	0	0	0	0	0	0	0	0	0	0	0	0	0	0	0	0	0	0	0	0	0	0	0	0	0	0	0
120409	0	0	0	0	0	0	0	0	0	0	0	0	0	0	0	0	0	0	0	0	0	0	0	0	0	0	0	0	0	0	0	0	0	0	0	0	0	0	0	0	0	0	0	0	0	0	0	0	0
120414	0	0	0	0	0	0	0	0	0	0	0	0	0	0	0	0	0	0	0	0	0	0	0	0	0	0	0	0	0	0	0	0	0	0	0	0	0	0	0	0	0	0	0	0	0	0	0	0	0
120415	0	0	0	0	0	0	0	0	0	0	0	0	0	0	0	0	0	0	0	0	0	0	0	0	0	0	0	0	0	0	0	0	0	0	0	0	0	0	0	0	0	0	0	0	0	0	0	0	0
120437	0	0	0	0	0	0	0	0	0	0	0	0	0	0	0	0	0	0	0	0	0	0	0	0	0	0	0	0	0	0	0	0	0	0	0	0	0	0	0	0	0	0	0	0	0	0	0	0	0
120466	0	0	0	0	0	0	0	0	0	0	0	0	0	0	0	0	0	0	0	0	0	0	0	0	0	0	0	0	0	0	0	0	0	0	0	0	0	0	0	0	0	0	0	0	0	0	0	0	0
120530	0	0	0	0	0	0	0	0	0	0	0	0	0	0	0	0	0	0	0	0	0	0	0	0	0	0	0	0	0	0	0	0	0	0	0	893	893	893	893	893	0	0	0	0	0	0	0	0	0
120584	0	0	0	0	0	0	0	0	0	0	0	0	0	0	0	0	0	0	0	0	0	0	0	0	0	0	0	0	0	0	0	0	0	0	0	0	0	0	0	0	0	0	807.5	705	104	0	0	0	0
120592	0	0	0	0	0	0	0	0	0	0	0	0	0	0	0	0	0	0	0	0	0	0	0	0	0	0	0	0	0	0	0	0	0	0	0	0	0	0	0	0	0	0	5900	1000	1000	0	0	0	0
120604	0	0	0	0	0	0	0	0	0	0	0	0	0	0	0	0	0	0	0	0	0	0	0	0	0	0	0	0	0	0	0	0	0	0	0	759.5	759.5	759.5	759.5	759.5	0	0	0	0	0	0	0	0	0
120605	0	0	0	0	0	0	0	0	0	0	0	0	0	0	0	0	0	0	0	0	0	0	0	0	0	0	0	0	0	0	0	0	0	0	0	440	440	440	440	440	0	0	0	0	0	0	0	0	0
120614	345	0	0	0	0	56	56	56	0	0	0	0	0	0	0	0	0	0	0	0	0	0	0	0	0	0	0	0	0	0	0	0	0	0	0	0	0	0	0	0	0	0	0	260	92	0	0	0	0
120630	0	0	0	0	0	0	0	0	0	0	0	0	0	0	0	0	0	0	0	0	0	0	0	0	0	0	0	0	0	0	0	0	0	0	0	0	0	0	0	0	0	0	218	53.2	172	0	0	0	0
120638	0	0	0	0	0	0	0	0	0	0	0	0	0	0	0	0	0	0	0	0	0	0	0	0	0	0	0	0	0	0	0	0	0	0	0	40.5333	44.1	48.7667	46.72	46.72	0	0	0	0	0	0	0	0	0
120639	0	0	0	0	0	0	0	0	0	0	0	0	0	0	0	0	0	0	0	0	0	0	0	0	0	0	0	0	0	0	0	0	0	0	0	3677.5	3677.5	3677.5	3677.5	3677.5	0	0	0	0	0	0	0	0	0
120640	0	0	0	0	0	0	0	0	0	0	0	0	0	0	0	0	0	0	0	0	0	0	0	0	0	0	0	0	0	0	0	0	0	0	0	68.75	68.75	68.75	68.75	68.75	0	0	0	0	0	0	0	0	0
120695	0	0	0	0	0	0	0	0	0	0	0	0	0	0	0	0	0	0	0	0	0	0	0	0	0	0	0	0	0	0	0	0	0	0	0	577.333	577.333	577.333	577.333	577.333	0	0	0	0	0	0	0	0	0
120698	0	0	0	0	0	0	0	0	0	0	0	0	0	0	0	0	0	0	0	0	0	0	0	0	0	0	0	0	0	0	0	0	0	0	0	371.333	371.333	371.333	371.333	371.333	0	0	0	0	0	0	0	0	0
120700	0	0	0	0	0	0	0	0	0	0	0	0	0	0	0	0	0	0	0	0	0	0	0	0	0	0	0	0	0	0	0	0	0	0	0	1750	1750	1750	1750	1750	0	0	0	0	0	0	0	0	0
120719	0	0	0	0	0	0	0	0	0	0	0	0	0	0	0	0	0	0	0	0	0	0	0	0	0	0	0	0	0	0	0	0	0	0	0	152	152	152	152	152	0	0	0	0	0	0	0	0	0
120720	0	0	0	0	0	0	0	0	0	0	0	0	0	0	0	0	0	0	0	0	0	0	0	0	0	0	0	0	0	0	0	0	0	0	0	1038.75	1038.75	1038.75	1038.75	1038.75	0	0	0	0	0	0	0	0	0
120721	0	0	0	0	0	0	0	0	0	0	0	0	0	0	0	0	0	0	0	0	0	0	0	0	0	0	0	0	0	0	0	0	0	0	0	105.75	105.75	105.75	105.75	105.75	0	0	0	0	0	0	0	0	0
120751	0	0	0	0	0	0	0	0	0	0	0	0	0	0	0	0	0	0	0	0	0	0	0	0	0	0	0	0	0	0	0	0	0	0	0	0	0	0	0	0	0	0	2.75	50.9	0.535	0	0	0	0
120752	0	0	0	0	0	0	0	0	104	0	0	0	0	0	0	0	0	0	0	0	0	0	0	0	0	0	0	0	0	0	0	0	0	0	0	0	0	0	0	0	0	0	15	90.2	3.2	0	0	0	0
120762	0	0	0	0	0	0	0	0	0	0	0	0	0	0	0	0	0	0	0	0	0	0	0	0	0	0	0	0	0	0	0	0	0	0	0	0	0	0	0	0	0	0	206.5	1110	21.2	0	0	0	0
120776	1180	14	42	0	0	0	0	0	0	0	0	0	0	0	0	0	0	0	0	0	0	0	0	0	0	0	0	0	0	0	0	0	0	0	0	0	0	0	0	0	0	0	0	0	0	0	0	0	0
120777	575	35	42	0	0	0	0	0	0	0	0	0	0	0	0	0	0	0	0	0	0	0	0	0	0	0	0	0	0	0	0	0	0	0	0	0	0	0	0	0	0	0	0	0	0	0	0	0	0
120812	0	0	0	0	0	0	0	0	0	0	0	0	0	0	0	0	0	0	0	0	0	0	0	0	0	0	0	0	0	0	0	0	0	0	0	0	0	0	0	0	0	0	198.75	260	14.85	0	0	0	0
120813	34	0	0	0	0	156	0	326	0	0	0	0	0	0	0	0	0	0	0	0	0	0	0	0	0	0	0	0	0	0	0	0	0	0	0	0	0	0	0	0	0	0	55.4	0.41	425	0	0	0	0
120818	0	0	0	0	0	0	0	0	0	0	0	0	0	0	0	0	0	0	0	0	0	0	0	0	0	0	0	0	0	0	0	0	0	0	0	0	0	0	0	0	0	0	0	0	0	0	0	0	0
120825	0	0	0	0	0	0	0	0	0	0	0	0	0	0	0	0	0	0	0	0	0	0	0	0	0	0	0	0	0	0	0	0	0	0	0	26.825	26.825	26.825	26.825	26.825	0	0	0	0	0	0	0	0	0
120837	0	0	0	0	0	0	0	0	0	0	0	0	0	0	0	0	0	0	0	0	0	0	0	0	0	0	0	0	0	0	0	0	0	0	0	253.25	253.25	253.25	253.25	253.25	0	0	0	0	0	0	0	0	0
120872	0	0	0	0	0	0	0	0	0	0	0	0	0	0	0	0	0	0	0	0	0	0	0	0	0	0	0	0	0	0	0	0	0	0	0	607.75	607.75	607.75	607.75	607.75	0	0	0	0	0	0	0	0	0
120889	0	0	0	0	0	0	0	0	0	0	0	0	0	0	0	0	0	0	0	0	0	0	0	0	0	0	0	0	0	0	0	0	0	0	0	102.367	102.367	102.367	102.367	102.367	0	0	0	0	0	0	0	0	0
120920	0	0	0	0	0	0	0	0	0	0	0	0	0	0	0	0	0	0	0	0	0	0	0	0	0	0	0	0	0	0	0	0	0	0	0	0	0	0	0	0	0	0	0	0	0	0	0	0	0
120923	0	0	0	0	0	0	0	0	0	0	0	0	0	0	0	0	0	0	0	0	0	0	0	0	0	0	0	0	0	0	0	0	0	0	0	351.75	351.75	351.75	351.75	351.75	0	0	0	0	0	0	0	0	0
120925	0	0	0	0	0	0	0	0	0	0	0	0	0	0	0	0	0	0	0	0	0	0	0	0	0	0	0	0	0	0	0	0	0	0	0	9616.25	9616.25	9616.25	9616.25	9616.25	0	0	0	0	0	0	0	0	0
120950	0	0	0	0	0	0	0	0	0	0	0	0	0	0	0	0	0	0	0	0	0	0	0	0	0	0	0	0	0	0	0	0	0	0	0	1178.5	1178.5	1178.5	1178.5	1178.5	0	0	0	0	0	0	0	0	0
121006	0	0	0	0	0	0	0	0	0	0	0	0	0	0	0	0	0	0	0	0	0	0	0	0	0	0	0	0	0	0	0	0	0	0	0	93	93	93	93	93	0	0	0	0	0	0	0	0	0
121016	0	0	0	0	0	0	0	0	0	0	0	0	0	0	0	0	0	0	325	584	0	36	0	0	0	0	0	0	0	0	0	0	0	0	0	0	0	0	0	0	0	0	0	0	0	0	0	0	0
121019	0	0	0	0	0	0	0	0	0	0	0	0	0	0	0	0	0	0	0	0	0	0	0	0	0	0	0	0	0	0	0	0	0	0	0	63.75	63.75	63.75	63.75	63.75	0	0	0	0	0	0	0	0	0
121024	0	0	0	0	0	0	0	0	0	0	0	0	0	0	0	0	0	0	0	0	0	0	0	0	0	0	0	0	0	0	0	0	0	0	0	0	0	0	0	0	0	0	0	0	0	0	0	0	0
121036	800	22	55	0	0	0	0	0	0	0	0	0	0	0	0	0	0	0	0	0	0	0	0	0	0	0	0	0	0	0	0	0	0	0	0	0	0	0	0	0	0	0	0	0	0	0	0	0	0
121037	1.3	7.4	9.7	0	0	0	0	0	0	0	0	0	0	0	0	0	0	0	0	0	0	0	0	0	0	0	0	0	0	0	0	0	0	0	0	0	0	0	0	0	0	0	0	0	0	0	0	0	0
121042	0	0	0	0	0	0	0	0	0	0	0	0	0	0	0	0	0	0	0	0	0	0	0	0	0	0	0	0	0	0	0	0	0	0	0	0	0	0	0	0	0	804	16.15	3.37	54	0	0	0	0
121055	0	0	0	0	0	0	0	0	0	0	0	0	0	0	0	0	0	0	0	0	0	0	0	0	0	0	0	0	0	0	0	0	0	0	0	0	0	0	0	0	0	0	0	0	0	0	0	0	0
121059	0	0	0	0	0	0	0	0	0	0	0	0	0	0	0	0	0	0	0	0	0	0	0	0	0	0	0	0	0	0	0	0	0	0	0	4210	4210	4210	4210	4210	0	0	0	0	0	0	0	0	0
121073	0	0	0	0	0	0	0	0	0	0	0	0	0	0	0	0	0	0	0	0	0	0	0	0	0	0	0	0	0	0	0	0	0	0	0	59	59	59	59	59	0	0	0	0	0	0	0	0	0
121088	0	0	0	0	0	0	0	0	0	0	0	0	0	0	0	0	0	0	0	0	0	0	0	0	0	0	0	0	0	0	0	0	0	0	0	97.5	97.5	97.5	97.5	97.5	0	0	0	0	0	0	0	0	0
121095	0	0	0	0	0	0	0	0	0	0	0	0	0	0	0	0	0	0	0	0	0	0	0	0	0	0	0	0	0	0	0	0	0	0	0	0	0	0	0	0	0	0	26.85	261.5	3.15	0	0	0	0
121120	0	0	0	0	0	0	0	0	0	0	0	0	0	0	0	0	0	0	0	0	0	0	0	0	0	0	0	0	0	0	0	0	0	0	0	0	0	0	0	0	0	0	19.5	160	8.3	0	0	0	0
121222	0	0	0	0	0	0	0	0	0	0	0	0	0	0	0	0	0	0	0	0	0	0	0	0	0	0	0	0	0	0	0	0	0	0	0	0	0	0	0	0	0	0	3700	5800	365	0	0	0	0
121230	920	2.3	16	0	0	0	0	0	0	0	0	0	0	0	0	0	0	0	0	0	0	0	0	0	0	0	0	0	0	0	0	0	0	0	0	0	0	0	0	0	0	0	0	0	0	0	0	0	0
121270	0	0	0	0	0	0	0	0	0	0	0	0	0	0	0	0	0	0	0	0	0	0	0	0	0	0	0	0	0	0	0	0	0	0	0	0	0	0	0	0	0	0	612.5	440	38	0	0	0	0
121274	0	0	0	0	0	0	0	0	0	0	0	0	0	0	0	0	0	0	0	0	0	0	0	0	0	0	0	0	0	0	0	0	0	0	0	0	0	0	0	0	0	0	2300	790	555	0	0	0	0
121299	0	0	0	0	0	0	0	0	0	0	0	0	0	0	0	0	0	0	0	0	0	0	0	0	0	0	0	0	0	0	0	0	0	0	0	0	0	0	0	0	0	0	0	0	0	0	0	0	0
121312	0	0	0	0	0	0	0	0	0	0	0	0	0	0	0	0	0	0	0	0	0	0	0	0	0	0	0	0	0	0	0	0	0	0	0	0	0	0	0	0	0	0	85.75	33.5	2.25	0	0	0	0
121330	0	0	0	0	0	0	0	0	0	0	0	0	0	0	0	0	0	0	0	0	0	0	0	0	0	0	0	0	0	0	0	0	0	0	0	1685	1685	1685	1685	1685	0	0	0	0	0	0	0	0	0
121331	0	0	0	0	0	0	0	0	0	0	0	0	0	0	0	0	0	0	0	0	0	0	0	0	0	0	0	0	0	0	0	0	0	0	0	1745.75	1745.75	1745.75	1745.75	1745.75	0	0	0	0	0	0	0	0	0
121360	21	21	21	21	21	0	0	0	0	0	0	0	0	0	0	0	0	0	0	0	0	0	0	0	0	0	0	0	0	0	0	0	0	0	0	0	0	0	0	0	0	0	0	0	0	0	0	0	0
121378	0	0	0	0	0	0	0	0	0	0	0	0	38	38	38	0	0	0	0	0	0	0	0	0	0	0	0	0	0	0	0	0	0	0	0	0	0	0	0	0	0	0	0	0	0	0	0	0	0
121418	0	0	0	0	0	0	0	0	0	0	0	0	0	0	0	0	0	0	320.725	13.28	30.4333	0	0	0	0	0	0	0	0	0	0	0	0	0	0	0	0	0	0	0	0	0	0	0	0	0	0	0	0
121424	0	0	0	0	0	0	0	0	0	0	0	0	0	0	0	0	0	0	0	0	0	0	0	0	0	0	0	0	0	0	0	0	0	0	0	0	0	0	0	0	0	0	0	0	0	0	0	0	0
121437	0	0	0	0	0	0	0	0	0	0	0	0	0	0	0	0	0	0	0	0	0	0	0	0	0	0	0	0	0	0	0	0	0	0	0	0	0	0	0	0	0	0	255.5	82.5	4.75	0	0	0	0
121445	0	0	0	0	0	0	0	0	0	0	0	0	0	0	0	0	0	0	0	0	0	0	0	0	0	0	0	0	0	0	0	0	0	0	7	350	250	0	0	0	0	0	0	0	0	0	0	0	0
121449	0	0	0	0	0	0	0	0	0	0	0	0	0	0	0	0	0	0	1460	385	0	950	0	0	0	0	0	0	0	0	0	0	0	0	0	0	0	0	0	0	0	0	0	0	0	0	0	0	0
121459	134.5	14	47	14	14	43	43	43	0	0	0	0	0	0	0	0	0	0	0	0	0	0	0	0	0	0	0	0	0	0	0	0	0	0	0	0	0	0	0	0	0	0	0	100	47	0	0	0	0
121470	0	0	0	0	0	0	0	0	0	0	0	0	12	12	12	0	0	0	0	0	0	0	0	0	0	0	0	0	0	0	0	0	0	0	0	0	0	0	0	0	0	0	0	0	0	0	0	0	0
121472	0	0	0	0	0	0	0	0	0	0	0	0	0	0	0	0	0	0	50	119	0	4	0	0	0	0	0	0	0	0	0	0	0	0	0	0	0	0	0	0	0	0	0	0	0	0	0	0	0
121482	0	0	0	0	0	0	0	0	0	0	0	0	0	0	0	0	0	0	0	0	0	0	0	0	0	0	0	0	0	0	0	0	0	0	0	0	0	0	0	0	0	0	0	0	0	0	0	0	0
121535	0	0	0	0	0	0	0	0	0	0	0	0	44	44	44	0	0	0	0	0	0	0	0	0	0	0	0	0	0	0	0	0	0	0	0	0	0	0	0	0	0	0	0	0	0	0	0	0	0
121595	0	0	0	0	0	0	0	0	0	0	0	0	0	0	0	0	0	0	0	0	0	0	0	0	0	0	0	0	0	0	0	0	0	0	0	0	0	0	0	0	0	0	190	1030	44.5	0	0	0	0
121625	0	0	0	0	0	0	0	0	0	0	0	0	115.5	115.5	115.5	0	0	0	0	0	0	0	0	0	0	0	0	0	0	0	0	0	0	0	0	0	0	0	0	0	0	0	0	0	0	0	0	0	0
121679	0	0	0	0	0	0	0	0	0	0	0	0	0	0	0	0	0	0	0	0	0	0	0	0	0	0	0	0	0	0	0	0	0	0	0	0	0	0	0	0	0	0	0	0	0	0	0	0	0
121695	0	0	0	0	0	0	0	0	0	0	0	0	33	87	33	114	142	64	0	0	0	0	0	0	0	0	0	0	0	0	0	0	0	0	0	0	0	0	0	0	0	0	0	0	0	0	0	0	0
121746	0	0	0	0	0	0	0	0	0	0	0	0	0	0	0	0	0	0	0	0	0	0	0	0	0	0	0	0	0	0	0	0	0	0	0	0	0	0	0	0	0	0	0	0	0	0	0	0	0
121747	0	0	0	0	0	0	0	0	0	0	0	0	0	0	0	0	0	0	0	0	0	0	0	0	0	0	0	0	0	0	0	0	0	0	0	0	0	0	0	0	0	0	0	0	0	0	0	0	0
121756	0	0	0	0	0	0	0	0	0	0	0	0	0	0	0	0	0	0	0	0	0	0	0	0	0	0	0	0	0	0	0	0	0	0	0	0	0	0	0	0	0	0	0	0	0	0	0	0	0
121758	0	0	0	0	0	0	0	0	0	0	0	0	0	0	0	0	0	0	0	0	0	0	0	0	0	0	0	0	0	0	0	0	0	0	0	0	0	0	0	0	0	0	0	0	0	0	0	0	0
121766	0	0	0	0	0	0	0	0	0	0	0	0	0	0	0	0	0	0	0	0	0	0	0	0	0	0	0	0	0	0	0	0	0	0	0	0	0	0	0	0	0	0	0	0	0	0	0	0	0
121767	0	0	0	0	0	0	0	0	0	0	0	0	0	0	0	0	0	0	0	0	0	0	0	0	0	0	0	0	0	0	0	0	0	0	0	0	0	0	0	0	0	0	0	0	0	0	0	0	0
121791	0	0	0	0	0	0	0	0	0	0	0	0	0	0	0	0	0	0	0	0	0	0	0	0	0	0	0	0	0	0	0	0	0	0	0	0	0	0	0	0	0	0	0	0	0	0	0	0	0
121825	0	0	0	0	0	0	0	0	0	0	0	0	0	0	0	0	0	0	0	0	0	0	0	0	0	0	0	0	0	0	0	0	0	0	0	0	0	0	0	0	0	0	0	0	0	0	0	0	0
121826	0	0	0	0	0	0	0	0	0	0	0	0	0	0	0	0	0	0	42	161	0	5	0	0	0	0	0	0	0	0	0	0	0	0	0	0	0	0	0	0	0	0	0	0	0	0	0	0	0
121829	0	0	0	0	0	0	0	0	0	0	0	0	48.5	48.5	48.5	0	0	0	0	0	0	0	0	0	0	0	0	0	0	0	0	0	0	0	0	0	0	0	0	0	0	0	0	0	0	0	0	0	0
121841	0	0	0	0	0	0	0	0	0	0	0	0	33	33	33	0	0	0	0	0	0	0	0	0	0	0	0	0	0	0	0	0	0	0	0	0	0	0	0	0	0	0	0	0	0	0	0	0	0
121842	0	0	0	0	0	0	0	0	0	0	0	0	47	47	47	0	0	0	0	0	0	0	0	0	0	0	0	0	0	0	0	0	0	0	0	0	0	0	0	0	0	0	0	0	0	0	0	0	0
121843	0	0	0	0	0	0	0	0	0	0	0	0	0	0	0	0	0	0	0	0	0	0	0	0	0	0	0	0	0	0	0	0	0	0	0	0	0	0	0	0	0	0	0	0	0	0	0	0	0
121913	0	0	0	0	0	0	0	0	0	0	0	0	234	234	234	0	0	0	0	0	0	0	0	0	0	0	0	0	0	0	0	0	0	0	0	0	0	0	0	0	0	0	0	0	0	0	0	0	0
121951	0	0	0	0	0	0	0	0	0	0	0	0	0	0	0	0	0	0	0	0	0	0	0	0	0	0	0	0	0	0	0	0	0	0	0	0	0	0	0	0	0	0	0	0	0	0	0	0	0
121959	0	0	0	0	0	0	0	0	0	0	0	0	0	0	0	0	0	0	0	0	0	0	0	0	0	0	0	0	0	0	0	0	0	0	0	0	0	0	0	0	0	0	0	0	0	0	0	0	0
121966	0	0	0	0	0	0	0	0	0	0	0	0	0	0	0	0	0	0	0	0	0	0	0	0	0	0	0	0	0	0	0	0	0	0	0	0	0	0	0	0	0	0	0	0	0	0	0	0	0
121997	0	0	0	0	0	0	0	0	0	0	0	0	0	0	0	0	0	0	0	0	0	0	0	0	0	0	0	0	0	0	0	0	0	0	0	0	0	0	0	0	0	0	0	0	0	0	0	0	0
122003	0	0	0	0	0	0	0	0	0	0	0	0	0	0	0	0	0	0	0	0	0	0	0	0	0	0	0	0	0	0	0	0	0	0	0	0	0	0	0	0	0	0	0	0	0	0	0	0	0
122037	0	0	0	0	0	0	0	0	0	0	0	0	20	20	20	0	0	0	0	0	0	0	0	0	0	0	0	0	0	0	0	0	0	0	0	0	0	0	0	0	0	0	0	0	0	0	0	0	0
122045	0	0	0	0	0	0	0	0	0	0	0	0	94	94	94	0	0	0	0	0	0	0	0	0	0	0	0	0	0	0	0	0	0	0	0	0	0	0	0	0	0	0	0	0	0	0	0	0	0
122062	0	0	0	0	0	0	0	0	0	0	0	0	0	0	0	0	0	0	0	0	0	0	0	0	0	0	0	0	0	0	0	0	0	0	0	0	0	0	0	0	0	0	0	0	0	0	0	0	0
122084	0	0	0	0	0	0	0	0	0	0	0	0	16	16	16	0	0	0	0	0	0	0	0	0	0	0	0	0	0	0	0	0	0	0	0	0	0	0	0	0	0	0	0	0	0	0	0	0	0
122089	0	0	0	0	0	0	0	0	0	0	0	0	35	35	35	0	0	0	0	0	0	0	0	0	0	0	0	0	0	0	0	0	0	0	0	0	0	0	0	0	0	0	0	0	0	0	0	0	0
122090	0	0	0	0	0	0	0	0	0	0	0	0	132	132	132	0	0	0	0	0	0	0	0	0	0	0	0	0	0	0	0	0	0	0	0	0	0	0	0	0	0	0	0	0	0	0	0	0	0
122130	0	0	0	0	0	0	0	0	0	0	0	0	67.5	67.5	67.5	0	0	0	0	0	0	0	0	0	0	0	0	0	0	0	0	0	0	0	0	0	0	0	0	0	0	0	0	0	0	0	0	0	0
122152	0	0	0	0	0	0	0	0	0	0	0	0	2.3	2.3	2.3	0	0	0	0	0	0	0	0	0	0	0	0	0	0	0	0	0	0	0	0	0	0	0	0	0	0	0	0	0	0	0	0	0	0
122175	0	0	0	0	0	0	0	0	0	0	0	0	0	0	0	0	0	0	124	96	0	14	0	0	0	0	0	0	0	0	0	0	0	0	0	0	0	0	0	0	0	0	0	0	0	0	0	0	0
122217	0	0	0	0	0	0	0	0	0	0	0	0	0	0	0	0	0	0	0	0	0	0	0	0	0	0	0	0	0	0	0	0	0	0	0	0	0	0	0	0	0	0	0	0	0	0	0	0	0
122224	0	0	0	0	0	0	0	0	0	0	0	0	0	0	0	0	0	0	0	0	0	0	0	0	0	0	0	0	0	0	0	0	0	0	0	0	0	0	0	0	0	0	0	0	0	0	0	0	0
122306	0	0	0	0	0	0	0	0	0	0	0	0	0	0	0	0	0	0	0	0	0	0	0	0	0	0	0	0	0	0	0	0	0	0	0	0	0	0	0	0	0	0	0	0	0	0	0	0	0
122307	0	0	0	0	0	0	0	0	0	0	0	0	0	0	0	0	0	0	0	0	0	0	0	0	0	0	0	0	0	0	0	0	0	0	0	0	0	0	0	0	0	0	0	0	0	0	0	0	0
122346	0	0	0	0	0	0	0	0	0	0	0	0	0	0	0	0	0	0	0	0	0	0	0	0	0	0	0	0	0	0	0	0	0	0	0	0	0	0	0	0	0	0	0	0	0	0	0	0	0
122347	0	0	0	0	0	0	0	0	0	0	0	0	0	0	0	0	0	0	0	0	0	0	0	0	0	0	0	0	0	0	0	0	0	0	0	0	0	0	0	0	0	0	0	0	0	0	0	0	0
122383	0	0	0	0	0	0	0	0	0	0	0	0	0	0	0	0	0	0	0	0	0	0	0	0	0	0	0	0	0	0	0	0	0	0	0	0	0	0	0	0	0	0	0	0	0	0	0	0	0
122389	101.3	4.2	1.89333	0	0	0	0	0	0	0	0	0	0	0	0	0	0	0	0	0	0	0	0	0	0	0	0	0	0	0	0	0	0	0	0	0	0	0	0	0	0	0	0	0	0	0	0	0	0
122398	0	0	0	0	0	0	0	0	0	0	0	0	0	0	0	0	0	0	0	0	0	0	0	0	0	0	0	0	0	0	0	0	0	0	0	0	0	0	0	0	0	0	0	0	0	0	0	0	0
122420	0	0	0	0	0	0	0	0	0	0	0	0	0	0	0	0	0	0	34.1	6420	0	13.1	0	0	0	0	0	0	0	0	0	0	0	0	0	0	0	0	0	0	0	0	0	0	0	0	0	0	0
122442	842	13.05	700	0	0	0	0	0	0	0	0	0	0	0	0	0	0	0	0	0	0	0	0	0	0	0	0	0	0	0	0	0	0	0	0	0	0	0	0	0	0	0	0	0	0	0	0	0	0
122486	0	0	0	0	0	0	0	0	0	0	0	0	0	0	0	0	0	0	0	0	0	0	0	0	0	0	0	0	0	0	0	0	0	0	0	0	0	0	0	0	0	0	0	0	0	0	0	0	0
122491	0	0	0	0	0	0	0	0	0	0	0	0	0	0	0	0	0	0	35.396	1850	2040	2.31962	0	0	0	0	0	0	0	0	0	0	0	0	0	0	0	0	0	0	0	0	0	0	0	0	0	0	0
122510	0	0	0	0	0	0	0	0	0	0	0	0	0	0	0	0	0	0	0	0	0	0	0	0	0	0	0	0	0	0	0	0	0	0	0	0	0	0	0	0	0	0	0	0	0	0	0	0	0
122517	0	0	0	0	0	0	0	0	0	0	0	0	0	0	0	0	0	0	39	760	0	47	0	0	0	0	0	0	0	0	0	0	0	0	0	0	0	0	0	0	0	0	0	0	0	0	0	0	0
122546	0	0	0	0	0	0	0	0	0	0	0	0	0	0	0	0	0	0	186	1049	0	22	0	0	0	0	0	0	0	0	0	0	0	0	0	0	0	0	0	0	0	0	0	0	0	0	0	0	0
122586	0	0	0	0	0	0	0	0	0	0	0	0	0	0	0	0	0	0	0	0	0	0	0	0	0	0	0	0	0	0	0	0	0	0	0	0	0	0	0	0	0	0	0	0	0	0	0	0	0
122682	0	0	0	0	0	0	0	0	0	0	0	0	0	0	0	0	0	0	0	0	0	0	0	0	0	0	0	0	0	0	0	0	0	0	0	0	0	0	0	0	0	0	25.5	16.6	90.9	0	0	0	0
122879	3.6	0	0	0	0	0	0	58	0	0	0	0	117	117	117	0	0	0	0	0	0	0	0	0	0	0	0	0	0	0	0	0	0	0	0	0	0	0	0	0	0	0	13.2	1.6	70.9	0	0	0	0
122919	0	0	0	0	0	0	0	0	0	0	0	0	0	0	0	0	0	0	0	0	0	0	0	0	0	0	0	0	0	0	0	0	0	0	0	0	0	0	0	0	0	0	0	0	0	0	0	0	0
122936	0	0	0	0	0	0	0	0	0	0	0	0	348	348	348	0	0	0	0	0	0	0	0	0	0	0	0	0	0	0	0	0	0	0	0	0	0	0	0	0	0	0	0	0	0	0	0	0	0
123020	0	0	0	0	0	0	0	0	0	0	0	0	0.04	0.095	0.04	0	0	0	0	0	0	0	0	0	0	0	0	0	0	0	0	0	0	0	0	0	0	0	0	0	0	0	0	0	0	0	0	0	0
123040	633	14.375	364.5	0	0	0	0	0	0	0	0	0	0	0	0	0	0	0	0	0	0	0	0	0	0	0	0	0	0	0	0	0	0	0	0	0	0	0	0	0	0	0	0	0	0	0	0	0	0
123096	49	0	0	0	0	0	0	0	0	0	0	0	0	0	0	0	0	0	0	0	0	0	0	0	0	0	0	0	0	0	0	0	0	0	0	0	0	0	0	0	0	61	95.875	0	0	0	0	0	0
123123	0	0	0	0	0	0	0	0	0	0	0	0	0	0	0	0	0	0	2.7	290	290	0	0	0	0	0	0	0	0	0	0	0	0	0	0	0	0	0	0	0	0	0	0	0	0	0	0	0	0
123220	0	0	0	0	0	0	0	0	0	0	0	0	0	0	0	0	0	0	0	0	0	0	0	0	0	0	0	0	0	0	0	0	0	0	0	0	0	0	0	0	0	0	0	0	0	0	0	0	0
123375	0	0	0	0	0	0	0	0	0	0	0	0	0	0	0	0	0	0	18.3	3250	0	3.7	0	0	0	0	0	0	0	0	0	0	0	0	0	0	0	0	0	0	0	0	0	0	0	0	0	0	0
123458	0	0	0	0	0	0	0	0	0	0	0	0	0	0	0	0	0	0	168	6800	0	47	0	0	0	0	0	0	0	0	0	0	0	0	0	0	0	0	0	0	0	0	0	0	0	0	0	0	0
123473	0	0	0	0	0	0	0	0	0	0	0	0	0	0	0	0	0	0	0	0	0	0	0	0	0	0	0	0	0	0	0	0	0	0	0	0	0	0	0	0	0	0	0	0	0	0	0	0	0
123499	0	0	0	0	0	0	0	0	0	0	0	0	0	0	0	0	0	0	320	9700	0	11.2	0	0	0	0	0	0	0	0	0	0	0	0	0	0	0	0	0	0	0	0	0	0	0	0	0	0	0
123515	0	0	0	0	0	0	0	0	0	0	0	0	0	0	0	0	0	0	255	62.5	200	0.042	0	0	0	0	0	0	0	0	0	0	0	0	0	0	0	0	0	0	0	0	0	0	0	0	0	0	0
123679	0	0	0	0	0	0	0	0	0	0	0	0	0	0	0	0	0	0	594	381	222	0.16	0	0	0	0	0	0	0	0	0	0	0	0	0	0	0	0	0	0	0	0	0	0	0	0	0	0	0
123721	0	0	0	0	0	0	0	0	0	0	0	0	0	0	0	0	0	0	352.5	105	250	0.012	0	0	0	0	0	0	0	0	0	0	0	0	0	0	0	0	0	0	0	0	0	0	0	0	0	0	0
123777	0	0	0	0	0	0	0	0	0	0	0	0	0	0	0	0	0	0	870	75.8	0	4.75	0	0	0	0	0	0	0	0	0	0	0	0	0	0	0	0	0	0	0	0	0	0	0	0	0	0	0
123789	0	0	0	0	0	0	0	0	0	0	0	0	0	0	0	0	0	0	0	0	0	0	0	0	0	0	0	0	0	0	0	0	0	0	0	0	0	0	0	0	0	0	27	1.4	272	0	0	0	0
123833	0	0	0	0	0	0	0	0	0	0	0	0	0	0	0	0	0	0	0	0	0	0	0	0	0	0	0	0	0	0	0	0	0	0	0	0	0	0	0	0	0	0	0	0	0	0	0	0	0
123834	0	0	0	0	0	0	0	0	0	0	0	0	0	0	0	0	0	0	0	0	0	0	0	0	0	0	0	0	0	0	0	0	0	0	0	0	0	0	0	0	0	0	0	0	0	0	0	0	0
123847	105.9	3.3	1.96667	0	0	0	0	0	0	0	0	0	0	0	0	0	0	0	0	0	0	0	0	0	0	0	0	0	0	0	0	0	0	0	0	0	0	0	0	0	0	0	0	0	0	0	0	0	0
123922	0	0	0	0	0	0	0	0	0	0	0	0	0	0	0	0	0	0	413	572	838	0.9	0	0	0	0	0	0	0	0	0	0	0	0	0	0	0	0	0	0	0	0	0	0	0	0	0	0	0
123936	0	0	0	0	0	0	0	0	0	0	0	0	0	0	0	0	0	0	1310	49	6660	1.25	0	0	0	0	0	0	0	0	0	0	0	0	0	0	0	0	0	0	0	0	0	0	0	0	0	0	0
123965	0	0	0	0	0	0	0	0	0	0	0	0	0	0	0	0	0	0	398	892	1030	0.18	0	0	0	0	0	0	0	0	0	0	0	0	0	0	0	0	0	0	0	0	0	0	0	0	0	0	0
123983	0	0	0	0	0	0	0	0	0	0	0	0	0	0	0	0	0	0	2.4	28	0	171	0	0	0	0	0	0	0	0	0	0	0	0	0	0	0	0	0	0	0	0	0	0	0	0	0	0	0
123999	0	0	0	0	0	52	52	52	0	0	0	0	0	0	0	0	0	0	0	0	0	0	0	0	0	0	0	0	0	0	0	0	0	0	0	0	0	0	0	0	0	0	37	0	0	0	0	0	0
124009	0	0	0	0	0	0	0	0	0	0	0	0	0	0	0	0	0	0	0	0	0	0	0	0	0	0	0	0	0	0	0	0	0	0	0	0	0	0	0	0	0	0	5300	5300	2663.5	0	0	0	0
124022	0	0	0	0	0	0	0	0	0	0	0	0	0	0	0	0	0	0	120	250	250	0	0	0	0	0	0	0	0	0	0	0	0	0	0	0	0	0	0	0	0	0	0	0	0	0	0	0	0
124049	0	0	0	0	0	67.5	119	484.5	0	0	0	0	0	0	0	0	0	0	0	0	0	0	0	0	0	0	0	0	0	0	0	0	0	0	0	0	0	0	0	0	0	0	1100	0	0	0	0	0	0
124053	0	0	0	0	0	0	0	0	0	0	0	0	0	0	0	0	0	0	0	0	0	0	0	0	0	0	0	0	0	0	0	0	0	0	0	0	0	0	0	0	0	0	2170	2170	1100	0	0	0	0
124054	0	0	0	0	0	0	0	0	0	0	0	0	0	0	0	0	0	0	0	0	0	0	0	0	0	0	0	0	0	0	0	0	0	0	0	0	0	0	0	0	0	0	5836	5836	2923.5	0	0	0	0
124104	0	0	0	0	0	0	0	0	0	0	0	0	58	15	1.2	31	15	35	0	0	0	0	0	0	0	0	0	0	0	0	0	0	0	0	0	0	0	0	0	0	0	0	0	0	0	0	0	0	0
124105	0	0	0	0	0	0	0	0	0	0	0	0	3300	783	72	54	14	28	0	0	0	0	0	0	0	0	0	0	0	0	0	0	0	0	0	0	0	0	0	0	0	0	0	0	0	0	0	0	0
124116	0	0	0	0	0	0	0	0	0	0	0	0	0	0	0	0	0	0	0	0	0	0	0	0	0	0	0	0	0	0	0	0	0	0	0	0	0	0	0	0	0	0	5882	5882	2949	0	0	0	0
124173	0	0	0	0	0	0	0	0	0	0	0	0	0	0	0	0	0	0	0	0	0	0	0	0	0	0	0	0	0	0	0	0	0	0	0	0	0	0	0	0	0	0	0	0	0	0	0	0	0
124175	0	0	0	0	0	176	176	176	0	0	0	0	0	0	0	0	0	0	0	0	0	0	0	0	0	0	0	0	0	0	0	0	0	0	0	0	0	0	0	0	0	0	410	0	0	0	0	0	0
124204	0	0	0	0	0	0	0	0	0	0	0	0	0	0	0	0	0	0	0	0	0	0	0	0	0	0	0	0	0	0	0	0	0	0	0	0	0	0	0	0	0	0	696	696	355	0	0	0	0
124301	0	0	0	0	0	0	0	0	0	0	0	0	0	0	0	0	0	0	0	0	0	0	0	0	0	0	0	0	0	0	0	0	0	0	0	0	0	0	0	0	0	0	2189	2189	1105	0	0	0	0
124304	0	0	0	0	0	0	0	0	0	0	0	0	0	0	0	0	0	0	0	0	0	0	0	0	0	0	0	0	0	0	0	0	0	0	0	0	0	0	0	0	0	0	0	0	0	0	0	0	0
124352	0	0	0	0	0	0	0	0	0	0	0	0	0	0	0	0	0	0	0	0	0	0	0	0	0	0	0	0	0	0	0	0	0	0	0	0	0	0	0	0	0	0	4400	4400	2216	0	0	0	0
124353	0	0	0	0	0	0	0	0	0	0	0	0	0	0	0	106	116	28	0	0	0	0	0	0	0	0	0	0	0	0	0	0	0	0	0	0	0	0	0	0	0	0	0	0	0	0	0	0	0
124354	0	0	0	0	0	0	0	0	0	0	0	0	0	0	0	8.2	14.5	5	0	0	0	0	0	0	0	0	0	0	0	0	0	0	0	0	0	0	0	0	0	0	0	0	0	0	0	0	0	0	0
124382	0	0	0	0	0	0	0	0	0	0	0	0	0	3100	3100	0	0	0	0	0	0	0	0	0	0	400	1700	0	0	0	0	0	0	0	0	0	0	0	0	0	0	0	0	0	0	0	0	0	0
124431	0	0	0	0	0	0	0	0	0	0	0	0	0	0	0	0	0	0	0	0	0	0	0	0	0	0	0	0	0	0	0	0	0	0	0	0	0	0	0	0	0	0	1940	1940	978	0	0	0	0
124438	0	0	0	0	0	0	0	0	0	0	0	0	0	0	0	0	0	0	0	0	0	0	0	0	0	0	0	0	0	0	0	0	0	0	0	0	0	0	0	0	0	0	1212	1212	637.5	0	0	0	0
124463	0	0	0	0	0	0	0	0	0	0	0	0	0	0	0	0	0	0	0	0	0	0	0	0	0	0	0	0	0	0	0	0	0	0	0	0	0	0	0	0	0	0	121	121	62.7	0	0	0	0
124472	0	0	0	0	0	183	183	183	0	0	0	0	0	0	0	0	0	0	0	0	0	0	0	0	0	0	0	0	0	0	0	0	0	0	0	0	0	0	0	0	0	0	0	0	0	0	0	0	0
124473	0	0	0	0	0	1378	1378	1378	0	0	0	0	0	0	0	0	0	0	0	0	0	0	0	0	0	0	0	0	0	0	0	0	0	0	0	0	0	0	0	0	0	0	0	0	0	0	0	0	0
124486	0	0	0	0	0	0	0	0	0	0	0	0	0	0	0	0	0	0	0	0	0	0	0	0	0	0	0	0	0	0	0	0	0	0	0	0	0	0	0	0	0	0	91	91	55	0	0	0	0
124487	0	0	0	0	0	0.4	0	230	0	0	0	0	0	0	0	0	0	0	0	0	0	0	0	0	0	0	0	0	0	0	0	0	0	0	0	0	0	0	0	0	0	0	1700	0	0	0	0	0	0
124497	0	0	0	0	0	7	7	7	0	0	0	0	0	0	0	0	0	0	0	0	0	0	0	0	0	0	0	0	0	0	0	0	0	0	0	0	0	0	0	0	0	0	219	0	0	0	0	0	0
124501	0	0	0	0	0	0	0	0	0	0	0	0	0	0	0	0	0	0	0	0	0	0	0	0	0	0	0	0	0	0	0	0	0	0	0	0	0	0	0	0	0	0	433	433	223.5	0	0	0	0
124502	0	0	0	0	0	0	0	0	0	0	0	0	0	0	0	0	0	0	0	0	0	0	0	0	0	0	0	0	0	0	0	0	0	0	0	0	0	0	0	0	0	0	5882	5882	2944.45	0	0	0	0
124547	0	0	0	0	0	0	0	0	0	0	0	0	0	0	0	0	0	0	0	0	0	0	0	0	0	0	0	0	0	0	0	0	0	0	0	0	0	0	0	0	0	0	0	0	0	0	0	0	0
124559	0	0	0	0	0	0	0	0	0	0	0	0	1.3	407	346	148	275	165	0	0	0	0	0	0	0	0	0	0	0	0	0	0	0	0	0	0	0	0	0	0	0	0	0	0	0	0	0	0	0
124560	0	0	0	0	0	0	0	0	0	0	0	0	449	485	126	13.05	16.35	18.35	0	0	0	0	0	0	0	0	0	0	0	0	0	0	0	0	0	0	0	0	0	0	0	0	0	0	0	0	0	0	0
124589	0	0	0	0	0	0	0	0	0	0	0	0	0	0	0	0	0	0	0	0	0	0	0	0	0	0	0	0	0	0	0	0	0	0	0	7.825	7.825	7.825	7.825	7.825	0	0	0	0	0	0	0	0	0
124683	0	0	0	0	0	0	0	0	0	0	0	0	0	0	0	0	0	0	0	0	0	0	0	0	0	0	0	0	0	0	0	0	0	0	0	0	0	0	0	0	0	0	2920	1672	1462.9	0	0	0	0
124695	0	0	0	0	0	0	0	0	0	0	0	0	0	0	0	0	0	0	7	214	0	24	0	0	0	0	0	0	0	0	0	0	0	0	0	0	0	0	0	0	0	0	0	0	0	0	0	0	0
124696	0	0	0	0	0	0	0	0	0	0	0	0	0	0	0	0	0	0	4.4	21	0	104	0	0	0	0	0	0	0	0	0	0	0	0	0	0	0	0	0	0	0	0	0	0	0	0	0	0	0
124701	0	0	0	0	0	0	0	0	0	0	0	0	0	0	0	0	0	0	0	0	0	0	0	0	0	0	0	0	0	0	0	0	0	0	0	0	0	0	0	0	0	120	120	120	120	120	0	0	0
124781	0	0	0	0	0	0	0	0	0	0	0	0	0	0	0	0	0	0	0	0	0	0	0	0	0	0	0	0	0	0	0	0	0	0	0	1320	1320	1320	1320	1320	0	0	0	0	0	0	0	0	0
124782	0	0	0	0	0	0	0	0	0	0	0	0	0	0	0	0	0	0	0	0	0	0	0	0	0	0	0	0	0	0	0	0	0	0	0	1642.5	1642.5	1642.5	1642.5	1642.5	0	0	0	0	0	0	0	0	0
124792	0	0	0	0	0	7	7	7	0	0	0	0	0	0	0	0	0	0	0	0	0	0	0	0	0	0	0	0	0	0	0	0	0	0	0	0	0	0	0	0	0	0	344	0	0	0	0	0	0
124827	0	0	0	0	0	0	0	0	0	0	0	0	0	0	0	0	0	0	0	0	0	0	0	0	0	0	0	0	0	0	0	0	0	0	0	0	0	0	0	0	0	0	0	0	0	0	0	0	0
124835	0	0	0	0	0	0	0	0	0	0	0	0	0	0	0	0	0	0	0	0	0	0	0	0	0	0	0	0	0	0	0	0	0	0	0	1.31667	1.31667	1.31667	1.31667	1.31667	0	0	0	0	0	0	0	0	0
124853	0	0	0	0	0	0	0	0	0	0	0	0	0	0	0	0	0	0	2	105	0	74	0	0	0	0	0	0	0	0	0	0	0	0	0	0	0	0	0	0	0	0	0	0	0	0	0	0	0
124857	0	0	0	0	0	0	0	0	0	0	0	0	0	0	0	0	0	0	0	0	0	0	0	0	0	0	0	0	0	0	0	0	0	0	0	0	0	0	0	0	0	0	0	0	0	0	0	0	0
124875	0	0	0	0	0	0	0	0	0	0	0	0	0	0	0	0	0	0	1330	20	0	0.28	0	0	0	0	0	0	0	0	0	0	0	0	0	0	0	0	0	0	0	0	0	0	0	0	0	0	0
124922	0	0	0	0	0	0	0	0	0	0	0	0	0	0	0	0	0	0	0	0	0	0	0	0	0	0	0	0	0	0	0	0	0	0	0	0	0	0	0	0	0	0	0	0	0	0	0	0	0
124935	0	0	0	0	0	0	0	0	0	0	0	0	0	0	0	0	0	0	0	0	0	0	0	0	0	0	0	0	0	0	0	0	0	0	0	3.23333	3.23333	3.23333	3.23333	3.23333	0	0	0	0	0	0	0	0	0
124936	0	0	0	0	0	0	0	0	0	0	0	0	0	0	0	0	0	0	0	0	0	0	0	0	0	0	0	0	0	0	0	0	0	0	0	0	0	0	0	0	0	0	0	0	0	0	0	0	0
124945	0	0	0	0	0	0	0	0	0	0	0	0	0	0	0	0	0	0	0	0	0	0	0	0	0	0	0	0	0	0	0	0	0	0	0	29.6	29.6	29.6	29.6	29.6	0	0	0	0	0	0	0	0	0
124973	0	0	0	0	0	0	0	0	0	0	0	0	0	0	0	0	0	0	0	0	0	0	0	0	0	0	0	0	0	0	0	0	0	0	0	686.667	686.667	686.667	686.667	686.667	0	0	0	0	0	0	0	0	0
124981	0	0	0	0	0	0	0	0	0	0	0	0	0	0	0	0	0	0	0	0	0	0	0	0	0	0	0	0	0	0	0	0	0	0	0	347.667	347.667	347.667	347.667	347.667	0	0	0	0	0	0	0	0	0
124989	0	0	0	0	0	0	0	0	0	0	0	0	0	0	0	0	0	0	0	0	0	0	0	0	0	0	0	0	0	0	0	0	0	0	0	16.9667	16.9667	16.9667	16.9667	16.9667	0	0	0	0	0	0	0	0	0
124990	0	0	0	0	0	0	0	0	0	0	0	0	0	0	0	0	0	0	0	0	0	0	0	0	0	0	0	0	0	0	0	0	0	0	0	380	380	380	380	380	0	0	0	0	0	0	0	0	0
125002	0	0	0	0	0	0	0	0	0	0	0	0	0	0	0	0	0	0	0	0	0	0	0	0	0	0	0	0	0	0	0	0	0	0	0	911.75	911.75	911.75	911.75	911.75	0	0	0	0	0	0	0	0	0
125012	0	0	0	0	0	0	0	0	0	0	0	0	0	0	0	0	0	0	0	0	0	0	0	0	0	0	0	0	0	0	0	0	0	0	0	1498.75	1498.75	1498.75	1498.75	1498.75	0	0	0	0	0	0	0	0	0
125083	0	0	0	0	0	0	0	0	0	0	0	0	0	0	0	0	0	0	0	0	0	0	0	0	0	0	0	0	0	0	0	0	0	0	0	0	0	0	0	0	0	0	0	0	0	0	0	0	0
125084	0	0	0	0	0	0	0	0	0	0	0	0	0	0	0	0	0	0	0	0	0	0	0	0	0	0	0	0	0	0	0	0	0	0	0	246.667	246.667	246.667	246.667	246.667	0	0	0	0	0	0	0	0	0
125095	0	0	0	0	0	0	0	0	0	0	0	0	0	0	0	0	0	0	0	0	0	0	0	0	0	0	0	0	0	0	0	0	0	0	0	0	0	0	0	0	0	0	0	0	0	0	0	0	0
125100	0	0	0	0	0	0	0	0	0	0	0	0	0	0	0	0	0	0	2.6	28	0	538	0	0	0	0	0	0	0	0	0	0	0	0	0	0	0	0	0	0	0	0	0	0	0	0	0	0	0
125134	0	0	0	0	0	0	0	0	0	0	0	0	0	0	0	0	0	0	0	0	0	0	0	0	0	0	0	0	0	0	0	0	0	0	0	0.533333	0.533333	0.533333	0.533333	0.533333	0	0	0	0	0	0	0	0	0
125168	0	0	0	0	0	0	0	0	0	0	0	0	0	0	0	0	0	0	0	0	0	0	0	0	0	0	0	0	0	0	0	0	0	0	0	0	0	0	0	0	0	0	5700	5700	2858.5	0	0	0	0
125206	0	0	0	0	0	0	0	0	0	0	0	0	0	0	0	0	0	0	0	0	0	0	0	0	0	0	0	0	0	0	0	0	0	0	0	0	0	0	0	0	0	0	0	0	0	0	0	0	0
125228	0	0	0	0	0	0	0	0	0	0	0	0	0	0	0	0	0	0	0	0	0	0	0	0	0	0	0	0	0	0	0	0	0	0	0	0	0	0	0	0	0	0	0	0	0	0	0	0	0
125249	0	0	0	0	0	282	282	282	0	0	0	0	0	0	0	0	0	0	0	0	0	0	0	0	0	0	0	0	0	0	0	0	0	0	0	0	0	0	0	0	0	0	540	0	0	0	0	0	0
125296	0	0	0	0	0	0	0	0	0	0	0	0	0	0	0	0	0	0	0	0	0	0	0	0	0	0	0	0	0	0	0	0	0	0	0	2036.67	2036.67	2036.67	2036.67	2036.67	0	0	0	0	0	0	0	0	0
125350	0	0	0	0	0	0	0	0	0	0	0	0	0	0	0	0	0	0	0	0	0	0	0	0	0	0	0	0	0	0	0	0	0	0	0	0	0	0	0	0	0	0	2087	2087	1048.5	0	0	0	0
125355	0	0	0	0	0	101	101	101	0	0	0	0	0	0	0	0	0	0	0	0	0	0	0	0	0	0	0	0	0	0	0	0	0	0	0	0	0	0	0	0	0	0	62	0	0	0	0	0	0
125363	0	0	0	0	0	0	0	0	0	0	0	0	0	0	0	0	0	0	0	0	0	0	0	0	0	0	0	0	0	0	0	0	0	0	0	900	955	1051.67	1022	1022	0	0	0	0	0	0	0	0	0
125375	0	0	0	0	0	0	0	0	0	0	0	0	0	0	0	0	0	0	0	0	0	0	0	0	0	0	0	0	0	0	0	0	0	0	0	0	0	0	0	0	0	0	0	0	0	0	0	0	0
125390	0	0	0	0	0	0	0	0	0	0	0	0	0	0	0	0	0	0	0	0	0	0	0	0	0	0	0	0	0	0	0	0	0	0	0	25.6	25.6	25.6	25.6	25.6	0	0	0	0	0	0	0	0	0
125401	373	0	0	0	0	0	0	0	0	0	0	55	0	0	0	0	0	0	0	0	0	0	0	0	0	0	0	0	0	0	0	0	0	0	0	0	0	0	0	0	0	0	6110	0	0	0	0	0	0
125404	0	0	0	0	0	0	0	0	0	0	0	0	0	0	0	0	0	0	4	31	6	0.95	0	0	0	0	0	0	0	0	0	0	0	0	0	0	0	0	0	0	0	0	0	0	0	0	0	0	0
125414	0	0	0	0	0	0	0	0	0	0	0	0	0	0	0	0	0	0	0	0	0	0	0	0	0	0	0	0	0	0	0	0	0	0	0	266.75	266.75	266.75	266.75	266.75	0	0	0	0	0	0	0	0	0
125415	0	0	0	0	0	0	0	0	0	0	0	0	0	0	0	0	0	0	0	0	0	0	0	0	0	0	0	0	0	0	0	0	0	0	0	19.6	19.6	19.6	19.6	19.6	0	0	0	0	0	0	0	0	0
125416	0	0	0	0	0	0	0	0	0	0	0	0	0	0	0	0	0	0	0	0	0	0	0	0	0	0	0	0	0	0	0	0	0	0	0	2750	2750	2750	2750	2750	0	0	0	0	0	0	0	0	0
125459	0	0	0	0	0	0	0	0	0	0	0	0	0	0	0	0	0	0	32	49	21	0.51	0	0	0	0	0	0	0	0	0	0	0	0	0	0	0	0	0	0	0	0	0	0	0	0	0	0	0
125460	17	0	0	0	0	660	660	660	0	0	0	0	8.6	8.6	8.6	0	0	0	0	0	0	0	0	0	0	0	0	0	0	0	0	0	0	0	0	0	0	0	0	0	0	1550	101.333	1.04	30	0	0	0	0
125464	0	0	0	0	0	0	0	0	0	0	0	0	0	0	0	0	0	0	0	0	0	0	0	0	0	0	0	0	0	0	0	0	0	0	0	362.5	362.5	362.5	362.5	362.5	0	0	0	0	0	0	0	0	0
125465	0	0	0	0	0	0	0	0	0	0	0	0	0	0	0	0	0	0	0	0	0	0	0	0	0	0	0	0	0	0	0	0	0	0	0	631.667	646.667	765	698	698	0	0	0	0	0	0	0	0	0
125488	0	0	0	0	0	0	0	0	0	0	0	0	0	0	0	0	0	0	0	0	0	0	0	0	0	0	0	0	0	0	0	0	0	0	0	2280	2280	2280	2280	2280	0	0	0	0	0	0	0	0	0
125491	0	0	0	0	0	0	0	0	0	0	0	0	0	0	0	0	0	0	0	0	0	0	0	0	0	0	0	0	0	0	0	0	0	0	0	0	0	0	0	0	0	0	0	0	0	0	0	0	0
125510	0	0	0	0	0	0	0	0	0	0	0	0	0	0	0	0	0	0	0	0	0	0	0	0	0	0	0	0	0	0	0	0	0	0	0	1300	1300	1300	1300	1300	0	0	0	0	0	0	0	0	0
125515	0	0	0	0	0	0	0	0	0	0	0	0	0	0	0	0	0	0	193	223	0	0.38	0	0	0	0	0	0	0	0	0	0	0	0	0	0	0	0	0	0	0	0	0	0	0	0	0	0	0
125583	0	0	0	0	0	0	0	0	0	0	0	0	0	0	0	0	0	0	0	0	0	0	0	0	0	0	0	0	0	0	0	0	0	0	0	0	0	0	0	0	0	0	0	0	0	0	0	0	0
125584	0	0	0	0	0	0	0	0	0	0	0	0	0	0	0	0	0	0	0	0	0	0	0	0	0	0	0	0	0	0	0	0	0	0	0	0	0	0	0	0	0	0	0	0	0	0	0	0	0
125679	0	0	0	0	0	0	0	0	0	0	0	0	0	0	0	0	0	0	0	0	0	0	0	0	0	0	0	0	0	0	0	0	0	0	0	3.88333	3.88333	3.88333	3.88333	3.88333	0	0	0	0	0	0	0	0	0
125680	0	0	0	0	0	0	0	0	0	0	0	0	0	0	0	0	0	0	0	0	0	0	0	0	0	0	0	0	0	0	0	0	0	0	0	11.7333	11.7333	11.7333	11.7333	11.7333	0	0	0	0	0	0	0	0	0
125700	414.4	0	0	0	0	106	0	1065	0	0	0	0	0	0	0	0	0	0	0	0	0	0	0	0	0	0	0	0	0	0	0	0	0	0	0	0	0	0	0	0	0	0	124.4	0	176.8	0	0	0	0
125706	0	0	0	0	0	0	0	0	0	0	0	0	0	0	0	0	0	0	0	0	0	0	0	0	0	0	0	0	0	0	0	0	0	0	0	290	290	290	290	290	0	0	0	0	0	0	0	0	0
125723	0	3100	3900	0	0	0	0	0	0	0	7.2	0	0	0	0	0	0	0	0	0	0	0	0	0	0	0	0	0	0	0	0	0	0	0	0	0	0	0	0	0	0	0	0	3700	0	0	0	0	0
125750	0	0	0	0	0	0	0	0	0	0	0	0	0	0	0	0	0	0	0	0	0	0	0	0	0	0	0	0	0	0	0	0	0	0	0	923.75	923.75	923.75	923.75	923.75	0	0	0	0	0	0	0	0	0
125758	0	0	0	0	0	0	0	0	0	0	0	0	0	0	0	0	0	0	0	0	0	0	0	0	0	0	0	0	0	0	0	0	0	0	0	0	0	0	0	0	0	0	0	0	0	0	0	0	0
125770	0	0	0	0	0	0	0	0	0	0	0	0	0	0	0	0	0	0	0	0	0	0	0	0	0	0	0	0	0	0	0	0	0	0	0	50.775	50.775	50.775	50.775	50.775	0	0	0	0	0	0	0	0	0
125794	0	0	0	0	0	0	0	0	0	0	0	0	0	0	0	0	0	0	0	0	0	0	0	0	0	0	0	0	0	0	0	0	0	0	0	0	0	0	0	0	0	0	0	0	0	0	0	0	0
125801	0	0	0	0	0	0	0	0	0	0	0	0	0	1490	1490	0	0	0	0	0	0	0	0	0	0	170	520	0	0	0	0	0	0	0	0	0	0	0	0	0	0	0	0	0	0	0	0	0	0
125806	0	0	0	0	0	0	0	0	0	0	0	0	0	0	0	0	0	0	0	0	0	0	0	0	0	0	0	0	0	0	0	0	0	0	0	13.8	13.8	13.8	13.8	13.8	0	0	0	0	0	0	0	0	0
125833	0	0	0	0	0	0	0	0	0	0	0	0	0	0	0	0	0	0	0	0	0	0	0	0	0	0	0	0	0	0	0	0	0	0	0	73.6667	73.6667	73.6667	73.6667	73.6667	0	0	0	0	0	0	0	0	0
125834	0	0	0	0	0	0	0	0	0	0	0	0	0	0	0	0	0	0	0	0	0	0	0	0	0	0	0	0	0	0	0	0	0	0	0	3.63333	3.63333	3.63333	3.63333	3.63333	0	0	0	0	0	0	0	0	0
125844	0	0	0	0	0	0	0	0	0	0	0	0	0	0	0	0	0	0	0	0	0	0	0	0	0	0	0	0	0	0	0	0	0	0	0	0	0	0	0	0	0	0	0	0	0	0	0	0	0
125851	0	0	0	0	0	0	0	0	0	0	0	0	0	0	0	0	0	0	0	0	0	0	0	0	0	0	0	0	0	0	0	0	0	0	0	3015	3015	3015	3015	3015	0	0	0	0	0	0	0	0	0
125868	0	0	0	0	0	0	0	0	0	0	0	0	0	0	0	0	0	0	0	0	0	0	0	0	0	0	0	0	0	0	0	0	0	0	0	0	0	0	0	0	0	0	0	0	0	0	0	0	0
125888	0	0	0	0	0	0	0	0	0	0	0	0	0	0	0	0	0	0	0	0	0	0	0	0	0	0	0	0	0	0	0	0	0	0	0	530	530	530	530	530	0	0	0	0	0	0	0	0	0
125909	0	0	0	0	0	0	0	0	0	0	0	0	0	0	0	0	0	0	0	0	0	0	0	0	0	0	0	0	0	0	0	0	0	0	0	5.86667	5.86667	5.86667	5.86667	5.86667	0	0	0	0	0	0	0	0	0
125912	0	0	0	0	0	0	0	0	0	0	0	0	0	0	0	0	0	0	0	0	0	0	0	0	0	0	0	0	0	0	0	0	0	0	0	0	0	0	0	0	0	0	0	0	0	0	0	0	0
125990	0	0	0	0	0	0	0	0	0	0	0	0	0	0	0	0	0	0	89.2	158	0	0.4	0	0	0	0	0	0	0	0	0	0	0	0	0	0	0	0	0	0	0	0	0	0	0	0	0	0	0
125993	0	0	0	0	0	0	0	0	0	0	0	0	0	0	0	0	0	0	0	0	0	0	0	0	0	0	0	0	0	0	0	0	0	0	0	2435	2435	2435	2435	2435	0	0	0	0	0	0	0	0	0
126019	73	0	0	0	0	0	0	0	0	0	0	0	0	0	0	0	0	0	0	0	0	0	0	0	0	0	0	0	0	0	0	0	0	0	0	0	0	0	0	0	0	0	9	2333	0	0	0	0	0
126022	0	0	0	0	0	0	0	0	0	0	0	0	0	0	0	0	0	0	0	0	0	0	0	0	0	0	0	0	0	0	0	0	0	0	0	43.75	43.75	43.75	43.75	43.75	0	0	0	0	0	0	0	0	0
126023	0	0	0	0	0	0	0	0	0	0	0	0	0	0	0	0	0	0	0	0	0	0	0	0	0	0	0	0	0	0	0	0	0	0	0	462.25	462.25	462.25	462.25	462.25	0	0	0	0	0	0	0	0	0
126078	0	0	0	0	0	0	0	0	0	0	0	0	0	0	0	0	0	0	0	0	0	0	0	0	0	0	0	0	0	0	0	0	0	0	0	0	0	0	0	0	0	0	0	0	0	0	0	0	0
126079	0	0	0	0	0	0	0	0	0	0	0	0	0	0	0	0	0	0	0	0	0	0	0	0	0	0	0	0	0	0	0	0	0	0	0	0	0	0	0	0	0	0	0	0	0	0	0	0	0
126080	0	0	0	0	0	0	0	0	0	0	0	0	0	0	0	0	0	0	0	0	0	0	0	0	0	0	0	0	0	0	0	0	0	0	0	0	0	0	0	0	0	0	0	0	0	0	0	0	0
126081	0	0	0	0	0	0	0	0	0	0	0	0	0	0	0	0	0	0	0	0	0	0	0	0	0	0	0	0	0	0	0	0	0	0	0	3.29667	3.29667	3.29667	3.29667	3.29667	0	0	0	0	0	0	0	0	0
126129	0	0	0	0	0	0	0	0	0	0	0	0	0	0	0	0	0	0	0	0	0	0	0	0	0	0	0	0	0	0	0	0	0	0	0	26.3333	26.3333	26.3333	26.3333	26.3333	0	0	0	0	0	0	0	0	0
126173	0	0	0	0	0	0	0	0	0	0	0	0	0	0	0	0	0	0	0	0	0	0	0	0	0	0	0	0	0	0	0	0	0	0	0	0	0	0	0	0	0	0	0	0	0	0	0	0	0
126186	0	0	0	0	0	0	0	0	0	0	0	0	0	0	0	0	0	0	0	0	0	0	0	0	0	0	0	0	0	0	0	0	0	0	0	1.93667	1.93667	1.93667	1.93667	1.93667	0	0	0	0	0	0	0	0	0
126217	0	0	0	0	0	0	0	0	0	0	0	0	0	0	0	0	0	0	0	0	0	0	0	0	0	0	0	0	0	0	0	0	0	0	0	0	0	0	0	0	0	0	0	0	0	0	0	0	0
126237	0	0	0	0	0	0	0	0	0	0	0	0	0	0	0	0	0	0	0	0	0	0	0	0	0	0	0	0	0	0	0	0	0	0	0	4006.67	4006.67	4006.67	4006.67	4006.67	0	0	0	0	0	0	0	0	0
126272	0	0	0	0	0	0	0	0	0	0	0	0	0	0	0	0	0	0	0	0	0	0	0	0	0	0	0	0	0	0	0	0	0	0	0	140	140	140	140	140	0	0	0	0	0	0	0	0	0
126274	0	0	0	0	0	0	0	0	0	0	0	0	0	0	0	0	0	0	0	0	0	0	0	0	0	0	0	0	0	0	0	0	0	0	0	0	0	0	0	0	0	0	0	0	0	0	0	0	0
126325	0	0	0	0	0	0	0	0	0	0	0	0	0	0	0	0	0	0	0	0	0	0	0	0	0	0	0	0	0	0	0	0	0	0	0	1133.33	1133.33	1133.33	1133.33	1133.33	0	0	0	0	0	0	0	0	0
126330	0	0	0	0	0	0	0	0	0	0	0	0	0	0	0	0	0	0	0	0	0	0	0	0	0	0	0	0	0	0	0	0	0	0	0	0	0	0	0	0	0	0	0	0	0	0	0	0	0
126331	0	0	0	0	0	0	0	0	0	0	0	0	0	0	0	0	0	0	0	0	0	0	0	0	0	0	0	0	0	0	0	0	0	0	0	0	0	0	0	0	0	0	0	0	0	0	0	0	0
126358	0	0	0	0	0	0	0	0	0	0	0	0	0	0	0	0	0	0	0	0	0	0	0	0	0	0	0	0	0	0	0	0	0	0	0	0	0	0	0	0	0	0	0	0	0	0	0	0	0
126518	480	190	98	0	570	0	0	0	0	0	3	1300	0	0	0	0	0	0	0	0	0	0	0	0	0	0	0	0	0	0	0	0	0	0	0	0	0	0	0	0	0	0	750	66	0	0	0	0	0
126545	140	6.5	4.5	0	47	0	0	0	0	0	2.4	29	0	0	0	0	0	0	0	0	0	0	0	0	0	0	0	0	0	0	0	0	0	0	0	0	0	0	0	0	0	0	0	940	0	0	0	0	0
150850	0	0	0	0	0	0	0	0	0	0	0	0	0	0	0	0	0	0	0	0	0	0	0	0	0	0	0	0	0	0	0	0	0	0	0	0	0	0	0	0	0	0	245	98	0.84	0	0	0	0
150910	0	0	0	0	0	0	0	924	0	0	1930	2960	0	0	0	0	0	0	0	0	0	0	0	0	0	0	0	0	0	0	0	0	0	0	0	0	0	0	0	0	0	0	0	0	0	0	0	0	0
151099	12.3	0.38	0.51	0	0	0	0	0	0	0	0	0	0	0	0	0	0	0	0	0	0	0	0	0	0	0	0	0	0	0	0	0	0	0	0	0	0	0	0	0	0	0	0	0	0	0	0	0	0
151100	114	0.43	0.88	0	0	0	0	0	0	0	0	0	0	0	0	0	0	0	0	0	0	0	0	0	0	0	0	0	0	0	0	0	0	0	0	0	0	0	0	0	0	0	0	0	0	0	0	0	0
151134	117	1.4	1.9	0	0	0	0	0	0	0	0	0	0	0	0	0	0	0	0	0	0	0	0	0	0	0	0	0	0	0	0	0	0	0	0	0	0	0	0	0	0	0	0	0	0	0	0	0	0
151142	2.8	2	0.7	0	0	0	0	0	0	0	0	0	0	0	0	0	0	0	0	0	0	0	0	0	0	0	0	0	0	0	0	0	0	0	0	0	0	0	0	0	0	0	0	0	0	0	0	0	0
151199	0	0	0	0	0	0	0	0	0	0	0	0	0	0	0	0	0	0	0	0	0	0	0	0	0	0	0	0	0	0	0	0	0	0	0	0	0	0	0	0	0	0	391	232	0.96	0	0	0	0
151212	620	420	180	0	29	0	0	0	0	0	54	1600	0	0	0	0	0	0	0	0	0	0	0	0	0	0	0	0	0	0	0	0	0	0	0	0	0	0	0	0	0	0	0	0	0	0	0	0	0
151342	49.5	0.3	0.69	0	0	0	0	0	0	0	0	0	0	0	0	0	0	0	0	0	0	0	0	0	0	0	0	0	0	0	0	0	0	0	0	0	0	0	0	0	0	0	0	0	0	0	0	0	0
151389	14.1	0.43	0.45	0	0	0	0	0	0	0	0	0	0	0	0	0	0	0	0	0	0	0	0	0	0	0	0	0	0	0	0	0	0	0	0	0	0	0	0	0	0	0	0	0	0	0	0	0	0
151418	265	1060	1620	0	8.2	1000	676	2200	380	0	1770	1460	0	0	0	0	0	0	0	0	0	0	0	0	0	0	0	0	0	0	0	0	0	0	0	0	0	0	0	0	0	0	0	0	0	0	0	0	0
151511	0	0	0	0	0	0	0	0	0	0	0	0	0	0	0	0	0	0	0	0	0	0	0	0	0	0	0	0	0	0	0	0	0	0	0	0	0	0	0	0	0	0	0	0	0	0	0	0	0
151524	0	0	0	0	0	0	0	0	0	0	0	0	0	0	0	0	0	0	0	0	0	0	0	0	0	0	0	0	0	0	0	0	0	0	0	0	0	0	0	0	0	0	5730	1700	27	0	0	0	0
151551	71.7	0.14	0.74	0	0	0	0	0	0	0	0	0	0	0	0	0	0	0	0	0	0	0	0	0	0	0	0	0	0	0	0	0	0	0	0	0	0	0	0	0	0	0	0	0	0	0	0	0	0
151610	22.7	0.2	0.55	0	0	0	0	0	0	0	0	0	0	0	0	0	0	0	0	0	0	0	0	0	0	0	0	0	0	0	0	0	0	0	0	0	0	0	0	0	0	0	0	0	0	0	0	0	0
151682	0	0	0	0	0	0	0	0	0	0	0	0	0	0	0	0	0	0	0	0	0	0	0	0	0	0	0	0	0	0	0	0	0	0	0	0	0	0	0	0	0	0	1320	177	5.6	0	0	0	0
151689	0	0	0	0	0	0	0	0	0	0	0	0	0	0	0	0	0	0	0	0	0	0	0	0	0	0	0	0	0	0	0	0	0	0	0	0	0	0	0	0	0	0	296	381	1.1	0	0	0	0
151690	0	0	0	0	0	0	0	0	0	0	0	0	0	0	0	0	0	0	0	0	0	0	0	0	0	0	0	0	0	0	0	0	0	0	0	0	0	0	0	0	0	0	1400	345	4.4	0	0	0	0
151727	0	0	0	0	0	0	0	0	0	0	0	0	0	0	0	0	0	0	0	0	0	0	0	0	0	0	0	0	0	0	0	0	0	0	0	0	0	0	0	0	0	0	251	136	2	0	0	0	0
151860	13.4	0.44	0.62	0	0	0	0	0	0	0	0	0	0	0	0	0	0	0	0	0	0	0	0	0	0	0	0	0	0	0	0	0	0	0	0	0	0	0	0	0	0	0	0	0	0	0	0	0	0
151884	0	0	0	0	0	0	0	0	0	0	0	0	0	0	0	0	0	0	0	0	0	0	0	0	0	0	0	0	0	0	0	0	0	0	0	0	0	0	0	0	0	0	1950	369	5.4	0	0	0	0
152007	0	0	0	0	0	0	0	0	0	0	0	0	0	0	0	0	0	0	0	0	0	0	0	0	0	0	0	0	0	0	0	0	0	0	0	0	0	0	0	0	0	0	112	17	4.4	0	0	0	0
152092	0	0	0	0	0	0	0	0	0	0	0	0	0	0	0	0	0	0	0	0	0	0	0	0	0	0	0	0	0	0	0	0	0	0	0	0	0	0	0	0	0	0	277	235	11	0	0	0	0
152172	0	0	0	0	0	0	0	0	0	0	0	0	0	0	0	0	0	0	0	0	0	0	0	0	0	0	0	0	0	0	0	0	0	0	0	0	0	0	0	0	0	0	268	169	0.52	0	0	0	0
152222	0	0	0	0	0	0	0	0	0	0	0	0	0	0	0	0	0	0	0	0	0	0	0	0	0	0	0	0	0	0	0	0	0	0	0	0	0	0	0	0	0	0	64	66	2.7	0	0	0	0
152545	0	0	0	0	0	0	0	0	0	0	0	0	0	0	0	0	0	0	0	0	0	0	0	0	0	0	0	0	0	0	0	0	0	0	0	0	0	0	0	0	0	0	0	0	0	0	0	0	0
152558	0	0	0	0	0	0	0	0	0	0	0	0	0	0	0	0	0	0	0	0	0	0	0	0	0	0	0	0	0	0	0	0	0	0	0	0	0	0	0	0	0	0	299	3.9	0.52	0	0	0	0
152565	0	0	0	0	0	0	0	0	0	0	0	0	0	0	0	0	0	0	0	0	0	0	0	0	0	0	0	0	0	0	0	0	0	0	0	0	0	0	0	0	0	0	227	95	1.4	0	0	0	0
152633	0	0	0	0	0	0	0	0	0	0	0	0	0	0	0	0	0	0	0	0	0	0	0	0	0	0	0	0	0	0	0	0	0	0	0	0	0	0	0	0	0	0	0	0	0	0	0	0	0
152750	0	0	0	0	0	0	0	0	0	0	0	0	0	0	0	0	0	0	0	0	0	0	0	0	0	0	0	0	0	0	0	0	0	0	0	0	0	0	0	0	0	0	0	0	0	0	0	0	0
152782	0	0	0	0	0	0	0	0	0	0	0	0	0	0	0	0	0	0	0	0	0	0	0	0	0	0	0	0	0	0	0	0	0	0	0	0	0	0	0	0	0	0	118	56	0.8	0	0	0	0
152904	0	0	0	0	0	0	0	0	0	0	0	0	0	0	0	0	0	0	0	0	0	0	0	0	0	0	0	0	0	0	0	0	0	0	0	0	0	0	0	0	0	0	0	0	0	0	0	0	0
152930	0	0	0	0	0	0	0	0	0	0	0	0	0	0	0	0	0	0	0	0	0	0	0	0	0	0	0	0	0	0	0	0	0	0	0	0	0	0	0	0	0	0	1241	154	134	0	0	0	0
152937	0	0	1900	0	0	3.6	13	5.5	1800	0	400	0	0	0	0	0	0	0	0	0	0	0	0	0	0	0	0	0	0	0	0	0	0	0	0	0	0	0	0	0	0	0	0	0	0	0	0	0	0
152942	0	0	0	0	0	0	0	0	0	0	0	0	0	0	0	0	0	0	0	0	0	0	0	0	0	0	0	0	0	0	0	0	0	0	0	0	0	0	0	0	0	0	0	0	0	0	0	0	0
152951	0	0	0	0	0	0	0	0	0	0	0	0	0	0	0	0	0	0	0	0	0	0	0	0	0	0	0	0	0	0	0	0	0	0	0	0	0	0	0	0	0	0	550	113	23	0	0	0	0
152973	0	0	0	0	0	0	0	0	0	0	0	0	0	0	0	0	0	0	0	0	0	0	0	0	0	0	0	0	0	0	0	0	0	0	0	0	0	0	0	0	0	0	143	73	0.35	0	0	0	0
152999	0.65	0	0	0	0	0.65	18	4	0	0	0	0	0	0	0	0	0	0	0	0	0	0	0	0	0	0	0	0	0	0	0	0	0	0	0	0	0	0	0	0	0	0	0	0	0	0	0	0	0
153000	0	0	0	0	0	0	0	0	0	0	0	0	0	0	0	0	0	0	0	0	0	0	0	0	0	0	0	0	0	0	0	0	0	0	0	0	0	0	0	0	0	0	59	0.75	22	0	0	0	0
153001	0	0	0	0	0	0	0	0	0	0	0	0	0	0	0	0	0	0	0	0	0	0	0	0	0	0	0	0	0	0	0	0	0	0	0	0	0	0	0	0	0	0	3351	266	335	0	0	0	0
153002	0	0	0	0	0	0	0	0	0	0	0	0	0	0	0	0	0	0	0	0	0	0	0	0	0	0	0	0	0	0	0	0	0	0	0	0	0	0	0	0	0	0	5882	648	1504	0	0	0	0
153056	0	0	0	0	0	0	0	0	0	0	0	0	0	0	0	0	0	0	0	0	0	0	0	0	0	0	0	0	0	0	0	0	0	0	0	0	0	0	0	0	0	0	190	0.74	32	0	0	0	0
153057	0	0	0	0	0	0	0	0	0	0	0	0	0	0	0	0	0	0	0	0	0	0	0	0	0	0	0	0	0	0	0	0	0	0	0	0	0	0	0	0	0	0	173	0.71	1033	0	0	0	0
153118	0	0	0	0	0	0	0	0	0	0	0	0	0	0	0	0	0	0	0	0	0	0	0	0	0	0	0	0	0	0	0	0	0	0	0	0	0	0	0	0	0	0	228	31	0.53	0	0	0	0
153136	0	0	0	0	0	0	0	0	0	0	0	0	0	0	0	0	0	0	0	0	0	0	0	0	0	0	0	0	0	0	0	0	0	0	0	0	0	0	0	0	0	0	0	0	0	0	0	0	0
153188	28	0	0	0	0	0	11	2.7	0	0	0	0	0	0	0	0	0	0	0	0	0	0	0	0	0	0	0	0	0	0	0	0	0	0	0	0	0	0	0	0	0	0	0	0	0	0	0	0	0
153206	0	0	0	0	0	0	0	0	0	0	0	0	0	0	0	0	0	0	0	0	0	0	0	0	0	0	0	0	0	0	0	0	0	0	0	0	0	0	0	0	0	0	0	0	0	0	0	0	0
153381	0	0	0	0	0	0	0	0	0	0	0	0	0	0	0	0	0	0	0	0	0	0	0	0	0	0	0	0	0	0	0	0	0	0	0	0	0	0	0	0	0	0	364	347	4.7	0	0	0	0
153384	0	0	0	0	0	0	0	0	0	0	0	0	0	0	0	0	0	0	0	0	0	0	0	0	0	0	0	0	0	0	0	0	0	0	0	0	0	0	0	0	0	0	519	17	3.3	0	0	0	0
153473	0	0	0	0	0	0	0	0	0	0	0	0	0	0	0	0	0	0	0	0	0	0	0	0	0	0	0	0	0	0	0	0	0	0	0	0	0	0	0	0	0	0	524	1.98	54	0	0	0	0
153532	0	0	0	0	0	0	0	0	0	0	0	0	0	0	0	0	0	0	0	0	0	0	0	0	0	0	0	0	0	0	0	0	0	0	0	0	0	0	0	0	0	0	0	0	0	0	0	0	0
153635	0	0	0	0	0	0	0	0	0	0	0	0	0	0	0	0	0	0	0	0	0	0	0	0	0	0	0	0	0	0	0	0	0	0	0	0	0	0	0	0	0	0	285	0.75	76	0	0	0	0
153717	1.1	0	3.7	200	0	0	44	0	0	16	13	12	0	0	0	0	0	0	0	0	0	0	0	0	0	400	4610	0	0	0	0	0	0	0	0	0	0	0	0	0	0	0	60	8	18	1000	0	0	0
153843	0	0	0	0	0	0	0	0	0	0	0	0	0	0	0	0	0	0	0	0	0	0	0	0	0	0	0	0	0	0	0	0	0	0	0	0	0	0	0	0	0	0	55	1.41	729	0	0	0	0
153872	0	0	0	0	0	0	0	0	0	0	0	0	0	0	0	0	0	0	0	0	0	0	0	0	0	0	0	0	0	0	0	0	0	0	0	0	0	0	0	0	0	0	1046	211	324	0	0	0	0
153925	0	0	0	0	0	0	0	0	0	0	0	0	0	0	0	0	0	0	0	0	0	0	0	0	0	0	0	0	0	0	0	0	0	0	0	0	0	0	0	0	0	0	836	0.66	269	0	0	0	0
153969	0	0	0	0	0	0	0	0	0	0	0	0	0	0	0	0	0	0	0	0	0	0	0	0	0	0	0	0	0	0	0	0	0	0	0	0	0	0	0	0	0	0	181	361	734	0	0	0	0
154051	0	0	0	0	0	0	0	0	0	0	0	0	0	0	0	0	0	0	124	51.95	35	25.245	0	0	0	0	0	0	0	0	0	0	0	0	0	0	0	0	0	0	0	0	0	0	0	0	0	0	0
154146	0	0	0	0	0	0	0	0	0	0	0	0	0	0	0	0	0	0	0	0	0	0	0	0	0	0	0	0	0	0	0	0	0	0	0	0	0	0	0	0	0	0	380	136	485	0	0	0	0
154147	0	0	0	0	0	0	0	0	0	0	0	0	0	0	0	0	0	0	0	0	0	0	0	0	0	0	0	0	0	0	0	0	0	0	0	0	0	0	0	0	0	0	180	501	1519	0	0	0	0
154293	0	0	0	0	0	0	0	0	0	0	0	0	0	0	0	0	0	0	0	0	0	0	0	0	0	0	0	0	0	0	0	0	0	0	0	0	0	0	0	0	0	0	0	0	0	0	0	0	0
154383	0	0	0	0	0	0	0	0	0	0	0	0	0	0	0	0	0	0	75	60	35	45	0	0	0	0	0	0	0	0	0	0	0	0	0	0	0	0	0	0	0	0	0	0	0	0	0	0	0
154396	0	0	0	0	0	0	0	0	0	0	0	0	0	0	0	0	0	0	702	423	165	0.81	0	0	0	0	0	0	0	0	0	0	0	0	0	0	0	0	0	0	0	0	0	0	0	0	0	0	0
154425	0	0	0	0	0	0	0	0	0	0	0	0	0	0	0	0	0	0	905	552.5	20	321.5	0	0	0	0	0	0	0	0	0	0	0	0	0	0	0	0	0	0	0	0	0	0	0	0	0	0	0
154427	0	0	0	0	0	0	0	0	0	0	0	0	0	0	0	0	0	0	0	0	0	0	0	0	0	0	0	0	0	0	0	0	0	0	0	0	0	0	0	0	0	0	131	409	603	0	0	0	0
154480	0	0	0	0	0	0	0	0	0	0	0	0	0	0	0	0	0	0	90	55	30	120	0	0	0	0	0	0	0	0	0	0	0	0	0	0	0	0	0	0	0	0	0	0	0	0	0	0	0
154490	0	0	0	0	0	0	0	0	0	0	0	0	0	0	0	0	0	0	0	0	0	0	0	0	0	0	0	0	0	0	0	0	0	0	0	0	0	0	0	0	0	0	120	857	964	0	0	0	0
154507	0.45	0	2.4	280	0	0	27	0	0	27	15	14	0	0	0	0	0	0	0	0	0	0	0	0	0	76	1100	0	0	0	0	0	0	0	0	0	0	0	0	0	0	0	110	6	36	400	0	0	0
154518	0	0	0	0	0	0	0	0	0	0	0	0	0	0	0	0	0	0	200	57	31	81	0	0	0	0	0	0	0	0	0	0	0	0	0	0	0	0	0	0	0	0	0	0	0	0	0	0	0
154750	0.23	0	0	0	0	0	0	0	0	0	0	0	0.55	26.4	12.65	0	0	0	0	0	0	0	0	0	0	0	0	0	0	0	0	0	0	0	0	0	0	0	0	0	0	0	0	0	0	0	0	0	0
154766	1.1	0	3.9	93	0	0	30	0	0	9	6.9	6.6	0	0	0	0	0	0	0	0	0	0	0	0	0	140	740	0	0	0	0	0	0	0	0	0	0	0	0	0	0	0	120	27	56	340	0	0	0
154780	0	0	0	0	0	0	0	0	0	0	0	0	0	0	0	0	0	0	0	0	0	0	0	0	0	0	0	0	0	0	0	0	0	0	0	0	0	0	0	0	0	0	0	0	0	0	0	0	0
154885	0	0	0	0	0	0	0	0	0	0	0	0	0	0	0	0	0	0	20	40	22	300	0	0	0	0	0	0	0	0	0	0	0	0	0	0	0	0	0	0	0	0	0	0	0	0	0	0	0
154916	6.8	0	2	140	0	0	310	0	0	13	61	31	0	0	0	0	0	0	0	0	0	0	0	0	0	0	0	0	0	0	0	0	0	0	0	0	0	0	0	0	0	0	330	150	72	590	0	0	0
154937	0	0	0	0	0	0	0	0	0	0	0	0	0	0	0	0	0	0	55	38	25	50	0	0	0	0	0	0	0	0	0	0	0	0	0	0	0	0	0	0	0	0	0	0	0	0	0	0	0
155019	0	0	0	0	0	0	0	0	0	0	0	0	0	0	0	0	0	0	0	0	0	0	0	0	0	0	0	0	0	0	0	0	0	0	0	0	0	0	0	0	0	0	0	0	0	0	0	0	0
155125	0	0	0	0	0	0	0	0	0	0	0	0	0	0	0	0	0	0	50	45	25	40	0	0	0	0	0	0	0	0	0	0	0	0	0	0	0	0	0	0	0	0	0	0	0	0	0	0	0
155234	0	0	0	0	0	0	0	0	0	0	0	0	0	0	0	0	0	0	142	42	28	215	0	0	0	0	0	0	0	0	0	0	0	0	0	0	0	0	0	0	0	0	0	0	0	0	0	0	0
155279	0	0	0	0	0	0	0	0	0	0	0	0	0	0	0	0	0	0	0	0	0	0	0	0	0	0	0	0	0	0	0	0	0	0	0	0	0	0	0	0	0	0	16.95	16.6	90.9	0	0	0	0
155312	0	0	0	0	0	0	0	0	0	0	0	0	0	0	0	0	0	0	0	0	0	0	0	0	0	0	0	0	0	0	0	0	0	0	0	0	0	0	0	0	0	0	0	0	0	0	0	0	0
155422	0.2	0	0	0	0	0	0	0	0	0	0	0	33	53.1	118	0	0	0	0	0	0	0	0	0	0	0	0	0	0	0	0	0	0	0	0	0	0	0	0	0	0	0	0	0	0	0	0	0	0
155464	0	0	0	0	0	0	0	0	0	0	0	0	0	0	0	0	0	0	0	0	0	0	0	0	0	0	0	0	0	0	0	0	0	0	0	0	0	0	0	0	0	0	0	0	0	0	0	0	0
155487	3	0	0	0	0	0	0	0	0	0	0	0	1.62	4.21	12.57	0	0	0	0	0	0	0	0	0	0	0	0	0	0	0	0	0	0	0	0	0	0	0	0	0	0	0	0	0	0	0	0	0	0
155526	0	0	0	0	0	0	0	0	0	0	0	0	0	0	0	0	0	0	0	0	0	0	0	0	0	0	0	0	0	0	0	0	0	0	0	0	0	0	0	0	0	0	0	0	0	0	0	0	0
155579	3.77	0	0	0	0	0	0	0	0	0	0	0	201	332	142	0	0	0	0	0	0	0	0	0	0	0	0	0	0	0	0	0	0	0	0	0	0	0	0	0	0	0	0	0	0	0	0	0	0
155604	0	0	0	0	0	0	0	0	0	0	0	0	0	0	0	0	0	0	201	121.333	81	1.225	0	0	0	0	0	0	0	0	0	0	0	0	0	0	0	0	0	0	0	0	0	0	0	0	0	0	0
155636	0	0	0	0	0	0	0	0	0	0	0	0	0	0	0	0	0	0	1500	200.667	226	51.325	0	0	0	0	0	0	0	0	0	0	0	0	0	0	0	0	0	0	0	0	0	0	0	0	0	0	0
155678	0.21	0	0	0	0	0	0	0	0	0	0	0	4.98	43.3	4.49	0	0	0	0	0	0	0	0	0	0	0	0	0	0	0	0	0	0	0	0	0	0	0	0	0	0	0	0	0	0	0	0	0	0
155718	0	0	0	0	0	0	0	0	0	0	0	0	0	0	0	0	0	0	0	0	0	0	0	0	0	0	0	0	0	0	0	0	0	0	0	0	0	0	0	0	0	0	0	0	0	0	0	0	0
155719	0.86	0	0	0	0	0	0	0	0	0	0	0	14.6	270	83.24	0	0	0	0	0	0	0	0	0	0	0	0	0	0	0	0	0	0	0	0	0	0	0	0	0	0	0	0	0	0	0	0	0	0
155747	0	0	0	0	0	0	0	0	0	0	0	0	0	0	0	0	0	0	0	0	0	0	0	0	0	0	0	0	0	0	0	0	0	0	0	0	0	0	0	0	0	0	0	0	0	0	0	0	0
155781	0	0	0	0	0	0	0	0	0	0	0	0	0	0	0	0	0	0	251	708.667	802	29.905	0	0	0	0	0	0	0	0	0	0	0	0	0	0	0	0	0	0	0	0	0	0	0	0	0	0	0
155821	0	0	0	0	0	0	0	0	0	0	0	0	0	0	0	0	0	0	3	0.166667	49	1548	0	0	0	0	0	0	0	0	0	0	0	0	0	0	0	0	0	0	0	0	0	0	0	0	0	0	0
155823	0	0	0	0	0	0	0	0	0	0	0	0	0	0	0	0	0	0	0	0	0	0	0	0	0	0	0	0	0	0	0	0	0	0	0	0	0	0	0	0	0	0	0	0	0	0	0	0	0
155831	0	0	0	0	0	0	0	0	0	0	0	0	0	0	0	0	0	0	0	0	0	0	0	0	0	0	0	0	0	0	0	0	0	0	0	0	0	0	0	0	0	0	0	0	0	0	0	0	0
155875	0	0	0	0	0	0	0	0	0	0	0	0	0	0	0	0	0	0	249	181.25	150	1.765	0	0	0	0	0	0	0	0	0	0	0	0	0	0	0	0	0	0	0	0	0	0	0	0	0	0	0
155916	22	0	0	0	0	2000	2000	2000	0	0	0	0	18	18	18	0	0	0	0	0	0	0	0	0	0	0	0	0	0	0	0	0	0	0	0	0	0	0	0	0	0	1200	124	29	8.9	0	0	0	0
155925	0	0	0	0	0	0	0	0	0	0	0	0	0	0	0	0	0	0	0	0	0	0	0	0	0	0	0	0	0	0	0	0	0	0	0	0	0	0	0	0	0	0	0	0	0	0	0	0	0
155985	0	0	0	0	0	0	0	0	0	0	0	0	0	0	0	0	0	0	0	0	0	0	0	0	0	0	0	0	0	0	0	0	0	0	0	0	0	0	0	0	0	2200	9.725	123	28	0	0	0	0
156003	0	0	0	0	0	0	0	0	0	0	0	0	0	0	0	0	0	0	0	0	0	0	0	0	0	0	0	0	0	0	0	0	0	0	0	0	0	0	0	0	0	0	0	0	0	0	0	0	0
156039	0	0	0	0	0	0	0	0	0	0	0	0	0	0	0	0	0	0	0	0	0	0	0	0	0	0	0	0	0	0	0	0	0	0	0	0	0	0	0	0	0	0	0	0	0	0	0	0	0
156105	30.5	0	0	0	0	22	0	4132	0	0	0	0	0	0	0	0	0	0	0	0	0	0	0	0	0	0	0	0	0	0	0	0	0	0	0	0	0	0	0	0	0	0	98	244.1	6.53	0	0	0	0
156142	0	0	0	0	0	0	0	0	0	0	0	0	0	0	0	0	0	0	5	1.93333	65	2320	0	0	0	0	0	0	0	0	0	0	0	0	0	0	0	0	0	0	0	0	0	0	0	0	0	0	0
156157	0	0	0	0	0	0	0	0	0	0	0	0	0	0	0	0	0	0	30	1220.25	57	0.824	0	0	0	0	0	0	0	0	0	0	0	0	0	0	0	0	0	0	0	0	0	0	0	0	0	0	0
156223	14	0	0	0	0	1300	1300	1300	0	0	0	0	48	48	48	0	0	0	0	0	0	0	0	0	0	0	0	0	0	0	0	0	0	0	0	0	0	0	0	0	0	1500	87.5	18	44	0	0	0	0
156224	0	0	0	0	0	0	0	0	0	0	0	0	0	0	0	0	0	0	0	0	0	0	0	0	0	0	0	0	0	0	0	0	0	0	0	0	0	0	0	0	0	1200	240	360	0.67	0	0	0	0
156295	69	0	0	0	0	500	500	500	0	0	0	0	15	15	15	0	0	0	0	0	0	0	0	0	0	0	0	0	0	0	0	0	0	0	0	0	0	0	0	0	0	380	51	0.68	35	0	0	0	0
156320	0	0	0	0	0	0	0	0	0	0	0	0	0	0	0	0	0	0	251	106.667	90	10.64	0	0	0	0	0	0	0	0	0	0	0	0	0	0	0	0	0	0	0	0	0	0	0	0	0	0	0
156321	0	0	0	0	0	0	0	0	0	0	0	0	0	0	0	0	0	0	10	2.52333	39	531	0	0	0	0	0	0	0	0	0	0	0	0	0	0	0	0	0	0	0	0	0	0	0	0	0	0	0
156335	0	0	0	0	0	0	0	0	0	0	0	0	0	0	0	0	0	0	0	0	0	0	0	0	0	0	0	0	0	0	0	0	0	0	0	183.5	255	275	310	310	0	0	0	0	0	0	0	0	0
156348	0	0	0	0	0	0	0	0	0	0	0	0	0	0	0	0	0	0	0	0	0	0	0	0	0	0	0	0	0	0	0	0	0	0	0	0	0	0	0	0	0	0	360	920	3.4	0	0	0	0
156372	0	0	0	0	0	0	0	0	0	0	0	0	1.3	720	1100	0	0	0	0	0	0	0	0	0	0	0	0	0	0	0	0	0	0	0	0	0	0	0	0	0	0	0	0	0	0	0	0	0	0
156373	0	0	0	0	0	0	0	0	0	0	0	0	0.8	17	52	0	0	0	0	0	0	0	0	0	0	0	0	0	0	0	0	0	0	0	0	0	0	0	0	0	0	0	0	0	0	0	0	0	0
156396	0	0	0	0	0	0	0	0	0	0	0	0	0	0	0	0	0	0	0	0	0	0	0	0	0	0	0	0	0	0	0	0	0	0	0	0	0	0	0	0	0	0	0	0	0	0	0	0	0
156406	41	0	0	0	0	350	350	350	0	0	0	0	15	15	15	0	0	0	0	0	0	0	0	0	0	0	0	0	0	0	0	0	0	0	0	0	0	0	0	0	0	735	69.5	0.216667	160	0	0	0	0
156413	0	0	0	0	0	0	0	0	0	0	0	0	0	0	0	0	0	0	0	0	0	0	0	0	0	0	0	0	0	0	0	0	0	0	0	0	0	0	0	0	0	0	1695	1700	0.52	0	0	0	0
156432	0	0	0	0	0	0	0	0	0	0	0	0	0	0	0	0	0	0	1015	796	450	2.78	0	0	0	0	0	0	0	0	0	0	0	0	0	0	0	0	0	0	0	0	0	0	0	0	0	0	0
156437	0	0	0	0	0	0	0	0	0	0	0	0	0	0	0	0	0	0	0	0	0	0	0	0	0	0	0	0	0	0	0	0	0	0	0	1477.25	1767.5	2062.5	2705	2705	0	0	0	0	0	0	0	0	0
156438	0	0	0	0	0	0	0	0	0	0	0	0	0	0	0	0	0	0	0	0	0	0	0	0	0	0	0	0	0	0	0	0	0	0	0	0	0	0	0	0	0	0	36	90	201	0	0	0	0
156457	253.95	0	0	0	0	0	0	0	0	0	0	0	0	0	0	0	0	0	0	0	0	0	0	0	0	0	0	0	0	0	0	0	0	0	0	0	0	0	0	0	0	2500	121.72	1.61833	1392.67	0	0	0	0
156478	1	0.32	0.35	0	0	0	0	0	0	0	0	0	0	0	0	0	0	0	0	0	0	0	0	0	0	0	0	0	0	0	0	0	0	0	0	0	0	0	0	0	0	0	0	0	0	0	0	0	0
156485	0	0	0	0	0	0	0	0	0	0	0	0	1.6	430	910	0	0	0	0	0	0	0	0	0	0	0	0	0	0	0	0	0	0	0	0	0	0	0	0	0	0	0	0	0	0	0	0	0	0
156486	0	0	0	0	0	0	0	0	0	0	0	0	4.7	456.667	470	0	0	0	0	0	0	0	0	0	0	0	0	0	0	0	0	0	0	0	0	0	0	0	0	0	0	0	0	0	0	0	0	0	0
156505	0	0	0	0	0	0	0	0	0	0	0	0	0	0	0	0	0	0	0	0	0	0	0	0	0	0	0	0	0	0	0	0	0	0	0	0	0	0	0	0	0	0	4050	3100	3.6	0	0	0	0
156527	0	0	0	0	0	0	0	0	0	0	0	0	7.9	2820	1940	0	0	0	0	0	0	0	0	0	0	0	0	0	0	0	0	0	0	0	0	0	0	0	0	0	0	0	0	0	0	0	0	0	0
156534	0	0	0	0	0	0	0	0	0	0	0	0	1	250	370	0	0	0	0	0	0	0	0	0	0	0	0	0	0	0	0	0	0	0	0	0	0	0	0	0	0	0	0	0	0	0	0	0	0
156539	0	0	0	0	0	0	0	0	0	0	0	0	0.7	170	290	0	0	0	0	0	0	0	0	0	0	0	0	0	0	0	0	0	0	0	0	0	0	0	0	0	0	0	0	0	0	0	0	0	0
156541	0	0	0	0	0	0	0	0	0	0	0	0	0	0	0	0	0	0	0	0	0	0	0	0	0	0	0	0	0	0	0	0	0	0	0	0	0	0	0	0	0	0	0	0	0	0	0	0	0
156547	0	0	0	0	0	0	0	0	0	0	0	0	0	0	0	0	0	0	0	0	0	0	0	0	0	0	0	0	0	0	0	0	0	0	0	0	0	0	0	0	0	1200	900	650	41	0	0	0	0
156563	0	0	0	0	0	0	0	0	0	0	0	0	0	0	0	0	0	0	0	0	0	0	0	0	0	0	0	0	0	0	0	0	0	0	0	0	0	0	0	0	0	0	2100	5200	110	0	0	0	0
156571	0	0	0	0	0	0	0	0	0	0	0	0	0	0	0	0	0	0	0	0	0	0	0	0	0	0	0	0	0	0	0	0	0	0	0	0	0	0	0	0	0	1200	500	250	30	0	0	0	0
156589	0	0	0	0	0	0.53	0	47	0	0	0	0	0	0	0	0	0	0	0	0	0	0	0	0	0	0	0	0	0	0	0	0	0	0	0	0	0	0	0	0	0	0	680	0	0	0	0	0	0
156660	24	0	0	0	0	1200	1200	1200	0	0	0	0	26	26	26	0	0	0	0	0	0	0	0	0	0	0	0	0	0	0	0	0	0	0	0	0	0	0	0	0	0	1500	270	116.2	87.3333	0	0	0	0
156680	0	0	0	0	0	0	0	0	0	0	0	0	0.06	30	110	0	0	0	0	0	0	0	0	0	0	0	0	0	0	0	0	0	0	0	0	0	0	0	0	0	0	0	0	0	0	0	0	0	0
156682	0	0	0	0	0	0	0	0	0	0	0	0	0.2	150	180	0	0	0	0	0	0	0	0	0	0	0	0	0	0	0	0	0	0	0	0	0	0	0	0	0	0	0	0	0	0	0	0	0	0
156686	0	0	0	0	0	0	0	0	0	0	0	0	0	0	0	0	0	0	0	0	0	0	0	0	0	0	0	0	0	0	0	0	0	0	0	72	8600	30	0	0	0	0	0	0	0	0	0	0	0
156694	0	0	0	0	0	3.1	0	600	0	0	0	0	0	0	0	0	0	0	0	0	0	0	0	0	0	0	0	0	0	0	0	0	0	0	0	0	0	0	0	0	0	0	490	0	0	0	0	0	0
156698	0	0	0	0	0	0	0	0	0	0	0	0	0	0	0	0	0	0	0	0	0	0	0	0	0	0	0	0	0	0	0	0	0	0	0	0	0	0	0	0	0	0	6.25	3.4	68	0	0	0	0
156702	0	0	0	0	0	0	0	0	0	0	0	0	0	0	0	0	0	0	100	115	61	40	0	0	0	0	0	0	0	0	0	0	0	0	0	0	0	0	0	0	0	0	0	0	0	0	0	0	0
156703	0	0	0	0	0	0	0	0	0	0	0	0	0	0	0	0	0	0	175	65	54	30	0	0	0	0	0	0	0	0	0	0	0	0	0	0	0	0	0	0	0	0	0	0	0	0	0	0	0
156735	0	0	0	0	0	0	0	0	0	0	0	0	0.4	67	65	0	0	0	0	0	0	0	0	0	0	0	0	0	0	0	0	0	0	0	0	0	0	0	0	0	0	0	0	0	0	0	0	0	0
156742	0	0	0	0	0	0	0	0	0	0	0	0	0.3	400	210	0	0	0	0	0	0	0	0	0	0	0	0	0	0	0	0	0	0	0	0	0	0	0	0	0	0	0	0	0	0	0	0	0	0
156750	0	0	0	0	0	0	0	0	0	0	0	0	0	0	0	0	0	0	175	45	400	1149	0	0	0	0	0	0	0	0	0	0	0	0	0	0	0	0	0	0	0	0	0	0	0	0	0	0	0
156754	0	0	0	0	0	0	0	0	0	0	0	0	0	0	0	0	0	0	0	0	0	0	0	0	0	0	0	0	0	0	0	0	0	0	0	140	1800	50	0	0	0	0	0	0	0	0	0	0	0
156758	0	0	0	0	0	0	0	0	0	0	0	0	0.1	32	91	0	0	0	0	0	0	0	0	0	0	0	0	0	0	0	0	0	0	0	0	0	0	0	0	0	0	0	0	0	0	0	0	0	0
156814	0	0	0	0	0	0	0	0	0	0	0	0	430	1300	1800	0	0	0	0	0	0	0	0	0	0	0	0	0	0	0	0	0	0	0	0	0	0	0	0	0	0	0	0	0	0	0	0	0	0
156825	0	0	0	0	0	0	0	0	0	0	0	0	0	0	0	0	0	0	0	0	0	0	0	0	0	0	0	0	0	0	0	0	0	0	0	0	0	0	0	0	0	0	635	870	22	0	0	0	0
156839	0	0	0	0	0	0	0	0	0	0	0	0	0	0	0	0	0	0	0	0	0	0	0	0	0	0	0	0	0	0	0	0	0	0	0	0	0	0	0	0	0	0	3450	6400	29	0	0	0	0
156848	9.5	0.26	0.35	0	0	0	0	0	0	0	0	0	0	0	0	0	0	0	0	0	0	0	0	0	0	0	0	0	0	0	0	0	0	0	0	0	0	0	0	0	0	0	0	0	0	0	0	0	0
156867	0	0	0	0	0	0	0	0	0	0	0	0	4.9	43	120	0	0	0	0	0	0	0	0	0	0	0	0	0	0	0	0	0	0	0	0	0	0	0	0	0	0	0	0	0	0	0	0	0	0
156888	19	0	0	0	0	950	950	950	0	0	0	0	19	19	19	0	0	0	0	0	0	0	0	0	0	0	0	0	0	0	0	0	0	0	0	0	0	0	0	0	0	2000	112	4.3	40	0	0	0	0
156889	0	0	0	0	0	0	0	0	0	0	0	0	0	0	0	0	0	0	0	0	0	0	0	0	0	0	0	0	0	0	0	0	0	0	0	0	0	0	0	0	0	1400	73.5	51	78	0	0	0	0
156895	0	0	0	0	0	0	0	0	0	0	0	0	0.4	310	480	0	0	0	0	0	0	0	0	0	0	0	0	0	0	0	0	0	0	0	0	0	0	0	0	0	0	0	0	0	0	0	0	0	0
156899	0	0	0	0	0	0	0	0	0	0	0	0	0.3	58	140	0	0	0	0	0	0	0	0	0	0	0	0	0	0	0	0	0	0	0	0	0	0	0	0	0	0	0	0	0	0	0	0	0	0
156921	125	0	0	0	0	730	730	730	0	0	0	0	0	0	0	0	0	0	0	0	0	0	0	0	0	0	0	0	0	0	0	0	0	0	0	0	0	0	0	0	0	1400	69.5	0.55	150	0	0	0	0
156922	0	0	0	0	0	0	0	0	0	0	0	0	5100	5100	5100	46	46	46	0	0	0	0	0	0	0	0	0	0	0	0	0	0	0	0	0	0	0	0	0	0	0	0	0	0	0	0	0	0	0
156939	0	0	0	0	0	0	0	0	0	0	0	0	0	0	0	0	0	0	0	0	0	0	0	0	0	0	0	0	0	0	0	0	0	0	0	0	0	0	0	0	0	0	1625	1700	1.4	0	0	0	0
156957	0	0	0	0	0	0	0	0	0	0	0	0	0.6	240	580	0	0	0	0	0	0	0	0	0	0	0	0	0	0	0	0	0	0	0	0	0	0	0	0	0	0	0	0	0	0	0	0	0	0
157007	0	0	0	0	0	0	0	0	0	0	0	0	0	0	0	0	0	0	0	0	0	0	0	0	0	0	0	0	0	0	0	0	0	0	0	3000	3275	5600	4600	4600	0	0	0	0	0	0	0	0	0
157014	0	0	0	0	0	0	0	0	0	0	0	0	0	0	0	0	0	0	0	0	0	0	0	0	0	0	0	0	0	0	0	0	0	0	0	205	495	550	0	0	0	0	0	0	0	0	0	0	0
157049	14.3	2.5	1	0	0	0	0	0	0	0	0	0	0	0	0	0	0	0	0	0	0	0	0	0	0	0	0	0	0	0	0	0	0	0	0	0	0	0	0	0	0	0	0	0	0	0	0	0	0
157050	1.6	0.1	0.11	0	0	0	0	0	0	0	0	0	0	0	0	0	0	0	0	0	0	0	0	0	0	0	0	0	0	0	0	0	0	0	0	0	0	0	0	0	0	0	0	0	0	0	0	0	0
157053	0	0	0	0	0	0	0	0	0	0	0	0	0	0	0	0	0	0	350	1195	205	0.4	0	0	0	0	0	0	0	0	0	0	0	0	0	0	0	0	0	0	0	0	0	0	0	0	0	0	0
157100	0	0	0	0	0	0	0	0	0	0	0	0	3.5	810	1700	0	0	0	0	0	0	0	0	0	0	0	0	0	0	0	0	0	0	0	0	0	0	0	0	0	0	0	0	0	0	0	0	0	0
157115	0	0	0	0	0	0	0	0	0	0	0	0	0	0	0	0	0	0	352	110	81	55	0	0	0	0	0	0	0	0	0	0	0	0	0	0	0	0	0	0	0	0	0	0	0	0	0	0	0
157125	0	0	0	0	0	0	0	0	0	0	0	0	0	0	0	0	0	0	0	0	0	0	0	0	0	0	0	0	0	0	0	0	0	0	0	0	0	0	0	0	0	0	0	0	0	0	0	0	0
157145	0	0	0	0	0	0	0	0	0	0	0	0	0	0	0	0	0	0	0	0	0	0	0	0	0	0	0	0	0	0	0	0	0	0	0	0	0	0	0	0	0	1100	27.5	64	68	0	0	0	0
157151	0	0	0	0	0	0	0	0	0	0	0	0	0	0	0	0	0	0	0	0	0	0	0	0	0	0	0	0	0	0	0	0	0	0	0	465	680	930	760	760	0	0	0	0	0	0	0	0	0
157181	0	0	0	0	0	0	0	0	0	0	0	0	0	0	0	0	0	0	0	0	0	0	0	0	0	0	0	0	0	0	0	0	0	0	0	470	4600	100	0	0	0	0	0	0	0	0	0	0	0
157184	0	0	0	0	0	0	0	0	0	0	0	0	0	0	0	0	0	0	448	520	350	0.14	0	0	0	0	0	0	0	0	0	0	0	0	0	0	0	0	0	0	0	0	0	0	0	0	0	0	0
157189	0	2740	4520	0	0	0	0	0	0	0	0	0	1.62	3700	8800	0	0	0	0	0	0	0	0	0	0	0	0	0	0	0	0	0	0	0	0	0	0	0	0	0	0	0	0	0	0	0	0	0	0
157198	0	0	0	0	0	0	0	0	0	0	0	0	1.1	50	180	0	0	0	0	0	0	0	0	0	0	0	0	0	0	0	0	0	0	0	0	0	0	0	0	0	0	0	0	0	0	0	0	0	0
157229	0	0	0	0	0	0	0	0	0	0	0	0	1	42.6667	120	0	0	0	0	0	0	0	0	0	0	0	0	0	0	0	0	0	0	0	0	0	0	0	0	0	0	0	0	0	0	0	0	0	0
157239	0	0	0	0	0	0	0	0	0	0	0	0	4.5	1490	1560	0	0	0	0	0	0	0	0	0	0	0	0	0	0	0	0	0	0	0	0	0	0	0	0	0	0	0	0	0	0	0	0	0	0
157242	2.2	0.16	0.18	0	0	0	0	0	0	0	0	0	0	0	0	0	0	0	0	0	0	0	0	0	0	0	0	0	0	0	0	0	0	0	0	0	0	0	0	0	0	0	0	0	0	0	0	0	0
157245	0	0	0	0	0	0	0	0	0	0	0	0	0	0	0	0	0	0	348	896	4294	3416	0	0	0	0	0	0	0	0	0	0	0	0	0	0	0	0	0	0	0	0	0	0	0	0	0	0	0
157249	1.8	0.5	0.46	0	0	0	0	0	0	0	0	0	0	0	0	0	0	0	0	0	0	0	0	0	0	0	0	0	0	0	0	0	0	0	0	0	0	0	0	0	0	0	0	0	0	0	0	0	0
157251	0	0	0	0	0	0	0	0	0	0	0	0	0.2	49	34	0	0	0	0	0	0	0	0	0	0	0	0	0	0	0	0	0	0	0	0	0	0	0	0	0	0	0	0	0	0	0	0	0	0
157253	0	0	0	0	0	0	0	0	0	0	0	0	1.1	500	1100	0	0	0	0	0	0	0	0	0	0	0	0	0	0	0	0	0	0	0	0	0	0	0	0	0	0	0	0	0	0	0	0	0	0
157259	0	0	0	0	0	0	0	0	0	0	0	0	0.4	400	680	0	0	0	0	0	0	0	0	0	0	0	0	0	0	0	0	0	0	0	0	0	0	0	0	0	0	0	0	0	0	0	0	0	0
157262	0	0	0	0	0	0	0	0	0	0	0	0	0	0	0	0	0	0	0	0	0	0	0	0	0	0	0	0	0	0	0	0	0	0	0	2.5	480	3.1	0	0	0	0	0	0	0	0	0	0	0
157271	0	0	0	0	0	0	0	0	0	0	0	0	0.1	130	260	0	0	0	0	0	0	0	0	0	0	0	0	0	0	0	0	0	0	0	0	0	0	0	0	0	0	0	0	0	0	0	0	0	0
157282	0	0	0	0	0	0	0	0	0	0	0	0	0.19	162.5	280	0	0	0	0	0	0	0	0	0	0	0	0	0	0	0	0	0	0	0	0	0	0	0	0	0	0	0	0	0	0	0	0	0	0
157283	0	0	0	0	0	0	0	0	0	0	0	0	0.2	25	30	0	0	0	0	0	0	0	0	0	0	0	0	0	0	0	0	0	0	0	0	0	0	0	0	0	0	0	0	0	0	0	0	0	0
157287	0	0	0	0	0	0	0	0	0	0	0	0	0.2	250	330	0	0	0	0	0	0	0	0	0	0	0	0	0	0	0	0	0	0	0	0	0	0	0	0	0	0	0	0	0	0	0	0	0	0
157294	0	0	0	0	0	0	0	0	0	0	0	0	0	0	0	0	0	0	0	0	0	0	0	0	0	0	0	0	0	0	0	0	0	0	0	14	930	15	0	0	0	0	0	0	0	0	0	0	0
157295	0	0	0	0	0	0	0	0	0	0	0	0	2.1	100	270	0	0	0	0	0	0	0	0	0	0	0	0	0	0	0	0	0	0	0	0	0	0	0	0	0	0	0	0	0	0	0	0	0	0
157297	0	0	0	0	0	0	0	0	0	0	0	0	10	1600	2600	0	0	0	0	0	0	0	0	0	0	0	0	0	0	0	0	0	0	0	0	0	0	0	0	0	0	0	0	0	0	0	0	0	0
157302	0	0	0	0	0	0	0	0	0	0	0	0	0.09	15	13.5	0	0	0	0	0	0	0	0	0	0	0	0	0	0	0	0	0	0	0	0	0	0	0	0	0	0	0	0	0	0	0	0	0	0
157303	0	0	0	0	0	0	0	0	0	0	0	0	0.5	270	480	0	0	0	0	0	0	0	0	0	0	0	0	0	0	0	0	0	0	0	0	0	0	0	0	0	0	0	0	0	0	0	0	0	0
157304	0	0	0	0	0	0	0	0	0	0	0	0	1.1	410	230	0	0	0	0	0	0	0	0	0	0	0	0	0	0	0	0	0	0	0	0	0	0	0	0	0	0	0	0	0	0	0	0	0	0
157310	0	0	0	0	0	0	0	0	0	0	0	0	0.1	8.8	14	0	0	0	0	0	0	0	0	0	0	0	0	0	0	0	0	0	0	0	0	0	0	0	0	0	0	0	0	0	0	0	0	0	0
157323	0	0	0	0	0	0	0	0	0	0	0	0	0.1	140	150	0	0	0	0	0	0	0	0	0	0	0	0	0	0	0	0	0	0	0	0	0	0	0	0	0	0	0	0	0	0	0	0	0	0
157348	0	0	0	0	0	0	0	0	0	0	0	0	0	0	0	0	0	0	0	0	0	0	0	0	0	0	0	0	0	0	0	0	0	0	0	3110	3800	4050	5400	5400	0	0	0	0	0	0	0	0	0
157374	0	0	0	0	0	0	0	0	0	0	0	0	0.2	15	14	0	0	0	0	0	0	0	0	0	0	0	0	0	0	0	0	0	0	0	0	0	0	0	0	0	0	0	0	0	0	0	0	0	0
157380	0	0	0	0	0	0	0	0	0	0	0	0	0.6	16	31	0	0	0	0	0	0	0	0	0	0	0	0	0	0	0	0	0	0	0	0	0	0	0	0	0	0	0	0	0	0	0	0	0	0
157386	0	0	0	0	0	0	0	0	0	0	0	0	0	0	0	0	0	0	0	0	0	0	0	0	0	0	0	0	0	0	0	0	0	0	0	4850	6400	7000	8600	8600	0	0	0	0	0	0	0	0	0
157396	15	0	0	0	0	740	740	740	0	0	0	0	32	32	32	0	0	0	0	0	0	0	0	0	0	0	0	0	0	0	0	0	0	0	0	0	0	0	0	0	0	1500	155	2.8	67	0	0	0	0
157401	0	0	0	0	0	0	0	0	0	0	0	0	0	0	0	0	0	0	245	95	70	0.6	0	0	0	0	0	0	0	0	0	0	0	0	0	0	0	0	0	0	0	0	0	0	0	0	0	0	0
157412	0	0	0	0	0	0	0	0	0	0	0	0	0.4	220	390	0	0	0	0	0	0	0	0	0	0	0	0	0	0	0	0	0	0	0	0	0	0	0	0	0	0	0	0	0	0	0	0	0	0
157423	0	0	0	0	0	0	0	0	0	0	0	0	12	150	340	0	0	0	0	0	0	0	0	0	0	0	0	0	0	0	0	0	0	0	0	0	0	0	0	0	0	0	0	0	0	0	0	0	0
157425	0	0	0	0	0	0	0	0	0	0	0	0	4.5	48	170	0	0	0	0	0	0	0	0	0	0	0	0	0	0	0	0	0	0	0	0	0	0	0	0	0	0	0	0	0	0	0	0	0	0
157427	2.2	0.2	0.4	0	0	0	0	0	0	0	0	0	0	0	0	0	0	0	0	0	0	0	0	0	0	0	0	0	0	0	0	0	0	0	0	0	0	0	0	0	0	0	0	0	0	0	0	0	0
157430	0	0	0	0	0	0	0	0	0	0	0	0	0.7	100	140	0	0	0	0	0	0	0	0	0	0	0	0	0	0	0	0	0	0	0	0	0	0	0	0	0	0	0	0	0	0	0	0	0	0
157431	0	0	0	0	0	0	0	0	0	0	0	0	0.7	610	1280	0	0	0	0	0	0	0	0	0	0	0	0	0	0	0	0	0	0	0	0	0	0	0	0	0	0	0	0	0	0	0	0	0	0
157440	0	0	0	0	0	0	0	0	0	0	0	0	0	0	0	0	0	0	0	0	0	0	0	0	0	0	0	0	0	0	0	0	0	0	0	0	0	0	0	0	0	0	14	49	4	0	0	0	0
157448	0	0	0	0	0	0	0	0	0	0	0	0	0.01	23	32	0	0	0	0	0	0	0	0	0	0	0	0	0	0	0	0	0	0	0	0	0	0	0	0	0	0	0	0	0	0	0	0	0	0
157449	0	0	0	0	0	0	0	0	0	0	0	0	0.2	490	620	0	0	0	0	0	0	0	0	0	0	0	0	0	0	0	0	0	0	0	0	0	0	0	0	0	0	0	0	0	0	0	0	0	0
157461	0	0	0	0	0	0	0	0	0	0	0	0	0.2	280	390	0	0	0	0	0	0	0	0	0	0	0	0	0	0	0	0	0	0	0	0	0	0	0	0	0	0	0	0	0	0	0	0	0	0
157466	0	0	0	0	0	0	0	0	0	0	0	0	16	510	610	0	0	0	0	0	0	0	0	0	0	0	0	0	0	0	0	0	0	0	0	0	0	0	0	0	0	0	0	0	0	0	0	0	0
157471	0	0	0	0	0	0	0	0	0	0	0	0	0.3	700	780	0	0	0	0	0	0	0	0	0	0	0	0	0	0	0	0	0	0	0	0	0	0	0	0	0	0	0	0	0	0	0	0	0	0
157486	0	0	0	0	0	0	0	0	0	0	0	0	3.2	340	230	0	0	0	0	0	0	0	0	0	0	0	0	0	0	0	0	0	0	0	0	0	0	0	0	0	0	0	0	0	0	0	0	0	0
157487	0	0	0	0	0	0	0	0	0	0	0	0	0.2	36	150	0	0	0	0	0	0	0	0	0	0	0	0	0	0	0	0	0	0	0	0	0	0	0	0	0	0	0	0	0	0	0	0	0	0
157510	0	0	0	0	0	0	0	0	0	0	0	0	0.358571	256.667	343.333	0	0	0	0	0	0	0	0	0	0	0	0	0	0	0	0	0	0	0	0	0	0	0	0	0	0	0	0	0	0	0	0	0	0
157519	0	0	0	0	0	0	0	0	0	0	0	0	0.2	1050	610	0	0	0	0	0	0	0	0	0	0	0	0	0	0	0	0	0	0	0	0	0	0	0	0	0	0	0	0	0	0	0	0	0	0
157524	0	0	0	0	0	0	0	0	0	0	0	0	0	0	0	0	0	0	7.6	9.4	22	0.14	0	0	0	0	0	0	0	0	0	0	0	0	0	0	0	0	0	0	0	0	0	0	0	0	0	0	0
157526	0	0	0	0	0	0	0	0	0	0	0	0	0	0	0	0	0	0	0	0	0	0	0	0	0	0	0	0	0	0	0	0	0	0	0	2900	3000	4600	4300	4300	0	0	0	0	0	0	0	0	0
157528	0	0	0	0	0	0	0	0	0	0	0	0	0	0	0	0	0	0	0	0	0	0	0	0	0	0	0	0	0	0	0	0	0	0	0	200	3100	12	0	0	0	0	0	0	0	0	0	0	0
157529	0	0	0	0	0	0	0	0	0	0	0	0	0	0	0	0	0	0	0	0	0	0	0	0	0	0	0	0	0	0	0	0	0	0	0	36	2400	11	0	0	0	0	0	0	0	0	0	0	0
157534	0	0	0	0	0	0	0	0	0	0	0	0	0	0	0	0	0	0	2466	3260	0	16	0	0	0	0	0	0	0	0	0	0	0	0	0	0	0	0	0	0	0	0	0	0	0	0	0	0	0
157541	0	0	0	0	0	0	0	0	0	0	0	0	0	0	0	0	0	0	5.42	0.8	12	567.667	0	0	0	0	0	0	0	0	0	0	0	0	0	0	0	0	0	0	0	0	0	0	0	0	0	0	0
157572	0	0	0	0	0	0	0	0	0	0	0	0	1	490	1100	0	0	0	0	0	0	0	0	0	0	0	0	0	0	0	0	0	0	0	0	0	0	0	0	0	0	0	0	0	0	0	0	0	0
157578	0	0	0	0	0	0	0	0	0	0	0	0	31.1	1465	2180	0	0	0	0	0	0	0	0	0	0	0	0	0	0	0	0	0	0	0	0	0	0	0	0	0	0	0	0	0	0	0	0	0	0
157579	0	0	0	0	0	0	0	0	0	0	0	0	0.7	8.4	37	0	0	0	0	0	0	0	0	0	0	0	0	0	0	0	0	0	0	0	0	0	0	0	0	0	0	0	0	0	0	0	0	0	0
157586	0	0	0	0	0	0	0	0	0	0	0	0	5.2	730	930	0	0	0	0	0	0	0	0	0	0	0	0	0	0	0	0	0	0	0	0	0	0	0	0	0	0	0	0	0	0	0	0	0	0
157593	0	0	0	0	0	0	0	0	0	0	0	0	1.5	67	150	0	0	0	0	0	0	0	0	0	0	0	0	0	0	0	0	0	0	0	0	0	0	0	0	0	0	0	0	0	0	0	0	0	0
157598	0	0	0	0	0	0	0	0	0	0	0	0	0	0	0	0	0	0	796	545	1715	0.8	0	0	0	0	0	0	0	0	0	0	0	0	0	0	0	0	0	0	0	0	0	0	0	0	0	0	0
157627	0	0	0	0	0	0	0	0	0	0	0	0	0	0	0	0	0	0	0	0	0	0	0	0	0	0	0	0	0	0	0	0	0	0	0	0	0	0	0	0	0	0	970	550	17	0	0	0	0
157635	0	0	0	0	0	0	0	0	0	0	0	0	0.5	160	700	0	0	0	0	0	0	0	0	0	0	0	0	0	0	0	0	0	0	0	0	0	0	0	0	0	0	0	0	0	0	0	0	0	0
157646	0	0	0	0	0	0	0	0	0	0	0	0	1.2	78	180	0	0	0	0	0	0	0	0	0	0	0	0	0	0	0	0	0	0	0	0	0	0	0	0	0	0	0	0	0	0	0	0	0	0
157658	11	0	0	0	0	1600	1600	1600	0	0	0	0	28	28	28	0	0	0	0	0	0	0	0	0	0	0	0	0	0	0	0	0	0	0	0	0	0	0	0	0	0	2300	225	20	87	0	0	0	0
157671	0	0	0	0	0	0	0	0	0	0	0	0	0	0	0	0	0	0	0	0	0	0	0	0	0	0	0	0	0	0	0	0	0	0	0	315.5	410	485	550	550	0	0	0	0	0	0	0	0	0
157689	0	0	0	0	0	0	0	0	0	0	0	0	0.365	100	145	0	0	0	0	0	0	0	0	0	0	0	0	0	0	0	0	0	0	0	0	0	0	0	0	0	0	0	0	0	0	0	0	0	0
157690	0	0	0	0	0	0	0	0	0	0	0	0	0.4	93	220	0	0	0	0	0	0	0	0	0	0	0	0	0	0	0	0	0	0	0	0	0	0	0	0	0	0	0	0	0	0	0	0	0	0
157737	40	30	16.6	0	0	0	0	0	0	0	0	0	0	0	0	0	0	0	0	0	0	0	0	0	0	0	0	0	0	0	0	0	0	0	0	0	0	0	0	0	0	0	538	0	0	0	0	0	0
157765	0	0	0	0	0	0	0	0	0	0	0	0	0	0	0	0	0	0	0	0	0	0	0	0	0	0	0	0	0	0	0	0	0	0	0	0	0	0	0	0	0	0	21	61	9	0	0	0	0
157777	0	0	0	0	0	0	0	0	0	0	0	0	0	0	0	0	0	0	300	1025	58	40	0	0	0	0	0	0	0	0	0	0	0	0	0	0	0	0	0	0	0	0	0	0	0	0	0	0	0
157784	18	16	10.9	0	0	0	0	0	0	0	0	0	0	0	0	0	0	0	0	0	0	0	0	0	0	0	0	0	0	0	0	0	0	0	0	0	0	0	0	0	0	0	658	0	0	0	0	0	0
157838	0	0	0	0	0	0	0	0	0	0	0	0	0	0	0	0	0	0	0	0	0	0	0	0	0	0	0	0	0	0	0	0	0	0	0	0	0	0	0	0	0	0	237	420	492	0	0	0	0
157847	0	0	0	0	0	0	0	0	0	0	0	0	0	0	0	0	0	0	0	0	0	0	0	0	0	0	0	0	0	0	0	0	0	0	0	1260	1550	2100	2000	2000	0	0	0	0	0	0	0	0	0
157848	0	0	0	0	0	0	0	0	0	0	0	0	0	0	0	0	0	0	238	248	70	0.5	0	0	0	0	0	0	0	0	0	0	0	0	0	0	0	0	0	0	0	0	0	0	0	0	0	0	0
157852	0	0	0	0	0	0	0	0	0	0	0	0	0	0	0	0	0	0	0	0	0	0	0	0	0	0	0	0	0	0	0	0	0	0	0	2450	2800	3850	3700	3700	0	0	0	0	0	0	0	0	0
157867	8.6	0.3	0.3	0	0	0	0	0	0	0	0	0	0	0	0	0	0	0	0	0	0	0	0	0	0	0	0	0	0	0	0	0	0	0	0	0	0	0	0	0	0	0	0	0	0	0	0	0	0
157885	0	0	0	0	0	0	0	0	0	0	0	0	1.8	110	320	0	0	0	0	0	0	0	0	0	0	0	0	0	0	0	0	0	0	0	0	0	0	0	0	0	0	0	0	0	0	0	0	0	0
157902	0	0	0	0	0	0	0	0	0	0	0	0	0.938	216.667	483.333	0	0	0	0	0	0	0	0	0	0	0	0	0	0	0	0	0	0	0	0	0	0	0	0	0	0	0	0	0	0	0	0	0	0
157937	0	0	0	0	0	0	0	0	0	0	0	0	0	0	0	0	0	0	8.1	9.5	30	0.19	0	0	0	0	0	0	0	0	0	0	0	0	0	0	0	0	0	0	0	0	0	0	0	0	0	0	0
157952	1.3	0.2	52.15	0	0	0	0	0	0	0	0	0	0	0	0	0	0	0	0	0	0	0	0	0	0	0	0	0	0	0	0	0	0	0	0	0	0	0	0	0	0	0	0	0	0	0	0	0	0
157953	0	0	0	0	0	0	0	0	0	0	0	0	0	0	0	0	0	0	0	0	0	0	0	0	0	0	0	0	0	0	0	0	0	0	0	480	530	950	600	600	0	0	0	0	0	0	0	0	0
157982	0	0	0	0	0	0	0	0	0	0	0	0	0	0	0	0	0	0	0	0	0	0	0	0	0	0	0	0	0	0	0	0	0	0	0	340	490	650	580	580	0	0	0	0	0	0	0	0	0
157994	0	0	0	0	0	0	0	0	0	0	0	0	0.2	88	180	0	0	0	0	0	0	0	0	0	0	0	0	0	0	0	0	0	0	0	0	0	0	0	0	0	0	0	0	0	0	0	0	0	0
158001	0	0	0	0	0	0	0	0	0	0	0	0	0	0	0	0	0	0	0	0	0	0	0	0	0	0	0	0	0	0	0	0	0	0	0	545	640	805	870	870	0	0	0	0	0	0	0	0	0
158012	0	0	0	0	0	0	0	0	0	0	0	0	20	1500	1700	0	0	0	0	0	0	0	0	0	0	0	0	0	0	0	0	0	0	0	0	0	0	0	0	0	0	0	0	0	0	0	0	0	0
158017	4.06	0.27	0.11	0	0	0	0	0	0	0	0	0	0	0	0	0	0	0	0	0	0	0	0	0	0	0	0	0	0	0	0	0	0	0	0	0	0	0	0	0	0	0	0	0	0	0	0	0	0
158032	6.1	1.9	0.45	0	0	0	0	0	0	0	0	0	0	0	0	0	0	0	0	0	0	0	0	0	0	0	0	0	0	0	0	0	0	0	0	0	0	0	0	0	0	0	0	0	0	0	0	0	0
158033	45	3.3	2.3	0	0	0	0	0	0	0	0	0	0	0	0	0	0	0	0	0	0	0	0	0	0	0	0	0	0	0	0	0	0	0	0	0	0	0	0	0	0	0	0	0	0	0	0	0	0
158046	0	0	0	0	0	0	0	0	0	0	0	0	0	0	0	0	0	0	101	2.8	90	300	0	0	0	0	0	0	0	0	0	0	0	0	0	0	0	0	0	0	0	0	0	0	0	0	0	0	0
158115	0	0	0	0	0	0	0	0	0	0	0	0	14	870	1900	0	0	0	0	0	0	0	0	0	0	0	0	0	0	0	0	0	0	0	0	0	0	0	0	0	0	0	0	0	0	0	0	0	0
158119	0	0	0	0	0	0	0	0	0	0	0	0	0	0	0	0	0	0	0	0	0	0	0	0	0	0	0	0	0	0	0	0	0	0	0	15	2400	13	0	0	0	0	0	0	0	0	0	0	0
158169	0	0	0	0	0	0	0	0	0	0	0	0	0.5	440	640	0	0	0	0	0	0	0	0	0	0	0	0	0	0	0	0	0	0	0	0	0	0	0	0	0	0	0	0	0	0	0	0	0	0
158216	0	0	0	0	0	0	0	0	0	0	0	0	0.3	17	9.8	0	0	0	0	0	0	0	0	0	0	0	0	0	0	0	0	0	0	0	0	0	0	0	0	0	0	0	0	0	0	0	0	0	0
158219	0	0	0	0	0	0	0	0	0	0	0	0	0	0	0	0	0	0	0	0	0	0	0	0	0	0	0	0	0	0	0	0	0	0	0	0	0	0	0	0	0	0	151	477	325	0	0	0	0
158220	9.5	0.11	0.16	0	0	0	0	0	0	0	0	0	0	0	0	0	0	0	0	0	0	0	0	0	0	0	0	0	0	0	0	0	0	0	0	0	0	0	0	0	0	0	0	0	0	0	0	0	0
158239	0	530	1970	0	0	0	0	0	0	0	0	0	63	0	0	0	0	0	0	0	0	0	0	0	0	0	0	0	0	0	0	0	0	0	0	0	0	0	0	0	0	0	0	0	0	0	0	0	0
158248	0	0	0	0	0	0	0	0	0	0	0	0	0	0	0	0	0	0	0	0	0	0	0	0	0	0	0	0	0	0	0	0	0	0	0	0	0	0	0	0	0	0	610	859	2.6	0	0	0	0
158258	0	0	0	0	0	0	0	0	0	0	0	0	0.1	27	93	0	0	0	0	0	0	0	0	0	0	0	0	0	0	0	0	0	0	0	0	0	0	0	0	0	0	0	0	0	0	0	0	0	0
158259	0	0	0	0	0	0	0	0	0	0	0	0	0.2	7.5	21	0	0	0	0	0	0	0	0	0	0	0	0	0	0	0	0	0	0	0	0	0	0	0	0	0	0	0	0	0	0	0	0	0	0
158269	20	0.36	0.42	0	0	0	0	0	0	0	0	0	0	0	0	0	0	0	0	0	0	0	0	0	0	0	0	0	0	0	0	0	0	0	0	0	0	0	0	0	0	0	0	0	0	0	0	0	0
158272	0	0	0	0	0	0	0	0	0	0	0	0	0	0	0	0	0	0	0	0	0	0	0	0	0	0	0	0	0	0	0	0	0	0	0	138.5	168	175	240	240	0	0	0	0	0	0	0	0	0
158276	0	0	0	0	0	5	0	440	0	0	0	0	0	0	0	0	0	0	0	0	0	0	0	0	0	0	0	0	0	0	0	0	0	0	0	0	0	0	0	0	0	0	710	0	0	0	0	0	0
158279	0	0	0	0	0	0	0	0	0	0	0	0	8	77	220	0	0	0	0	0	0	0	0	0	0	0	0	0	0	0	0	0	0	0	0	0	0	0	0	0	0	0	0	0	0	0	0	0	0
158307	0	0	0	0	0	0	0	0	0	0	0	0	0	0	0	0	0	0	0	0	0	0	0	0	0	0	0	0	0	0	0	0	0	0	0	3.2	330	6.9	0	0	0	0	0	0	0	0	0	0	0
158315	0	0	0	0	0	0	0	0	0	0	0	0	0	0	0	0	0	0	0	0	0	0	0	0	0	0	0	0	0	0	0	0	0	0	0	2.1	24	3.5	0	0	0	0	0	0	0	0	0	0	0
158316	0	0	0	0	0	0	0	0	0	0	0	0	14	410	480	0	0	0	0	0	0	0	0	0	0	0	0	0	0	0	0	0	0	0	0	0	0	0	0	0	0	0	0	0	0	0	0	0	0
158360	0	0	0	0	0	0	0	0	0	0	0	0	22	1700	1600	0	0	0	0	0	0	0	0	0	0	0	0	0	0	0	0	0	0	0	0	0	0	0	0	0	0	0	0	0	0	0	0	0	0
158361	0	0	0	0	0	0	0	0	0	0	0	0	0.5	34	79	0	0	0	0	0	0	0	0	0	0	0	0	0	0	0	0	0	0	0	0	0	0	0	0	0	0	0	0	0	0	0	0	0	0
158364	0	0	0	0	0	0	0	0	0	0	0	0	0	0	0	0	0	0	0	0	0	0	0	0	0	0	0	0	0	0	0	0	0	0	0	0	0	0	0	0	0	0	6	15	4	0	0	0	0
158365	4.3	1.7	1.5	0	0	0	0	0	0	0	0	0	0	0	0	0	0	0	0	0	0	0	0	0	0	0	0	0	0	0	0	0	0	0	0	0	0	0	0	0	0	0	0	0	0	0	0	0	0
158369	0	0	0	0	0	0	0	0	0	0	0	0	0	0	0	0	0	0	0	0	0	0	0	0	0	0	0	0	0	0	0	0	0	0	0	0	0	0	0	0	0	0	0	0	0	0	0	0	0
158379	0	0	0	0	0	0	0	0	0	0	0	0	0	0	0	0	0	0	247	348	1113	4481	0	0	0	0	0	0	0	0	0	0	0	0	0	0	0	0	0	0	0	0	0	0	0	0	0	0	0
158412	0	0	0	0	0	0	0	0	0	0	0	0	0.1	18	31	0	0	0	0	0	0	0	0	0	0	0	0	0	0	0	0	0	0	0	0	0	0	0	0	0	0	0	0	0	0	0	0	0	0
158414	0	0	0	0	0	0	0	0	0	0	0	0	0	0	0	0	0	0	0	0	0	0	0	0	0	0	0	0	0	0	0	0	0	0	0	0	0	0	0	0	0	0	25	150	1.6	0	0	0	0
158417	0	0	0	0	0	0	0	0	0	0	0	0	0	0	0	0	0	0	0	0	0	0	0	0	0	0	0	0	0	0	0	0	0	0	0	5.3	460	3.2	0	0	0	0	0	0	0	0	0	0	0
158418	0	0	0	0	0	0	0	0	0	0	0	0	0	0	0	0	0	0	0	0	0	0	0	0	0	0	0	0	0	0	0	0	0	0	0	70	9400	93	0	0	0	0	0	0	0	0	0	0	0
158420	0	0	0	0	0	0	0	0	0	0	0	0	0	0	0	0	0	0	0	0	0	0	0	0	0	0	0	0	0	0	0	0	0	0	0	3855	4800	5650	6900	6900	0	0	0	0	0	0	0	0	0
158424	0	0	0	0	0	2.4	0	450	0	0	0	0	0	0	0	0	0	0	0	0	0	0	0	0	0	0	0	0	0	0	0	0	0	0	0	0	0	0	0	0	0	0	750	0	0	0	0	0	0
158435	0	0	0	0	0	0	0	0	0	0	0	0	0.3	140	120	0	0	0	0	0	0	0	0	0	0	0	0	0	0	0	0	0	0	0	0	0	0	0	0	0	0	0	0	0	0	0	0	0	0
158436	0	0	0	0	0	0	0	0	0	0	0	0	0	0	0	0	0	0	0	0	0	0	0	0	0	0	0	0	0	0	0	0	0	0	0	75	1300	19	0	0	0	0	0	0	0	0	0	0	0
158488	0	0	0	0	0	0	0	0	0	0	0	0	4.2	410	690	0	0	0	0	0	0	0	0	0	0	0	0	0	0	0	0	0	0	0	0	0	0	0	0	0	0	0	0	0	0	0	0	0	0
158497	0	0	0	0	0	0	0	0	0	0	0	0	0	0	0	0	0	0	0	0	0	0	0	0	0	0	0	0	0	0	0	0	0	0	0	8.5	270	5.9	0	0	0	0	0	0	0	0	0	0	0
158501	0	0	0	0	0	1.8	0	150	0	0	0	0	0	0	0	0	0	0	0	0	0	0	0	0	0	0	0	0	0	0	0	0	0	0	0	0	0	0	0	0	0	0	570	0	0	0	0	0	0
158507	0	0	0	0	0	0	0	0	0	0	0	0	0	0	0	0	0	0	0	0	0	0	0	0	0	0	0	0	0	0	0	0	0	0	0	57	1400	16	0	0	0	0	0	0	0	0	0	0	0
158519	0	0	0	0	0	0	0	0	0	0	0	0	0	0	0	0	0	0	0	0	0	0	0	0	0	0	0	0	0	0	0	0	0	0	0	3.5	220	7.8	0	0	0	0	0	0	0	0	0	0	0
158523	0	0	0	0	0	0	0	0	0	0	0	0	1.2	480	1100	0	0	0	0	0	0	0	0	0	0	0	0	0	0	0	0	0	0	0	0	0	0	0	0	0	0	0	0	0	0	0	0	0	0
158524	0	0	0	0	0	0	0	0	0	0	0	0	0.4	310	910	0	0	0	0	0	0	0	0	0	0	0	0	0	0	0	0	0	0	0	0	0	0	0	0	0	0	0	0	0	0	0	0	0	0
158535	0	0	0	0	0	0	0	0	0	0	0	0	3.6	440	610	0	0	0	0	0	0	0	0	0	0	0	0	0	0	0	0	0	0	0	0	0	0	0	0	0	0	0	0	0	0	0	0	0	0
158536	0	0	0	0	0	0	0	0	0	0	0	0	0	0	0	0	0	0	0	0	0	0	0	0	0	0	0	0	0	0	0	0	0	0	0	4650	5550	5950	8100	8100	0	0	0	0	0	0	0	0	0
158545	0	0	0	0	0	0	0	0	0	0	0	0	0	0	0	0	0	0	0	0	0	0	0	0	0	0	0	0	0	0	0	0	0	0	0	3.5	22	6.4	0	0	0	0	0	0	0	0	0	0	0
158546	0	0	0	0	0	1.4	0	58	0	0	0	0	0	0	0	0	0	0	0	0	0	0	0	0	0	0	0	0	0	0	0	0	0	0	0	0	0	0	0	0	0	0	1100	0	0	0	0	0	0
158565	0	5250	3770	0	0	0	0	0	0	0	0	0	27	0	0	0	0	0	0	0	0	0	0	0	0	0	0	0	0	0	0	0	0	0	0	0	0	0	0	0	0	0	0	0	0	0	0	0	0
158576	0	0	0	0	0	0	0	0	0	0	0	0	0.05	13	28	0	0	0	0	0	0	0	0	0	0	0	0	0	0	0	0	0	0	0	0	0	0	0	0	0	0	0	0	0	0	0	0	0	0
158637	27	104	20.5	0	0	0	0	0	0	0	0	0	0	0	0	0	0	0	0	0	0	0	0	0	0	0	0	0	0	0	0	0	0	0	0	0	0	0	0	0	0	0	637	0	0	0	0	0	0
158664	0	0	0	0	0	0	0	0	0	0	0	0	0	0	0	0	0	0	0	0	0	0	0	0	0	0	0	0	0	0	0	0	0	0	0	0	0	0	0	0	0	0	0	0	0	0	0	0	0
158671	0	0	0	0	0	0	0	0	0	0	0	0	0	0	0	0	0	0	0	0	0	0	0	0	0	0	0	0	0	0	0	0	0	0	0	0	0	0	0	0	0	0	287	232	2.6	0	0	0	0
158697	23	167	113	0	0	0	0	0	0	0	0	0	0	0	0	0	0	0	0	0	0	0	0	0	0	0	0	0	0	0	0	0	0	0	0	0	0	0	0	0	0	0	502	0	0	0	0	0	0
158706	0	0	0	0	0	0	0	0	0	0	0	0	0	0	0	0	0	0	0	0	0	0	0	0	0	0	0	0	0	0	0	0	0	0	0	0	0	0	0	0	0	0	0	0	0	0	0	0	0
158723	789.525	0	0	0	0	158.65	0	2425	0	0	0	0	74.4	72.05	0	4028	3051	55.35	0	0	0	0	0	0	0	0	0	0	0	0	0	0	0	0	0	0	0	0	0	0	0	0	222.72	815.333	101.74	0	0	0	0
158740	0	0	0	0	0	0	0	0	0	0	0	0	0	0	0	0	0	0	0	0	0	0	0	0	0	0	0	0	0	0	0	0	0	0	0	77	109.5	140	120	120	0	0	0	0	0	0	0	0	0
158742	0	0	0	0	0	0	0	0	0	0	0	0	0	0	0	0	0	0	0	0	0	0	0	0	0	0	0	0	0	0	0	0	0	0	0	640	625	1160	920	920	0	0	0	0	0	0	0	0	0
158831	0	0	0	0	0	3.3	0	190	0	0	0	0	0	0	0	0	0	0	0	0	0	0	0	0	0	0	0	0	0	0	0	0	0	0	0	0	0	0	0	0	0	0	840	0	0	0	0	0	0
158858	0	0	0	0	0	0	0	0	0	0	0	0	0	0	0	0	0	0	0	0	0	0	0	0	0	0	0	0	0	0	0	0	0	0	0	2205	2700	3150	3700	3700	0	0	0	0	0	0	0	0	0
158925	0	0	0	0	0	2.9	0	320	0	0	0	0	0	0	0	0	0	0	0	0	0	0	0	0	0	0	0	0	0	0	0	0	0	0	0	0	0	0	0	0	0	0	1000	0	0	0	0	0	0
158926	0	0	0	0	0	0	0	0	0	0	0	0	0	0	0	0	0	0	0	0	0	0	0	0	0	0	0	0	0	0	0	0	0	0	0	4.4	1000	3.5	0	0	0	0	0	0	0	0	0	0	0
158940	0	0	0	0	0	0	0	0	0	0	0	0	0	0	0	0	0	0	0	0	0	0	0	0	0	0	0	0	0	0	0	0	0	0	0	0	0	0	0	0	0	0	1.85	0.52	61.4	0	0	0	0
158989	0	0	0	0	0	0	0	0	0	0	0	0	0	0	0	0	0	0	0	0	0	0	0	0	0	0	0	0	0	0	0	0	0	0	0	1130	1130	1130	1130	1130	0	0	0	5.4	179	0	0	0	0
159020	0	0	0	0	0	0	0	0	0	0	0	0	0	0	0	0	0	0	0	0	0	0	0	0	0	0	0	0	0	0	0	0	0	0	0	0	0	0	0	0	0	0	2340	864	5.1	0	0	0	0
159052	0	720	1750	0	0	0	0	0	0	0	0	0	4.17	0	0	0	0	0	0	0	0	0	0	0	0	0	0	0	0	0	0	0	0	0	0	0	0	0	0	0	0	0	0	0	0	0	0	0	0
159066	0	0	0	0	0	0	0	0	0	0	0	0	0	0	0	0	0	0	0	0	0	0	0	0	0	0	0	0	0	0	0	0	0	0	0	0	0	0	0	0	0	0	493	2490	4.3	0	0	0	0
159104	0	1180	1920	0	0	0	0	0	0	0	0	0	1.9	0	0	0	0	0	0	0	0	0	0	0	0	0	0	0	0	0	0	0	0	0	0	0	0	0	0	0	0	0	0	0	0	0	0	0	0
159122	0	0	0	0	0	0	0	0	0	0	0	0	0	0	0	0	0	0	0	0	0	0	0	0	0	0	0	0	0	0	0	0	0	0	0	0	0	0	0	0	0	0	0	0	0	0	0	0	0
159162	0	0	0	0	0	30.9	38.1	17.8	0	0	0	0	0	0	0	0	0	0	0	0	0	0	0	0	0	0	0	0	0	0	0	0	0	0	0	0	0	0	0	0	0	0	0	0	0	0	0	0	0
159210	0	0	0	0	0	0.36	0	28	0	0	0	0	0	0	0	0	0	0	0	0	0	0	0	0	0	0	0	0	0	0	0	0	0	0	0	0	0	0	0	0	0	0	2	0	0	0	0	0	0
159223	0	0	0	0	0	45.9	64.9	11.8	0	0	0	0	0	0	0	0	0	0	0	0	0	0	0	0	0	0	0	0	0	0	0	0	0	0	0	0	0	0	0	0	0	0	0	0	0	0	0	0	0
159274	0	0	0	0	0	0	0	0	0	0	0	0	0	0	0	0	0	0	0	0	0	0	0	0	0	0	0	0	0	0	0	0	0	0	0	0	0	0	0	0	0	0	0	0	0	0	0	0	0
159342	0	0	0	0	0	0	0	0	0	0	0	0	0	0	0	0	0	0	0	0	0	0	0	0	0	0	0	0	0	0	0	0	0	0	0	17	6900	17	0	0	0	0	0	0	0	0	0	0	0
159352	0	0	0	0	0	0	0	0	0	0	0	0	0	0	0	0	0	0	0	0	0	0	0	0	0	0	0	0	0	0	0	0	0	0	0	0	0	0	0	0	0	0	176	398	646	0	0	0	0
159354	0	2720	4990	0	0	0	0	0	0	0	0	0	2.19	0	0	0	0	0	0	0	0	0	0	0	0	0	0	0	0	0	0	0	0	0	0	0	0	0	0	0	0	0	0	0	0	0	0	0	0
159361	0	0	0	0	0	0	0	0	0	0	0	0	0	0	0	0	0	0	0	0	0	0	0	0	0	0	0	0	0	0	0	0	0	0	0	0	0	0	0	0	0	0	2200	839	18.3	0	0	0	0
159401	0	0	0	0	0	0	0	0	0	0	0	0	0	0	0	0	0	0	0	0	0	0	0	0	0	0	0	0	0	0	0	0	0	0	0	0	0	0	0	0	0	0	0	0	0	0	0	0	0
159413	62	10.3	4.4	0	0	0	0	0	0	0	0	0	0	0	0	0	0	0	0	0	0	0	0	0	0	0	0	0	0	0	0	0	0	0	0	0	0	0	0	0	0	0	0	0	0	0	0	0	0
159432	0	0	0	0	0	0	0	0	0	0	0	0	0	0	0	0	0	0	0	0	0	0	0	0	0	0	0	0	0	0	0	0	0	0	0	0	0	0	0	0	0	0	2980	208	10.7	0	0	0	0
159444	0	0	0	0	0	0	0	0	0	0	0	0	0	0	0	0	0	0	0	0	0	0	0	0	0	0	0	0	0	0	0	0	0	0	0	1.4	70	2.3	0	0	0	0	0	0	0	0	0	0	0
159450	0	0	0	0	0	164	58.3	29.9	0	0	0	0	0	0	0	0	0	0	0	0	0	0	0	0	0	0	0	0	0	0	0	0	0	0	0	0	0	0	0	0	0	0	0	0	0	0	0	0	0
159458	0	0	0	0	0	98.2	58.5	44.1	0	0	0	0	0	0	0	0	0	0	0	0	0	0	0	0	0	0	0	0	0	0	0	0	0	0	0	0	0	0	0	0	0	0	0	0	0	0	0	0	0
159498	0	0	0	0	0	0	0	0	0	0	0	0	0	0	0	0	0	0	0	0	0	0	0	0	0	0	0	0	0	0	0	0	0	0	0	61	2300	11	0	0	0	0	0	0	0	0	0	0	0
159501	0	0	0	0	0	0	0	0	0	0	0	0	0	0	0	0	0	0	0	0	0	0	0	0	0	0	0	0	0	0	0	0	0	0	0	0	0	0	0	0	0	0	346	78.5	6.9	0	0	0	0
159513	0	0	0	0	0	0	0	0	0	0	0	0	0	0	0	0	0	0	0	0	0	0	0	0	0	0	0	0	0	0	0	0	0	0	0	88	2300	18	0	0	0	0	0	0	0	0	0	0	0
159532	0	0	0	0	0	0.41	0	41	0	0	0	0	0	0	0	0	0	0	0	0	0	0	0	0	0	0	0	0	0	0	0	0	0	0	0	0	0	0	0	0	0	0	1500	0	0	0	0	0	0
159562	0	0	0	0	0	0	0	0	0	0	0	0	0	0	0	0	0	0	0	0	0	0	0	0	0	0	0	0	0	0	0	0	0	0	0	9	79	3.6	0	0	0	0	0	0	0	0	0	0	0
159584	0	0	0	0	0	0.5	0	18	0	0	0	0	0	0	0	0	0	0	0	0	0	0	0	0	0	0	0	0	0	0	0	0	0	0	0	0	0	0	0	0	0	0	650	0	0	0	0	0	0
159593	0	3410	4570	0	0	0	0	0	0	0	0	0	7.7	0	0	0	0	0	0	0	0	0	0	0	0	0	0	0	0	0	0	0	0	0	0	0	0	0	0	0	0	0	0	0	0	0	0	0	0
159611	0	0	0	0	0	0	0	0	0	0	0	0	0	0	0	0	0	0	0	0	0	0	0	0	0	0	0	0	0	0	0	0	0	0	0	2.5	310	6.1	0	0	0	0	0	0	0	0	0	0	0
159612	0	0	0	0	0	0	0	0	0	0	0	0	0	0	0	0	0	0	0	0	0	0	0	0	0	0	0	0	0	0	0	0	0	0	0	0	0	0	0	0	0	0	0	0	0	0	0	0	0
159636	0	0	0	0	0	0	0	0	0	0	0	0	0	0	0	0	0	0	0	0	0	0	0	0	0	0	0	0	0	0	0	0	0	0	0	340	3400	21	0	0	0	0	0	0	0	0	0	0	0
159652	0	215	630	0	0	0	0	0	0	0	0	0	6.17	0	0	0	0	0	0	0	0	0	0	0	0	0	0	0	0	0	0	0	0	0	0	0	0	0	0	0	0	0	0	0	0	0	0	0	0
159680	0	0	0	0	0	0	0	0	0	0	0	0	0	0	0	0	0	0	0	0	0	0	0	0	0	0	0	0	0	0	0	0	0	0	0	22	2000	6.2	0	0	0	0	0	0	0	0	0	0	0
159682	0	0	0	0	0	31	0	1500	0	0	0	0	0	0	0	0	0	0	0	0	0	0	0	0	0	0	0	0	0	0	0	0	0	0	0	0	0	0	0	0	0	0	1100	0	0	0	0	0	0
159697	0	0	0	0	0	0	0	0	0	0	0	0	0	0	0	0	0	0	0	0	0	0	0	0	0	0	0	0	0	0	0	0	0	0	0	0	0	0	0	0	0	0	0	0	0	0	0	0	0
159721	0	1890	4680	0	0	0	0	0	0	0	0	0	7.7	0	0	0	0	0	0	0	0	0	0	0	0	0	0	0	0	0	0	0	0	0	0	0	0	0	0	0	0	0	0	0	0	0	0	0	0
159724	0	0	0	0	0	0	0	0	0	0	0	0	0	0	0	0	0	0	0	0	0	0	0	0	0	0	0	0	0	0	0	0	0	0	0	0	0	0	0	0	0	0	0	0	0	0	0	0	0
159729	0	0	0	0	0	0.04	0.19	0.02	0	0	0	0	0	0	0	0	0	0	0	0	0	0	0	0	0	0	0	0	0	0	0	0	0	0	0	0	0	0	0	0	0	0	0	0	0	0	0	0	0
159731	0	0	0	0	0	0	0	0	0	0	0	0	0	0	0	0	0	0	0	0	0	0	0	0	0	0	0	0	0	0	0	0	0	0	0	0	0	0	0	0	0	0	0	0	0	0	0	0	0
159743	0	0	0	0	0	0	0	0	0	0	0	0	0	0	0	0	0	0	0	0	0	0	0	0	0	0	0	0	0	0	0	0	0	0	0	26	320	14	0	0	0	0	0	0	0	0	0	0	0
159746	0	0	0	0	0	41	87	9.3	0	0	0	0	0	0	0	0	0	0	0	0	0	0	0	0	0	0	0	0	0	0	0	0	0	0	0	0	0	0	0	0	0	0	0	0	0	0	0	0	0
159747	0	0	0	0	0	2.2	8.3	1	0	0	0	0	0	0	0	0	0	0	0	0	0	0	0	0	0	0	0	0	0	0	0	0	0	0	0	0	0	0	0	0	0	0	0	0	0	0	0	0	0
159766	0	0	0	0	0	0	0	0	0	0	0	0	0	0	0	0	0	0	0	0	0	0	0	0	0	0	0	0	0	0	0	0	0	0	0	0	0	0	0	0	0	0	0	0	0	0	0	0	0
159833	0	0	0	0	0	0	0	0	0	0	0	0	0	0	0	0	0	0	0	0	0	0	0	0	0	0	0	0	0	0	0	0	0	0	0	1.2	37	5.4	0	0	0	0	0	0	0	0	0	0	0
159834	0	0	0	0	0	0	0	0	0	0	0	0	0	0	0	0	0	0	0	0	0	0	0	0	0	0	0	0	0	0	0	0	0	0	0	660	6400	190	0	0	0	0	0	0	0	0	0	0	0
159853	0	0	0	0	0	0	0	0	0	0	0	0	0	0	0	0	0	0	0	0	0	0	0	0	0	0	0	0	0	0	0	0	0	0	0	200	3300	17	0	0	0	0	0	0	0	0	0	0	0
159899	0	0	0	0	0	0	0	0	0	0	0	0	0	0	0	0	0	0	0	0	0	0	0	0	0	0	0	0	0	0	0	0	0	0	0	0	0	0	0	0	0	0	1130	428	6.7	0	0	0	0
159900	0	0	0	0	0	0	0	0	0	0	0	0	0	0	0	0	0	0	0	0	0	0	0	0	0	0	0	0	0	0	0	0	0	0	0	0	0	0	0	0	0	0	129	10.4	6.1	0	0	0	0
159963	0	0	0	0	0	0	0	0	0	0	0	0	0	0	0	0	0	0	0	0	0	0	0	0	0	0	0	0	0	0	0	0	0	0	0	0	0	0	0	0	0	0	0	0	0	0	0	0	0
159982	0	0	0	0	0	0	0	0	0	0	0	0	0	0	0	0	0	0	69	1900	1900	0	0	0	0	0	0	0	0	0	0	0	0	0	0	0	0	0	0	0	0	0	0	0	0	0	0	0	0
159983	0	0	0	0	0	0	0	0	0	0	0	0	0	0	0	0	0	0	868.333	4975	4202	0	0	0	0	0	0	0	0	0	0	0	0	0	0	0	0	0	0	0	0	0	0	0	0	0	0	0	0
160013	0	1020	2770	0	0	0	0	0	0	0	0	0	2.88	0	0	0	0	0	0	0	0	0	0	0	0	0	0	0	0	0	0	0	0	0	0	0	0	0	0	0	0	0	0	0	0	0	0	0	0
160024	792	0	0	0	0	0	0	0	0	0	0	0	0	0	0	411	0	0	0	0	0	0	0	0	0	0	0	0	0	0	0	0	0	0	0	0	0	0	0	964	0	0	413	679	4.3	0	0	0	0
160050	0	0	0	0	0	10.2	5.7	1.9	0	0	0	0	0	0	0	0	0	0	0	0	0	0	0	0	0	0	0	0	0	0	0	0	0	0	0	0	0	0	0	0	0	0	0	0	0	0	0	0	0
160102	0	0	0	0	0	0.52	0	100	0	0	0	0	0	0	0	0	0	0	0	0	0	0	0	0	0	0	0	0	0	0	0	0	0	0	0	0	0	0	0	0	0	0	1000	0	0	0	0	0	0
160144	0	0	0	0	0	0	0	0	0	0	0	0	0	0	0	0	0	0	0	0	0	0	0	0	0	0	0	0	0	0	0	0	0	0	0	0	0	0	0	0	0	0	830	0.6	720	0	0	0	0
160151	0	0	0	0	0	0	0	0	0	0	0	0	0	0	0	0	0	0	0	0	0	0	0	0	0	0	0	0	0	0	0	0	0	0	0	0	0	0	0	0	0	0	280	180	6.5	0	0	0	0
160219	0	0	0	0	0	0	0	0	0	0	0	0	0	0	0	0	0	0	0	0	0	0	0	0	0	0	0	0	0	0	0	0	0	0	0	2.4	260	3.8	0	0	0	0	0	0	0	0	0	0	0
160328	0	0	0	0	0	0	0	0	0	0	0	0	0	0	0	0	0	0	0	0	0	0	0	0	0	0	0	0	0	0	0	0	0	0	0	0	0	0	0	0	0	0	1300	25	30	0	0	0	0
160370	0	1180	2240	0	0	0	0	0	0	0	0	0	2.57	0	0	0	0	0	0	0	0	0	0	0	0	0	0	0	0	0	0	0	0	0	0	0	0	0	0	0	0	0	0	0	0	0	0	0	0
[truncated: 2,743 more rows]
[truncated: 48 more columns]

## Sheet: GPCRs_COMPOUND
COMPOUND	SMILES
81951	C[N+](C)(C)CCOC(=O)N
82068	C[C@H](Cc1c2c(c(c3c1OCC3)Br)OCC2)N
82103	COc1ccc2c(c1)[nH]c3c2CCNC3
82109	c1ccc2c(c1)c(c[nH]2)CCN
82112	CC(Cc1cc(c(cc1OC)I)OC)N
82198	Cc1c2c(ccn1)c3ccc(cc3[nH]2)OC
82281	Cc1c(c2cc(ccc2[nH]1)O)CCN
82359	c1cc(ccc1C(=O)CCCN2CCC(CC2)(c3ccc(cc3)Cl)O)F
82372	c1ccc2c(c1)c(c[nH]2)CN3CCN(CC3)c4ccc(cc4)Cl
82386	CCCN1CCC[C@H](C1)c2cccc(c2)O
82493	c1cc(oc1)c2nc3c4cc(ccc4nc(n3n2)N)Cl
82508	c1cc2c(c[nH]c2nc1)CN3CCN(CC3)c4ccc(cc4)Cl
82517	CCCN(CCc1ccsc1)C2CCc3c(cccc3O)C2
82549	c1cnc(nc1)N2CCN(CC2)CCCCN3C(=O)CC4(CCCC4)CC3=O
82645	c1ccn2c(c1)c(cn2)CN3CCN(CC3)c4ccc(cc4)Cl
82698	CN1CCc2cccc-3c2[C@H]1Cc4c3c(c(cc4)O)O
82699	c1ccc2cc(ccc2c1)CN(Cc3cccc4c3cccc4)C(=O)[C@@H](CCCN=C(N)N)N
82731	CN(C)CCc1c2cc(ccc2[nH]c1c3ccccc3)OC
82748	Cc1c(c2cc(ccc2[nH]1)OC)CCN(C)C
82779	COc1ccc2c(c1)c(c[nH]2)CCN
82782	c1ccc(cc1)N2CNC(=O)C23CCN(CC3)CCCC(=O)c4ccc(cc4)F
82797	c1ccc2cc(ccc2c1)CN[C@@H](CCC/N=C(/[NH3+])\N)C(=O)Nc3cccc4c3cccc4
82850	CCN1CCCC1CNC(=O)c2cc(ccc2OC)S(=O)(=O)N
82923	COc1ccccc1N2CCN(CC2)CCCCN3C(=O)c4ccccc4C3=O
83019	CCCn1c2c(c(=O)n(c1=O)CCC)nc([nH]2)c3ccc(cc3)S(=O)(=O)O
83096	c1ccc2cc(ccc2c1)CN(Cc3cccc4c3cccc4)C(=O)NCCCCCC(=O)O
83109	Cn1c2c(c(=O)n(c1=O)C)nc([nH]2)c3ccc(cc3)S(=O)(=O)O
83127	C1CCN(C1)CC#CCN2C(=O)CCO2
83133	CCN1CCC[C@H]1CNC(=O)c2c(c(cc(c2OC)Cl)Cl)O
83212	c1ccc2cc(ccc2c1)CN(Cc3cccc4c3cccc4)C(=O)[C@H](CCCN=C(N)N)N
83235	c1cc(c(cc1CCN)O)O
83242	CN(CCc1ccc2ccoc2c1)C[C@@H]3CCCc4c3cccc4OC
83403	CC(C)Oc1ccccc1N2CCN(CC2)Cc3cccc(c3)C(=O)N4CCCCC4
83412	COC(=O)[C@@H]1[C@H](CC[C@H]2[C@@H]1C[C@H]3c4c(c5ccccc5[nH]4)CCN3C2)O
83593	CC[C@@H](c1ccccc1)NC(=O)c2c3ccccc3nc(c2O)c4ccccc4
83637	c1ccc2c(c1)OCC(O2)C3=NCCN3
83655	CN1CC[C@]23c4c5ccc(c4O[C@H]2[C@H](C=C[C@H]3[C@H]1C5)O)O
83851	C[C@H]1CN(CC[C@@]1(C)c2cccc(c2)O)C[C@H](C(C)C)NC(=O)[C@H]3Cc4ccccc4CN3
83899	C[C@H]1CN(CC[C@@]1(C)c2cccc(c2)O)C[C@H](C(C)C)NC(=O)[C@H]3Cc4ccc(cc4CN3)O
83902	C[C@H]1CN(CC[C@@]1(C)c2cccc(c2)O)C[C@H](C(C)C)NC(=O)CCc3ccc(cc3)O
84011	Cc1c(c(=O)n2c(n1)CCCC2)CCN3CCC(CC3)c4c5ccc(cc5on4)F
84021	CC(=O)N(C)CC#CCN1CCCC1
84083	CC(C)NCC(COc1cccc2c1cc[nH]2)O
84308	CC(C)Oc1ccccc1N2CCN(CC2)CCNC(=O)CN3CCCCCC3=O
84309	COc1ccccc1N2CCN(CC2)CCCNC(=O)CN3CCCCC3=O
84326	CC(C)Oc1ccccc1N2CCN(CC2)CC(CC(=O)CN3CCCCC3=O)O
84327	c1cc(ccc1C(c2ccc(cc2)F)OC3CC4CCC(C3)N4Cc5ccc(c(c5)Cl)Cl)F
84337	CN(C)CCc1c[nH]c2c1cccc2
84403	c1ccc(cc1)CCCCN2C3CCC2CC(C3)OC(c4ccc(cc4)F)c5ccc(cc5)F
84425	CC(C)Oc1ccccc1N2CCN(CC2)CCCNC(=O)CN3CCCCC3=O
84440	CC(C)Oc1ccccc1N2CCN(CC2)C/C=C/C(=O)CN3CCCCC3=O
84448	c1cc(c(cc1F)OCC(F)(F)F)N2CCN(CC2)CCNC(=O)CN3CCCCC3=O
84457	CC(C)Oc1ccccc1N2CCN(CC2)CC(=O)CC(=O)CN3CCCCC3=O
84478	CCCN(CCC)C1CCc2c(cccc2OC)C1
84558	CC(C)Oc1ccccc1N2CCN(CC2)CCOC(=O)CN3CCCCC3=O
84620	CC(C)Oc1ccccc1N2CCN(CC2)CCN(C)C(=O)CN3CCCCC3=O
84627	c1ccc(cc1)CN2C3CCC2CC(C3)OC(c4ccc(cc4)F)c5ccc(cc5)F
84659	CC(C)Oc1cc(ccc1N2CCN(CC2)CCNC(=O)CN3CCCCC3=O)F
84686	C[C@H]1[C@@H](C[C@H](O1)C[N+](C)(C)C)O
84708	COc1ccccc1N2CCN(CC2)CCN3C(=O)CC4(CCCC4)CC3=O
84713	c1cc2c3c(c1)OC(CN3CCC2)C4=NCCN4
84742	COc1ccccc1N2CCN(CC2)CCn3c(=O)c4ccsc4[nH]c3=O
84744	Cc1cccc(c1)c2csc3c2c(=O)n(c(=O)[nH]3)CCN4CCN(CC4)c5ccccc5OC
84822	CCC(=O)N(c1ccccc1)[C@H]2CCN(C[C@H]2C)CCc3ccccc3
84854	Cc1c(c2c(s1)[nH]c(=O)n(c2=O)CCN3CCN(CC3)c4ccccc4OC)c5ccccc5
84856	c1ccc2c(c1)cccc2CN3C4CCC3CC(C4)OC(c5ccc(cc5)F)c6ccc(cc6)F
84891	c1ccc(cc1)C(c2ccccc2)(C(=O)OC3CN4CCC3CC4)O
84900	CCN(CC)C(=O)c1ccc(cc1)[C@H](c2cccc(c2)OC)N3C[C@H](N(C[C@@H]3C)CC=C)C
84974	c1ccc(cc1)N2CCN(CC2)CCCC34CCCc5c3c(ccc5)NC4=O
85000	CN1CCC(=C2c3ccccc3C=Cc4c2cccc4)CC1
85017	CN(C)CCc1c[nH]c2c1ccs2
85018	CN(C)CCc1c[nH]c2c1scc2
85092	c1cc(ccc1n2cc(c3c2ccc(c3)Cl)C4CCN(CC4)CCN5CCNC5=O)F
85203	CN1C[C@@H](C[C@H]2[C@H]1Cc3c[nH]c4c3c2ccc4)CNC(=O)OCc5ccccc5
85275	CCCCCC(CC[C@@H]1CCC(=O)N1CCCCCCC(=O)O)O
85291	c1cc(oc1)C2CN3CCC2CC3
85320	c1ccc(cc1)CN2CC(Oc3c2cccc3)C4=NCCN4
85322	c1cc2c3c(c1)OC(CN3CCCC2)C4=NCCN4
85387	CCCN(CCC)[C@@H]1CCc2cccc(c2C1)O
85525	CCCCCC(CCC1CCC(=O)N1CCCCCCC(=O)O)O
85551	CCCCCC(/C=C/[C@H]1CCC(=O)N1CCCCCCC(=O)O)O
85562	CCCCCC(CC[C@H]1CCC(=O)N1CCCCCCC(=O)O)O
85573	Cc1cc(ccc1c2ccc(cc2)C(=O)Nc3ccc(c(c3)N4CCN(CC4)C)OC)c5nc(on5)C
85581	Cc1ccc2c3c1c(cc(=O)n3CC(O2)C4=NCCN4)OC
85582	Cc1cccc2c1N(CC(O2)C3=NCCN3)C
85649	CN([C@H]1CC[C@@]2(CCCO2)C[C@@H]1N3CCCC3)C(=O)Cc4ccccc4
85652	COc1ccccc1N2CCN(CC2)CCn3c(=O)c4c(csc4[nH]c3=O)c5ccccc5
85653	COc1ccccc1N2CCN(CC2)CCCn3c(=O)c4c(csc4[nH]c3=O)c5ccccc5
85680	CN1CC(Oc2c1cc(cc2)F)C3=NCCN3
85694	Cc1ccc2c(c1)OC(CN2C)C3=NCCN3
85726	CN1CCN(CC1)c2c(c(c3ccccc3n2)Cl)Sc4ccccc4
85743	CN1CC(Oc2c1cc(cc2)Cl)C3=NCCN3
85900	CCCN(CCC)[C@@H]1CCc2c(cccc2O)C1
86003	Cc1nc(c(c(n1)Cl)Sc2ccc(cc2)Cl)NC3CCN(CC3)Cc4ccccc4
86005	c1cnc(nc1)N2CCN(CC2)CCCCN3C(=O)[C@@H]4[C@H]5CC[C@H](C5)[C@@H]4C3=O
86025	CCCn1c2c(c(=O)n(c1=O)CCC)nc([nH]2)c3ccc(cc3)OCC(=O)Nc4ccc(cc4)C(=O)OC
86026	CCCn1c2c(c(=O)n(c1=O)CCC)nc([nH]2)c3ccc(cc3)OCC(=O)Nc4ccc(cc4)C(F)(F)F
86039	CCCn1c2c(c(=O)n(c1=O)CCC)nc([nH]2)c3ccc(cc3)OCC(=O)N(Cc4ccccc4)Cc5ccccc5
86040	CCCn1c2c(c(=O)n(c1=O)CCC)nc([nH]2)c3ccc(cc3)OCC(=O)Nc4ccccc4
86041	CCCn1c2c(c(=O)n(c1=O)CCC)nc([nH]2)c3ccc(cc3)OCC(=O)Nc4ccc(cc4)Br
86115	COc1ccc(cc1)n2c(=O)n3c4ccccc4nc(c3n2)N
86147	CCCn1c2c(c(=O)n(c1=O)CCC)nc([nH]2)c3ccc(cc3)OCC(=O)Nc4ccc(cc4)F
86149	c1ccc(cc1)CCn2cc3c(n2)nc(n4c3nc(n4)c5ccco5)N
86150	CCCn1c2c(c(=O)n(c1=O)CCC)nc([nH]2)c3ccc(cc3)OCC(=O)Nc4ccc(cc4)C#N
86181	CNc1nc(c(c(n1)Cl)Sc2ccccc2)N3CCN(CC3)C
86182	Cc1nc(c(c(n1)Cl)Sc2ccc(cc2)Cl)N3CCN(CC3)C
86239	C[C@H]1[C@H]2Cc3ccc(cc3[C@@]1(CCN2CC=C(C)C)C)O
86255	CCCn1c2c(c(=O)n(c1=O)CCC)nc([nH]2)c3ccc(cc3)/C=C/C(=O)NN4C(=O)C(=C(C4=O)C)C
86346	c1ccc(cc1)C(=O)Nc2c3nn(c(=O)n3c4ccccc4n2)c5ccccc5
86377	CCCn1c2c(c(=O)n(c1=O)CCC)nc([nH]2)c3ccc(cc3)OCC(=O)Nc4ccc(cc4)Cl
86382	CCCn1c2c(c(=O)n(c1=O)CCC)nc([nH]2)c3ccc(cc3)OCC(=O)NN4C(=O)C(=C(C4=O)C)C
86383	c1cc(ccc1/C=C/C(=O)O)c2[nH]c3c(n2)c(=O)n(c(=O)n3CC4CCCCC4)CC5CCCCC5
86386	CCCn1c2c(c(=O)n(c1=O)CCC)nc([nH]2)c3ccc(cc3)OCC(=O)NCc4ccccc4
86387	CCCn1c2c(c(=O)n(c1=O)CCC)nc([nH]2)c3ccc(cc3)OCC(=O)Nc4ccc(cc4)I
86402	CCCn1c2c(c(=O)n(c1=O)CCC)nc([nH]2)c3ccc(cc3)/C=C/C(=O)O
86412	CCCn1c2c(c(=O)n(c1=O)CCC)nc([nH]2)c3ccc(cc3)OCC(=O)Nc4ccccc4C(=O)C
86490	CCCn1c2c(c(=O)n(c1=O)CCC)nc([nH]2)c3ccc(cc3)OCC(=O)Nc4cccc(c4)C(=O)C
86494	CCCCn1cc2c(n1)nc(n3c2nc(n3)c4ccco4)N
86497	CCCCn1c2c(c(=O)n(c1=O)CCCC)nc([nH]2)c3ccc(cc3)OCC(=O)O
86498	c1cc(oc1)c2nc3c4cn[nH]c4nc(n3n2)N
86535	CCCn1c2c(c(=O)n(c1=O)CCC)nc([nH]2)c3ccc(cc3)OCC(=O)Nc4ccc(cc4)[N+](=O)[O-]
86549	C=CCn1c2c(c(=O)n(c1=O)CC=C)nc([nH]2)c3ccc(cc3)OCC(=O)O
86608	CCC(=O)N(c1ccccc1)C2CCN(CC2)CCc3ccccc3
86652	CCCn1c2c(c(=O)n(c1=O)CCC)nc([nH]2)c3ccc(cc3)OCC(=O)Nc4ccc(cc4)C(=O)O
86657	CCCn1c2c(c(=O)n(c1=O)CCC)nc([nH]2)c3ccc(cc3)OCC(=O)Nc4ccc(cc4)C(=O)N
86670	CCCn1c2c(c(=O)n(c1=O)CCC)nc([nH]2)c3ccc(cc3)OCC(=O)Nc4ccc(cc4)C(=O)C
86711	CCCN(CCC)CCc1cccc2c1CC(=O)N2
86861	c1cc2c(cc1C(=O)N)c(c[nH]2)CCN
86885	CC(Cc1c[nH]c2c1cc(cc2)O)N
86906	c1ccc2c(c1)ccc(n2)N3CCNCC3
86977	c1ccc2cc(ccc2c1)N3CCNCC3
86995	Cc1ccc(cc1)N(CC2=NCCN2)c3cccc(c3)O
87022	COc1cc2c(cc1OC)nc(nc2N)N3CCN(CC3)C(=O)C4CCCO4
87052	CC[C@]12CCN(C([C@@H]1C)C(=O)c3c2cc(cc3)O)CC4CC4
87350	CC(C)(C)NC(=O)[C@@H]1CN(CCN1C(=O)OCc2ccccc2)c3nc4cc(c(cc4c(n3)N)OC)OC
87414	C[C@H]1C2Cc3ccc(cc3[C@]1(CCN2CC4CC4)C)O
87474	CC(C)(C)NC(=O)[C@@H]1CN(CCN1)c2nc3cc(c(cc3c(n2)N)OC)OC
87491	Cn1c(c2c(n1)nc(n3c2nc(n3)c4ccco4)N)SC
87552	c1ccc(cc1)Nc2c-3nc(nc3c4ccccc4[nH]2)C5CCCC5
87684	CC(C)(C)NC(=O)[C@@H]1CN(CCN1C(=O)c2ccco2)c3nc4cc(c(cc4c(n3)N)OC)OC
87725	Cn1c(c2c(n1)nc(n3c2nc(n3)c4ccco4)NC(=O)Cc5ccc6c(c5)OCO6)SC
87782	CCCSc1c2c(nc(n3c2nc(n3)c4ccco4)N)nn1C
87793	CCNc1c2c(nc(n3c2nc(n3)c4ccco4)N)nn1C
87860	CSc1c2c(nc(n3c2nc(n3)c4ccco4)N)nn1CCCc5ccccc5
87924	c1ccc(cc1)OCCCNCCOc2ccc(cc2)O
87979	CCCn1c2c(c(=O)n(c1=O)CCC)n(c(n2)C3CCCC3)C
87986	CCNc1c2c(nc(n3c2nc(n3)c4ccco4)NC(=O)Nc5ccc(cc5)OC)nn1C
88021	Cn1c(c2c(n1)nc(n3c2nc(n3)c4ccco4)N)N5CCN(CC5)C
88286	CNC[C@@H](c1ccc(c(c1)O)O)O
88406	Cn1c(c2c(n1)nc(n3c2nc(n3)c4ccco4)NC(=O)Nc5ccc(cc5)OC)SC
88425	c1cc(c2c3c1CC4[C@]5([C@]3(CCN4CC6CC6)C(O2)C(=O)CC5)O)O
88440	CCN1CCC[C@H]1CNC(=O)c2c(ccc(c2OC)Br)OC
88454	c1ccc(cc1)CN2CCC(CC2)n3cc(nc3)c4ccccc4
88455	c1ccc(cc1)CN2CCC(CC2)n3cc(nn3)c4ccccc4
88456	Cc1c(n(nn1)C2CCN(CC2)Cc3ccccc3)c4ccccc4
88480	CN1CCN2c3c(cccn3)Cc4ccccc4C2C1
88494	Cn1c(c2c(n1)nc(n3c2nc(n3)c4ccco4)NC(=O)Cc5ccc(cc5)OC)SC
88550	CCNc1c2c(nc(n3c2nc(n3)c4ccco4)NC(=O)Cc5ccc6c(c5)OCO6)nn1C
88586	c1ccc(cc1)CN2CCC(CC2)n3c(ccn3)c4ccccc4
88602	Cc1c(nnn1C2CCN(CC2)Cc3ccccc3)c4ccccc4
88619	CCN(CC)CCCCCOC(=O)C(C)(c1ccccc1)C2CCCCC2
88688	Cc1c(cn(n1)C2CCN(CC2)Cc3ccccc3)c4ccccc4
88716	Cc1c([nH]nc1C2CCN(CC2)Cc3ccccc3)c4ccccc4
88729	CCN(CC)CCOC(=O)C(C)(c1ccccc1)C2CCCCC2
88746	CCN(CC)CCOC(=O)C(C)(c1ccccc1)c2ccccc2
88867	Cc1c(cnn1C2CCN(CC2)Cc3ccccc3)c4ccccc4
88888	Cc1cc(n(n1)C2CCN(CC2)Cc3ccccc3)c4ccccc4
88933	COc1ccccc1N2CCN(CC2)CCCCNC(=O)c3ccc4ccccc4c3
89106	COc1cccc(c1OCCNCC2COc3ccccc3O2)OC
89118	Cc1c(=O)c2cccc(c2oc1c3ccccc3)C(=O)NCCCN4CCN(CC4)c5ccccc5OC
89164	CCN(CC)CCCCOC(=O)C(C)(c1ccccc1)C2CCCCC2
89176	CC(c1ccccc1)(C2CCCCC2)C(=O)OCCCN(C)C
89182	c1ccc(cc1)CN2CCC(CC2)c3cc([nH]n3)c4ccccc4
89206	C[C@H](Cc1ccc(cc1)OCC(=O)O)NC[C@@H](c2cccc(c2)Cl)O
89217	c1ccc(cc1)C(=O)NC2CCN(CC2)CCc3c[nH]c4c3cccc4
89233	CC(=O)N1CCC(CC1)Oc2ccc(c(c2)OCC(F)(F)F)CC(=O)N3CCC(CC3)N4c5ccccc5COC4=O
89239	COc1cc2c(cc1OC)nc(nc2N)N3CCN(CC3)C(=O)C4COc5ccccc5O4
89241	CCCN(CCC)[C@@H]1CCc2c(cccc2OC)[C@@H]1C
89244	CCCN1CC[C@@H]2[C@H]1CCc3c2c(ccc3)O
89341	CC1=C(C(C(=C(N1)C)C(=O)NCCCN2CCC(CC2)(c3ccccc3)c4ccccc4)c5ccc(cc5)[N+](=O)[O-])C(=O)N
89351	c1ccc2c(c1)c(ns2)N3CCN(CC3)CCc4cc5c(cc4Cl)NC(=O)C5
89354	CN(CCCNC(=O)C1CCCO1)c2nc3cc(c(cc3c(n2)N)OC)OC
89356	CCN(CC)CCCOC(=O)C(C)(c1ccccc1)C2CCCCC2
89358	Cc1c(cn(n1)C2CCN(CC2)Cc3cccc(c3)C#N)c4ccccc4
89359	Cc1c(cnn1C2CCN(CC2)Cc3cccc(c3)Cl)c4ccccc4
89361	c1ccc(cc1)N2CNC(=O)C23CCN(CC3)[C@H]4CCc5c(ccc(c5C4)Cl)Cl
89362	c1ccc(cc1)N2CNC(=O)C23CCN(CC3)C4CCc5ccccc5C4
89363	COCN1CN(C2(C1=O)CCN(CC2)C3CCc4cccc(c4C3)Cl)c5ccccc5
89379	c1ccc(cc1)N2CNC(=O)C23CCN(CC3)C4Cc5ccccc5C4
89384	c1ccc(cc1)CN2CCC(CC2)n3nc(nn3)c4ccccc4
89391	c1ccc2c(c1)C(=Nc3ccccc3S2)N4CCN(CC4)CCOCCO
89497	Cc1c(cn(n1)C2CCN(CC2)Cc3cccc(c3)Cl)c4ccccc4
89506	CC(c1ccccc1)(C2CCCCC2)C(=O)OCCCCN(C)C
89528	CN1CCc2c(ccc3c2c(c(s3)C=C)C1)Cl
89595	COc1ccccc1N2CCN(CC2)Cc3ccn(c3)c4ccccc4
89596	CCCN(CCC)C1CCc2cccc(c2C1)OS(=O)(=O)C(F)(F)F
89598	c1ccc(cc1)N2CNC(=O)C23CCN(CC3)C4CCCc5c4cccc5
89620	c1ccc(cc1)N2CNC(=O)C23CCN(CC3)C4Cc5cccc6c5c4ccc6
89682	c1ccc(cc1)N2CNC(=O)C23CCN(CC3)C4CCc5c(ccc(c5C4)Cl)Cl
89703	c1ccc(cc1)N2CNC(=O)C23CCN(CC3)C4CCc5ccc(cc5C4)Cl
89714	c1ccc(cc1)N2CNC(=O)C23CCN(CC3)C4CCc5c4cccc5
89747	CCCNC1CCc2cccc(c2C1)OS(=O)(=O)C(F)(F)F
89779	Cc1cc2c(s1)Nc3ccccc3N=C2N4CCN(CC4)C
89803	CN(C)CCOC1=Cc2ccccc2Sc3c1cc(cc3)Cl
89808	c1ccc(cc1)N2CNC(=O)C23CCN(CC3)[C@@H]4CCc5c(ccc(c5C4)Cl)Cl
89811	c1ccc(cc1)N2CNC(=O)C23CCN(CC3)C4CCc5cc(ccc5C4)Cl
89812	CCO/C(=C\1/C(C(=C(N=C1COCCN)C)C(=O)OC)c2ccccc2Cl)/O
89813	CCC(=O)N(c1ccccc1)[C@]2(CCN(C[C@H]2C)CCc3ccccc3)C(=O)OC
89851	c1cc2c(cc1I)CNCC2
89886	c1ccc(cc1)C(=O)CN2CN(C3(C2=O)CCN(CC3)C4CCc5cccc(c5C4)Cl)c6ccccc6
89944	CCCN[C@@H]1CCc2c(cccc2OC)[C@@H]1C
89959	c1ccc(cc1)N2CNC(=O)C23CCN(CC3)[C@H]4CCCc5c4cccc5
89975	c1ccc(cc1)N2CNC(=O)C23CCN(CC3)C4CCc5cccc(c5C4)Cl
89991	c1ccc(cc1)N2CNC(=O)C23CCN(CC3)[C@@H]4CCCc5c4cccc5
90032	C1CCC2CC(CCC2C1)CN3CCC(CC3)N4[C@@H]5CCCC[C@H]5NC4=O
90045	C1CCCC(CCC1)CN2CCC(CC2)N3[C@@H]4CCCC[C@H]4NC3=O
90062	CC1CCN(CC1)CC[C@H]2CCCN2S(=O)(=O)c3cccc(c3)O
90117	c1ccc2c(c1)c3c(n2Cc4cccc(c4)N=C=S)[C@H]5C67CCN(C([C@@]6(C3)O)Cc8c7c(c(cc8)O)O5)CC9CC9
90160	CCCn1c2c(c(=O)n(c1=O)CCC)nc([nH]2)c3ccc(cc3)OCC(=O)NCCN
90217	c1ccc(cc1)N2CN(C(=O)C23CCN(CC3)C4CCc5cccc(c5C4)Cl)CCO
90218	c1ccc(cc1)CN2CN(C3(C2=O)CCN(CC3)C4CCc5c(ccc(c5C4)Cl)Cl)c6ccccc6
90220	CN1CCc2cccc-3c2[C@H]1Cc4c3c(ccc4)c5ccccc5
90242	Cc1cccc2c1CCCC2N3CCC4(CC3)C(=O)NCN4c5ccccc5
90258	c1ccc(c(c1)Cn2c3ccccc3c4c2[C@H]5C67CCN(C([C@@]6(C4)O)Cc8c7c(c(cc8)O)O5)CC9CC9)N=C=S
90267	C=CCN1CN(C2(C1=O)CCN(CC2)C3CCc4c(ccc(c4C3)Cl)Cl)c5ccccc5
90268	CN1CN(C2(C1=O)CCN(CC2)C3CCc4c(ccc(c4C3)Cl)Cl)c5ccccc5
90289	c1cc(cc(c1)I)CNc2c3c(ncn2)n(cn3)[C@@H]4[C@H]5C[C@]5([C@H]([C@H]4O)O)CO
90367	c1ccc2c(c1)c3c(n2Cc4ccc(cc4)N=C=S)[C@H]5C67CCN(C([C@@]6(C3)O)Cc8c7c(c(cc8)O)O5)CC9CC9
90378	C[C@@]1(c2cccc3c2-c4c1ccc5c4[C@@H](C3)N(CC5)C)OC
90379	C[C@]1(c2cccc3c2-c4c1ccc5c4[C@@H](C3)N(CC5)C)OC
90388	CN1CCc2ccc3c-4c2[C@H]1Cc5c4c(ccc5)[C@@H]3N
90405	c1cc(c2c3c1CC4[C@]5([C@]3(CCN4CC6CC6)[C@@H](O2)C(=O)CC5)O)O
90412	c1ccc(cc1)N2CNC(=O)C23CCN(CC3)C4CCc5c(cccc5Cl)C4
90466	CCCn1c2c(c(=O)n(c1=O)CCC)nc([nH]2)c3ccc(cc3)OCC(=O)O
90501	c1ccc2c(c1)CN[C@H]3[C@H]2c4cc(c(cc4CC3)O)O
90561	c1cc2c(c[nH]c2nc1)CN3CCN(CC3)c4ccc(cc4)C(F)(F)F
90574	c1ccc2c(c1)N(c3cc(ccc3S2)C(F)(F)F)CCCN4CCN(CC4)CCO
90584	CC(C)C1CCC(CC1)N2CCC(CC2)N3[C@@H]4CCCC[C@H]4NC3=O
90585	CNC(=O)[C@@]12C[C@@H]1[C@H]([C@@H]([C@@H]2O)O)n3cnc4c3ncnc4NCc5cccc(c5)I
90630	Cc1c2cc(ccc2sc1S(=O)(=O)Nc3ccc(c(c3)N4CCNCC4)OC)Cl
90665	c1ccc(c(c1)N2CCN(CC2)Cc3c[nH]c4c3cccn4)F
90698	CN1CCc2ccc3c-4c2[C@H]1Cc5c4c(ccc5)[C@H]3N
90723	COc1cc(cc(c1OC)OC)CCN
90949	c1ccc(cc1)OC[C@H](CN2CCC(CC2)Oc3ccccc3)O
90971	c1ccc(cc1)OCC(CN2CCC(CC2)Oc3ccccc3)O
90987	COC(=O)[C@@H]1[C@H](CC[C@@H]2[C@@H]1C[C@H]3c4c(c5ccccc5[nH]4)CCN3C2)O
91015	c1ccc(cc1)CO[C@H]2C[C@H]([C@@H](O[C@@H]2COCCCCCN)OCCc3c[nH]c4c3cccc4)OCc5c[nH]cn5
91045	CCc1ccc(cc1)N2CCN(CC2)Cc3c[nH]c4c3cccn4
91058	COc1ccccc1N2CCN(CC2)Cc3c[nH]c4c3cccn4
91072	CCCn1c2c(c(=O)n(c1=O)C)[nH]cn2
91076	c1cc2c(c[nH]c2nc1)CN3CCN(CC3)c4ccc(cc4)F
91083	c1c(c(cc(c1O)O)F)C(CN)O
91093	c1cc(c(c(c1C(CN)O)F)O)O
91100	c1ccc(cc1)OC[C@@H](CN2CCC(CC2)Oc3ccccc3)O
91124	Cc1cc(c(c(c1CC2=NCCN2)C)O)C(C)(C)C
91168	CCCN1CCc2cccc-3c2[C@H]1Cc4c3c(ccc4)O
91172	CO[C@H]1[C@@H]([C@H]([C@@H]([C@H](O1)COCCCCCN)OCc2ccccc2)OCc3ccccc3)OCc4ccccc4
91252	CN1CCC23c4c5ccc(c4O[C@@H]2[C@]6(C=CC3(C1C5)CC67CCC[C@H]7O)OC)O
91254	CCNC(=O)[C@@H]1[C@H]([C@H](C(O1)n2cnc3c2ncnc3N)O)O
91286	CCCn1c2c(c(=O)n(c1=O)C)n(cn2)CCC=C
91315	CNCC(c1cccc(c1)O)O
91326	c1cc(c(c2c1C(CC2)CN)O)O
91328	c1c2c(cc(c1O)O)C(CC2)CN
91334	CCCn1c2c(c(=O)n(c1=O)CCC=C)[nH]cn2
91350	CCCn1c2c(c(=O)n(c1=O)CC)[nH]cn2
91397	CO[C@]12C=CC3(CC14CCC[C@H]4O)C5Cc6ccc(c7c6C3([C@@H]2O7)CCN5CC8CC8)O
91410	CN(C)CC1CCc2c1ccc(c2O)O
91517	CC1(CCC2([C@@H]1O)CC34C=C[C@@]2([C@@H]5C36CCN(C4Cc7c6c(c(cc7)O)O5)CC8CC8)OC)C
91535	CN1CCN(CC1)c2cccc3c2cc(cc3)OCCOc4ccc5cccc(c5c4)N6CCN(CC6)C
91576	CCCN(CCC)CC1CCc2c1ccc(c2O)O
91619	CC(Cc1c[nH]c2c1cc(cc2)OC)N
91636	CCCN(CCC)C1CCc2cccc(c2C1)OCCCCCCOc3cccc4c3CC(CC4)N(CCC)CCC
91638	c1cc(c2c3c1C[C@@H]4[C@]5(C3(CCN4CC6CC6)[C@@H](O2)C(=O)CC5)O)O
91672	CN1CCN(CC1)c2cccc3c2cc(cc3)OCCOc4ccc5c(c4)c(c[nH]5)CCN
91674	CC1(CCC2([C@@H]1O)CC34C=C[C@@]2([C@@H]5C36CCN(C4Cc7c6c(c(cc7)O)O5)C)OC)C
91773	CNCC1CCc2c1ccc(c2O)O
91872	c1csc2c1C(CCC2)c3c[nH]cn3
91927	Cc1c2c(c(s1)C)C(=CCC2)c3c[nH]cn3
91973	Cc1c2c(c(s1)C)C(CCC2)c3c[nH]cn3
91988	CC1C2Cc3ccc(cc3C1(CCN2C)C)O
92588	CC(c1ccccc1)(c2ccccc2)C(=O)OC3CC4CC(C3)N(C4)C
93128	CCCn1c(=O)c2c([nH]c(n2)c3ccc(cc3)OCC(=O)NCCO)[nH]c1=O
93290	CCCCn1c(=O)c2c([nH]c(n2)c3ccc(cc3)OCC(=O)N4CCN(CC4)Cc5ccccc5)[nH]c1=O
93350	CCCn1c(=O)c2c(cc([nH]2)c3ccccc3)[nH]c1=O
93593	c1nc2c(nc(nc2n1[C@H]3[C@@H]([C@@H]([C@H](O3)CO)O)O)Cl)NC4CCCC4
93594	c1nc2c(nc(nc2n1[C@H]3[C@@H]([C@@H]([C@H](O3)CO)O)O)NC(=O)CC4CCCCC4)N
93691	Cc1ccc(cc1C)N2CCN(CC2)CCC3c4ccccc4C(=O)N3
93697	CN1CC[C@]23c4c5ccc(c4OC2c6c(c7ccccc7[nH]6)C[C@]3(C1C5)NC(=O)Cc8ccccc8)O
93704	c1nc2c(nc(nc2n1[C@H]3[C@@H]([C@@H]([C@H](O3)CO)O)O)NC(=O)C4CCCCC4)N
93726	CCCCn1c(=O)c2c([nH]c(n2)c3ccc(cc3)C(=O)O)[nH]c1=O
93740	CCCN(CCC)C1CCc2ccc(cc2C1)O
93790	c1ccc(cc1)CCC(=O)Nc2nc(c3c(n2)n(cn3)[C@H]4[C@@H]([C@@H]([C@H](O4)CO)O)O)NC5CCCC5
93801	c1ccc(cc1)/C=C/C(=O)Nc2nc(c3c(n2)n(cn3)[C@H]4[C@@H]([C@@H]([C@H](O4)CO)O)O)N
93804	c1nc2c(nc(nc2n1[C@H]3[C@@H]([C@@H]([C@H](O3)CO)O)O)NC(=O)CCCC4CCCCC4)N
93826	c1nc2c(nc(nc2n1[C@H]3[C@@H]([C@@H]([C@H](O3)CO)O)O)NC(=O)CCC4CCCC4)N
93844	CCCn1c(=O)c2c([nH]cn2)[nH]c1=O
93907	CCNc1c2c(nc(n1)NC(=O)CC3CCCCC3)n(cn2)[C@H]4[C@@H]([C@@H]([C@H](O4)CO)O)O
93985	c1nc2c(nc(nc2n1[C@H]3[C@@H]([C@@H]([C@H](O3)CO)O)O)NC(=O)CCC4CCCC4)NC5CCCC5
94013	c1ccc(cc1)CN2CCC3(CCc4ccccc4S3)CC2
94025	CN([C@H](CN1CCCC1)c2ccccc2)C(=O)Cc3ccc(c(c3)Cl)Cl
94079	CCCn1c2cc([nH]c2c(=O)n(c1=O)CCC)c3ccccc3
94087	c1ccc(cc1)CCC(=O)Nc2nc(c3c(n2)n(cn3)[C@H]4[C@@H]([C@@H]([C@H](O4)CO)O)O)N
94292	c1ccc(cc1)NC(=O)NC[C@@H]2Cc3ccccc3CN2C(=S)NC[C@H]4CCCN4
94293	C[C@H](Cc1ccc(cc1)OCC(=O)NO)NC[C@@H](c2cccc(c2)Cl)O
94309	C[C@H](Cc1ccc(cc1)OCS(=O)(=O)O)NC[C@@H](c2cccc(c2)Cl)O
94331	CCN[C@@]12Cc3c4ccccc4[nH]c3C5[C@@]16CCN(C2Cc7c6c(c(cc7)O)O5)C
94371	COc1cccc(c1OC)CN2CCC[C@@H]2C/N=C(/N3Cc4ccccc4C[C@H]3CNC(=O)Nc5ccccc5)\S
94381	COc1cc(ccc1CN2CCC[C@@H]2C/N=C(/N3Cc4ccccc4C[C@H]3CNC(=O)Nc5ccccc5)\S)O
94396	C[C@H](Cc1ccc(cc1)OCC(=O)OC)NC[C@@H](c2cccc(c2)Cl)O
94418	C[C@H](C(=O)NCC(=O)N(C)[C@@H](Cc1ccccc1)C(=O)NCCO)NC(=O)[C@H](Cc2ccc(cc2)O)N
94450	CN1CC[C@]23c4c5ccc(c4OC2c6c(c7ccccc7[nH]6)C[C@]3(C1C5)N)O
94491	CCCCCCC(=O)N[C@@]12Cc3c4ccccc4[nH]c3C5[C@@]16CCN(C2Cc7c6c(c(cc7)O)O5)C
94495	CCCCN[C@@]12Cc3c4ccccc4[nH]c3C5[C@@]16CCN(C2Cc7c6c(c(cc7)O)O5)C
94537	CC(C)(C)NC(=O)NC[C@@H]1Cc2ccccc2CN1/C(=N/C[C@H]3CCCO3)/S
94578	CN1CC[C@]23c4c5ccc(c4OC2c6c(c7ccccc7[nH]6)C[C@]3(C1C5)O)O
94580	CN1CC[C@]23c4c5ccc(c4OC2c6c(c7ccccc7[nH]6)C[C@]3(C1C5)NCCCc8ccccc8)O
94581	C[C@H](Cc1ccc(cc1)OCC(=O)N)NC[C@@H](c2cccc(c2)Cl)O
94710	CC1([C@H](NC(=O)[C@@H](NC(=O)[C@H](CSS1)NC(=O)[C@H](Cc2ccc(cc2)O)N)Cc3ccc(cc3)Cl)C(=O)O)C
94712	CN1CC[C@]23c4c5ccc(c4OC2c6c(c7ccccc7[nH]6)C[C@]3(C1C5)NCCc8ccccc8)O
94726	CN1CC[C@]23c4c5ccc(c4OC2c6c(c7ccccc7[nH]6)C[C@]3(C1C5)CCCc8ccccc8)O
94737	CCCCC(=O)N[C@@]12Cc3c4ccccc4[nH]c3C5[C@@]16CCN(C2Cc7c6c(c(cc7)O)O5)C
94756	c1ccc(cc1)CN2CCC[C@@H]2CNC(=S)N3Cc4ccccc4C[C@H]3CNC(=O)Nc5ccccc5
94771	c1ccc(cc1)CN2CCC3(CCc4ccccc4C3=O)CC2
94853	c1cc(c(c2c1CCNC2)Cl)Cl
94887	COc1cccc(c1O)CN2CCC[C@@H]2C/N=C(/N3Cc4ccccc4C[C@H]3CNC(=O)Nc5ccccc5)\S
94893	C[C@H](Cc1ccc(cc1)OCCO)NC[C@@H](c2cccc(c2)Cl)O
94924	CCOc1ccccc1OCCN[C@H](C)Cc2ccc(c(c2)S(=O)(=O)N)OC
94956	CC1=C([C@H](CC(=O)N1)c2ccc(c(c2)F)F)C(=O)NCCCN3CCC(CC3)c4ccccc4C#N
94962	CN1CCCC(C1)c2c3ccccc3[nH]c2c4ccccc4
94983	Cc1ccccc1C2(CCN(CC2)CCCNC(=O)C(c3ccc(c(c3)F)F)C(C)C)C#N
94986	c1ccc(cc1)CCN2[C@@H]3CCC2CC(C3)c4c5ccccc5[nH]c4c6ccccc6
94991	CC(C)(C)NC(=O)NC[C@@H]1Cc2ccccc2CN1/C(=N/CC3CCCO3)/S
95025	Cc1ccc(cc1)C(c2ccc(cc2)C)C(=O)NCCCN3CCC(CC3)c4ccccn4
95081	c1ccc(cc1)C(c2ccccc2)C(=O)NCCCN3CCC(CC3)(C#N)c4ccccc4
95125	CC1=C([C@H](CC(=O)N1C)c2ccc(c(c2)F)F)C(=O)NCCCN3CCC(CC3)c4ccc(cc4)F
95134	CN1CC[C@]23c4c5ccc(c4OC2c6c(c7ccccc7[nH]6)C[C@]3(C1C5)NC(=O)CCc8ccccc8)O
95136	CC1=C(C(/C(=C(\O)/OC)/C(=N1)C)c2ccc(cc2)[N+](=O)[O-])C(=O)NCCCN3CCC(CC3)(c4ccccc4)C(=O)OC
95139	c1ccc(cc1)CCN2CCC(CC2)c3c4ccccc4[nH]c3c5ccccc5
95154	CC(C)(C)NC(=O)NC[C@@H]1Cc2ccccc2CN1/C(=N/C[C@H]3CCCN3Cc4ccccc4)/S
95157	Cc1ccc(cc1)C(c2ccc(cc2)C)C(=O)NCCCN3CCC(CC3)(c4ccccc4)C(=O)OC
95178	c1cc(ccc1c2c(c3ccc(cc3[nH]2)F)C4CNCC[C@H]4F)F
95182	c1ccc(cc1)C(C2CCCCC2)C(=O)NCCCN3CCC(CC3)(C#N)c4ccccc4
95212	Cc1ccccc1C2(CCN(CC2)CCCNC(=O)C(c3ccc(cc3)Cl)C(C)C)C#N
95218	c1cc2c(cc1NC3=NCCN3)OCCO2
95228	c1ccc(cc1)C(C2CCCC2)C(=O)NCCCN3CCC(CC3)(C#N)c4ccccc4
95239	COc1cccc2c1CC[C@@H]3[C@H]2CN(C3)CCn4c(=O)c5c(c6c(s5)cccn6)[nH]c4=O
95262	COc1ccccc1CN2CCC[C@@H]2C/N=C(/N3Cc4ccccc4C[C@H]3CNC(=O)Nc5ccccc5)\S
95308	COC(=O)C1(CCN(CC1)CCCNC(=O)CCc2ccc(cc2)[N+](=O)[O-])c3ccccc3
95321	Cc1ccc(cc1)C(c2ccc(cc2)C)C(=O)NCCCN3CCC(CC3)c4ccccc4
95332	CC1=C([C@H](CC(=O)N1C)c2ccc(c(c2)F)F)C(=O)NCCCN3CCC(CC3)(C#N)c4ccc(cc4)F
95334	CC1=C([C@H](CC(=O)N1C)c2ccc(c(c2)F)F)C(=O)NCCCN3CCC(CC3)c4ccccc4C#N
95370	c1ccc(cc1)NC(=O)NC[C@@H]2Cc3ccccc3CN2/C(=N/C[C@H]4CCCN4Cc5ccc(cc5)O)/S
95371	c1ccc(cc1)NC(=O)NC[C@@H]2Cc3ccccc3CN2/C(=N/C[C@H]4CCCN4Cc5cccc(c5)O)/S
95400	CC1=C([C@H](CC(=O)N1)c2ccc(c(c2)F)F)C(=O)NCCCN3CCC(CC3)(C#N)c4ccc(cc4F)F
95401	CC1=C([C@H](CC(=O)N1C)c2ccc(c(c2)F)F)C(=O)NCCCN3CCC(CC3)(C#N)c4ccc(cc4C#N)F
95447	Cc1ccc(cc1)C(c2ccc(cc2)C)C(=O)NCCCN3CCN(CC3)c4ccccc4
95452	CC1=C([C@H](CC(=O)N1C)c2ccc(c(c2)F)F)C(=O)NCCCN3CCC(CC3)c4ccc(cc4C#N)F
95464	CC(C)C(c1ccccc1)C(=O)NCCCN2CCC(CC2)(C#N)c3ccccc3
95501	CNCC(c1ccc(c(c1F)O)O)O
95558	Cc1ccc(cc1)C(c2ccc(cc2)C)C(=O)NCCCN3CCC(CC3)(C#N)c4ccccc4Cl
95591	c1cc2c(cc1F)[nH]c(c2C3CNCC[C@H]3F)c4ccsc4
95628	c1ccc(cc1)CCN2CCCC(C2)c3c4ccccc4[nH]c3c5ccccc5
95640	c1cc(ccc1c2c(c3ccc(cc3[nH]2)F)C4CCCNC4)F
95647	Cc1ccccc1C2(CCN(CC2)CCCNC(=O)C(c3cccc(c3)F)C(C)C)C#N
95648	CC1=C([C@H](CC(=O)N1)c2ccc(c(c2)F)F)C(=O)NCCCN3CCC(CC3)(C#N)c4ccc(cc4)F
95652	c1cc(c(c2c1nccn2)Br)NC3=NCCN3
95661	Cc1ccc(cc1)C(c2ccc(cc2)C)C(=O)NCCCN3CCC(CC3)(c4ccccc4)C(=O)N
95676	CC(c1ccc(cc1)[N+](=O)[O-])C(=O)NCCCN2CCC(CC2)(c3ccccc3)C(=O)OC
95755	Cc1ccc(cc1)C(c2ccc(cc2)C)C(=O)NCCCN3CCN(CC3)c4ccccc4C
95762	Cc1ccc(cc1)C(c2ccc(cc2)C)C(=O)NCCCN3CCC(CC3)(C#N)c4ccccc4C
95764	Cc1ccc(cc1)C(C(C)C)C(=O)NCCCN2CCC(CC2)(C#N)c3ccccc3C
95772	CC1=C([C@H](CC(=O)N1)c2ccc(c(c2)F)F)C(=O)NCCCN3CCC(CC3)c4ccc(cc4C#N)F
95818	Cc1ccc(cc1)C(c2ccc(cc2)C)C(=O)NCCCN3CCC(CC3)(C#N)c4ccccc4OC
95880	Cc1ccc(cc1)C(c2ccc(cc2)C)C(=O)NCCCN3CCC(CC3)(C#N)c4ccccc4C(F)(F)F
95902	CC1=C([C@H](CC(=O)N1)c2ccc(c(c2)F)F)C(=O)NCCCN3CCC(CC3)c4ccc(cc4)F
95911	Cc1ccccc1C2(CCN(CC2)CCCNC(=O)C(c3ccc(cc3)F)C(C)C)C#N
95914	CC1=C([C@H](CC(=O)N1)c2ccc(c(c2)F)F)C(=O)NCCCN3CCC(CC3)(C#N)c4ccc(cc4C#N)F
95959	CNCC(c1cc(c(cc1F)O)O)O
95961	COC(=O)C1(CCN(CC1)CCCNC(=O)Cc2ccc(cc2)[N+](=O)[O-])c3ccccc3
96007	CCC(=O)N(c1ccccc1)C2(CCN(CC2)CCc3ccccc3)C(=O)OC
96011	CC1=C([C@H](CC(=O)N1C)c2ccc(c(c2)F)F)C(=O)NCCCN3CCC(CC3)(C#N)c4ccc(cc4F)F
96183	CCCCC[C@@H](/C=C/[C@H]1CCC(=O)N1CCCCCCC(=O)O)O
96215	CC1C2Cc3ccc(cc3C1(CCN2CCc4ccccc4)C)O
96277	C[C@@H](C1CCCCC1)NC(=O)c2c3ccccc3nc(c2CN4CCC(CC4)N)c5ccccc5
96284	c1ccc(cc1)CN2CCCC(C2)c3c4ccccc4[nH]c3c5ccccc5
96468	Cc1cccc(c1)C(=O)NCN2CCN(CC2)c3ccccc3C#N
96477	CC(C)[C@@H](c1ccccc1)NC(=O)c2c3ccccc3nc(c2CN4CCN(CC4)C(C)C)c5ccccc5
96478	c1cc(c2c3c1C[C@@H]4[C@]5([C@]3(CCN4CC6CC6)C(O2)C(=O)CC5)O)C(=O)N
96580	c1ccc(cc1)/C=C/C(=O)N[C@@H]2CC[C@]3([C@H]4Cc5ccc(c6c5C3([C@H]2O6)CCN4CC7CC7)O)O
96677	CCCCC[C@@H](/C=C/[C@H]1[C@@H](CC(=O)[N@@]1C/C=C/CCCC(=O)O)O)O
96724	CC(C)N1CCN(CC1)Cc2c(c3ccccc3nc2c4ccccc4)C(=O)NC5CCCCC5
96731	CN1CCC23c4c5ccc(c4O[C@H]2c6c(c7ccccc7[nH]6)CC3C1C5)O
96746	CC[C@@H](c1ccccc1)NC(=O)c2c3ccccc3nc(c2CN(C)C)c4ccccc4
96795	CC(C)(C)[C@@](C)([C@H]1C[C@@]23CCC1([C@H]4[C@@]25CC[N@@]([C@@H]3Cc6c5c(c(cc6)O)O4)CC7CC7)OC)O
96817	CC(=CCN1CC[C@]23CCCC[C@H]2[C@H]1C(=O)c4c3cc(cc4)O)C
96827	CC[C@@H](c1ccccc1)NC(=O)c2c3ccccc3nc(c2CN4CCC(CC4)N5CCCCC5)c6ccccc6
96832	CCCC[C@H]1c2c3ccccc3[nH]c2[C@H]4C56C1C(Cc7c5c(c(cc7)O)O4)N(CC6)C
96855	c1ccc2c(c1)c3c([nH]2)[C@H]4[C@@]56CCN([C@@H]([C@@]5(C3)O)Cc7c6c(c(cc7)O)O4)CC8CC8
96916	CC1C2Cc3ccc(cc3C1(CCN2CC4CC4)C)C(=O)N
96917	CN1CC[C@]23c4c5ccc(c4OC2C(C=C[C@H]3[C@H]1C5)O)C(=O)N
97005	CC[C@@H](c1ccccc1)NC(=O)c2c3ccccc3nc(c2CN4CCNCC4)c5ccccc5
97006	CC1CN(CC(N1)C)CCCn2c3ccccc3c4c2cccc4
97011	c1cc(ccc1/C=C/C(=O)N[C@@H]2CC[C@]3([C@H]4Cc5ccc(c6c5C3([C@H]2O6)CCN4CC7CC7)O)O)Cl
97059	C[C@@H](C1CCCCC1)NC(=O)c2c3ccccc3nc(c2CN4CCC(CC4)N5CCCCC5)c6ccccc6
97068	CN(C)C1CCC2(C=C1)c3ccccc3C=Cc4c2cc(cc4)Cl
97074	CC[C@@H](c1ccccc1)NC(=O)c2c3ccccc3nc(c2CN4CCN(CC4)C(C)C)c5ccccc5
97107	CN1CC[C@]23Cc4c(c5ccccc5[nH]4)C[C@]2([C@H]1Cc6c3c(c(cc6)OC)O)O
97110	C[C@@H](C1CCCCC1)NC(=O)c2c3ccccc3nc(c2CN4CCNCC4)c5ccccc5
97116	c1ccc2c(c1)Cc3ccccc3C2CN
97129	c1ccc(cc1)CCN2CC[C@]34CCCC[C@H]3[C@H]2C(=O)c5c4cc(cc5)O
97159	CC[C@@H](c1ccccc1)NC(=O)c2c3ccccc3nc(c2CN4CCN(CC4)C5CCCCC5)c6ccccc6
97219	c1cc2c(cc1O)[C@@]34CCCC[C@H]3[C@@H](C2=O)N(CC4)CC5CC5
97283	CCc1ccc2c(c1)c(c[nH]2)CCN(C)C
97286	Cc1c(ccc2c1nccn2)NC3=NCCN3
97296	c1cc2c(cc1O)[C@@]34CCCC[C@H]3[C@@H](C2)N(CC4)CC5CCC5
97297	c1cc2c(cc1O)[C@@]34CCCC[C@H]3[C@@H](C2)N(CC4)CC5CC5
97316	COC(=O)/C=C/C(=O)N[C@@H]1CC[C@]2([C@H]3Cc4ccc(c5c4C2([C@H]1O5)CCN3CC6CC6)O)O
97347	c1cc2c(cc1C(=O)N)[C@@]34CCCC[C@H]3[C@@H](C2)N(CC4)CC5CCC5
97356	CN(c1ccc2c(c1)OCCO2)C3=NCCN3
97362	CN1CC[C@]23c4c5ccc(c4OC2C(C=C[C@H]3[C@H]1C5)O)O
97381	CN/C(=N\C)/Nc1ccc2c(c1Br)nccn2
97385	CN1CC[C@]23CCCC[C@H]2[C@H]1Cc4c3cc(cc4)C(=O)N
97487	c1cc2c(cc1CN)[C@@]34CCCC[C@H]3[C@@H](C2)N(CC4)CC5CCC5
97502	c1cc(ccc1/C=C/C(=O)N[C@@H]2CC[C@]3([C@H]4Cc5ccc(c6c5C3([C@H]2O6)CCN4CC7CC7)O)O)[N+](=O)[O-]
97509	c1cc2c(cc1NC3=NCCN3)nccn2
97540	CC1=NCCc2c1[nH]c3c2cccc3
97565	CN(C)C1CCC2(C=C1)c3ccccc3CCc4c2cc(cc4)Cl
97578	COc1ccc2c(c1)[C@@]34CCCC[C@H]3[C@@H](C2=O)NCC4
97605	CC(C)N1CCN(CC1)Cc2c(c3ccccc3nc2c4ccccc4)C(=O)N[C@@H](C)C5CCCCC5
97608	CN1CC[C@]23CCCC[C@H]2[C@H]1C(=O)c4c3cc(cc4)O
97631	Cc1ccc(cc1)/C=C/C(=O)N[C@@H]2CC[C@]3([C@H]4Cc5ccc(c6c5C3([C@H]2O6)CCN4CC7CC7)O)O
97654	c1ccc(c(c1)C#N)N2CCN(CC2)CNC(=O)c3ccc(cc3)Cl
97670	c1ccc(c(c1)C#N)N2CCN(CC2)CNC(=O)c3cccc(c3)Cl
97676	c1cc2c(cc1O)[C@@]34CCCC[C@H]3[C@@H](C2=O)N(CC4)CCCF
97688	COc1ccccc1N2CCN(CC2)CNC(=O)c3cccc(c3)Cl
97690	c1cc2c(cc1C(=O)O)[C@@]34CCCC[C@H]3[C@@H](C2=O)N(CC4)CC5CCC5
97697	c1cc2c(cc1C(=O)N)[C@@]34CCCC[C@H]3[C@@H](C2)N(CC4)CC5CC5
97702	c1cc2c(cc1O)[C@@]34CCCC[C@H]3[C@@H](C2=O)N(CC4)C[C@@H]5CCCO5
97705	c1ccc(cc1)C2(CCN(CC2)CCCNC(=O)N3C(C4=C(COC4=O)NC3=O)c5ccc(c(c5)F)F)c6ccccc6
97710	c1ccc(c(c1)N2CCN(CC2)CNC(=O)c3cccc(c3)Cl)Cl
97712	C#CCN1CC[C@]23CCCC[C@H]2[C@H]1C(=O)c4c3cc(cc4)O
97713	CC1=C(C(N(C(=O)N1)C(=O)NCCCN2CCC(CC2)(c3ccccc3)C(=O)OC)c4ccc(c(c4)F)F)C(=O)OC
97719	c1cc2c(cc1C(=O)N)[C@@]34CCCC[C@H]3[C@@H](C2=O)N(CC4)CC5CCC5
97739	COc1ccccc1N2CCN(CC2)CNC(=O)c3ccc(cc3)Cl
97755	c1ccc(cc1)C(=O)Nc2ccc3c(c2)[C@@]45CCCC[C@H]4[C@@H](C3=O)N(CC5)CC6CCC6
97757	CNC(=O)[C@@H]1[C@H]([C@H]([C@@H](O1)n2cnc3c2nc(nc3NCc4cccc(c4)I)Cl)O)O
97764	CN1CC[C@]23CCCC[C@H]2[C@H]1Cc4c3cc(cc4)CN
97766	Cc1ccccc1NC2=NCCN2
97776	Cc1c(ccc2c1OCCO2)NC3=NCCN3
97786	CN1CC[C@]23CCCC[C@H]2[C@H]1Cc4c3cc(cc4)N
97798	c1cc2c(cc1N)[C@@]34CCCC[C@H]3[C@@H](C2)N(CC4)CC5CC5
97812	c1cc2c(cc1C#N)[C@@]34CCCC[C@H]3[C@@H](C2)N(CC4)CC5CCC5
97824	Cn1c(=O)c2c3ccc(nn3cc2c(n1)Cl)NCCN4CCN(CC4)c5ccccc5OC
97839	COC(=O)C1(CCN(CC1)CCCNC(=O)N2C(C3=C(COC3=O)NC2=O)c4ccc(cc4)[N+](=O)[O-])c5ccccc5
97869	c1cc2c(cc1N)[C@@]34CCCC[C@H]3[C@@H](C2=O)N(CC4)CC5CCC5
97876	COC(=O)C1(CCN(CC1)CCCNC(=O)N2C(C3=C(COC3=O)NC2=O)c4ccc(c(c4)F)F)c5ccccc5
97957	Cc1c(ccc2c1NCCO2)NC3=NCCN3
97987	c1cc(c(c2c1nccn2)Br)NC(=N)N
97993	c1cc2c(cc1N)[C@@]34CCCC[C@H]3[C@@H](C2)N(CC4)CC5CCC5
98034	Cc1c(ccc2c1NCCN2)NC3=NCCN3
98035	Cc1c(ccc(c1OC)OC)NC2=NCCN2
98043	c1cc2c(cc1O)[C@@]34CCCC[C@H]3[C@@H](C2=O)N(CC4)CC5CCC5
98102	COC(=O)C1(CCN(CC1)CCNC(=O)N2C(C3=C(COC3=O)NC2=O)c4ccc(c(c4)F)F)c5ccccc5
98103	c1ccc2c(c1)CCC(C2)CNC[C@@H]3CC[C@H](CC3)CNS(=O)(=O)c4ccccc4[N+](=O)[O-]
98108	c1ccc(cc1)C2(CCN(CC2)CCCNC(=O)N3C(C4=C(COC4=O)NC3=O)c5ccc(c(c5)F)F)C#N
98165	c1cc(c2c3c1C[C@@H]4[C@]5([C@]3(CCN4CC6CCC6)[C@@H](O2)[C@H](CC5)O)O)O
98258	COc1ccccc1N2CCN(CC2)CNC(=O)c3ccccc3
98292	COC(=O)C1(CCN(CC1)CCCCNC(=O)N2C(C3=C(COC3=O)NC2=O)c4ccc(c(c4)F)F)c5ccccc5
98297	Cc1ccc(cc1)C(=O)NCN2CCN(CC2)c3ccccc3Cl
98315	CCCn1c2c(c(=O)n(c1=O)CCC)nc([nH]2)C3CC4CC3C5C4O5
98346	Cc1cccc(c1)C(=O)NCN2CCN(CC2)c3ccccc3Cl
98347	c1ccc(cc1)C(=O)NCN2CCN(CC2)c3ccccc3Cl
98356	c1cc2c(cc1c3n[nH]nn3)[C@@]45CCCC[C@H]4[C@@H](C2=O)N(CC5)CC6CCC6
98357	Cc1ccc(cc1)C(=O)NCN2CCN(CC2)c3ccccc3C#N
98385	c1ccc(c(c1)N2CCN(CC2)CNC(=O)c3ccc(cc3)Cl)Cl
98392	Cc1ccc(cc1)C(=O)NCN2CCN(CC2)c3ccccc3OC
98446	Cn1c(=O)c2c3ccc(nn3cc2c(n1)Cl)NCCN4CCN(CC4)c5ccccc5
98457	c1ccc2c(c1)CCN(C2)c3cc(ccn3)NCCO
98465	CCCn1c2c(c(=O)n(c1=O)CCC)nc([nH]2)C34CC5CC(C3)CC4C5
98471	Cc1cccc(c1)C(=O)NCN2CCN(CC2)c3ccccc3OC
98478	Cn1c(=O)c2c3ccc(nn3cc2c(n1)Cl)NCCN4CCN(CC4)c5ccccc5Cl
98548	COC(=O)C1(CCN(CC1)CCCNC(=O)N2C(C3=C(COC3=O)NC2=O)c4ccc5c(c4)OCO5)c6ccccc6
98607	CC(=O)c1c(c(=O)n(nc1c2ccccc2)CCN3CCN(CC3)c4ccccc4OC)N
98635	Cc1ccccc1/C=C/CN2CC[C@@]([C@H](C2)C)(C)c3cccc(c3)O
98643	C[C@H]1CN(CC[C@@]1(C)c2cccc(c2)O)C/C=C/c3ccccc3Cl
98680	COC(=O)C1(CCN(CC1)CCCNC(=O)N2C(C3=C(COC3=O)NC2=O)c4ccc5c(c4)non5)c6ccccc6
98732	c1ccc(c(c1)N2CCN(CC2)CCCNC(=O)N3C(C4=C(COC4=O)NC3=O)c5ccc(c(c5)F)F)[N+](=O)[O-]
98809	C[C@H]1CN(CC[C@@]1(C)c2cccc(c2)O)CC[C@@H](C3CCCCC3)O
98817	COc1ccccc1N2CCN(CC2)CCn3c(=O)c4ccccc4[nH]c3=O
98838	C[C@H]1CN(CC[C@@]1(C)c2cccc(c2)O)C/C=C/c3ccccc3
98967	CC1C2CCCC1(CCN2CCc3ccccc3)c4cccc(c4)O
99014	CCN(CC)CC#CCOC(=O)C(c1ccccc1)(C2CCCCC2)O
99239	c1cc(c(c2c1C(OC2)CN)O)O
99269	c1ccc(c(c1)C(=O)N)N2CCN(CC2)CCCNC(=O)N3C(C4=C(COC4=O)NC3=O)c5ccc(c(c5)F)F
99283	CN(C)CCc1c[nH]c2c1cc(cc2)Cn3cncn3
99425	CCCN(CCC)[C@@H]1CCc2ccc(cc2C1)O
99461	CCn1c2ccccc2n(c1=O)[C@H]3CCN4[C@@H](C3)CCC[C@H]4c5ccccc5
99498	CNCC1c2ccc(c(c2CO1)O)O
99543	CCCN(CCC)CC1c2ccc(c(c2CO1)O)O
99569	c1ccc(cc1)[C@@H]2CCC[C@H]3N2CC[C@H](C3)n4c5ccccc5nc4O
99582	CCn1c2ccccc2n(c1=O)[C@@H]3CCN4[C@@H](C3)CCC[C@H]4c5ccccc5
99593	CC([C@@H]1CC23C=C[C@@]1([C@@H]4C25CCN(C3Cc6c5c(c(cc6)O)O4)C)OC)OCc7ccccc7
99618	CN(C)CC1c2ccc(c(c2CO1)O)O
99645	CC([C@@H]1CC23C=C[C@@]1([C@@H]4C25CCN(C3Cc6c5c(c(cc6)O)O4)C)OC)OC
99680	C[C@H]1C2Cc3ccc(cc3[C@]1(CCN2CC4CC4)C)Nc5ccccc5
99696	COc1c2ccccc2c(cc1C(=O)N[C@@H]3CCN(C3)Cc4ccccc4)Br
99702	CC(=O)N[C@@H]1CC[C@]2(C3Cc4ccc(c5c4C2([C@H]1O5)CCN3CC6CC6)O)O
99722	CCOC(C)[C@@H]1CC23C=C[C@@]1([C@@H]4C25CCN(C3Cc6c5c(c(cc6)O)O4)C)OC
99723	CCCC(C)([C@@H]1CC23C=C[C@@]1([C@@H]4C25CCN(C3Cc6c5c(c(cc6)O)O4)C)OC)O
99763	C[C@H]1C2Cc3ccc(cc3[C@]1(CCN2CC4CC4)C)N
99853	C[C@H]1C2Cc3ccc(cc3[C@]1(CCN2CC4CC4)C)N5CCOCC5
99883	c1ccc2c(c1)nc(n2[C@@H]3CCN4[C@@H](C3)CCC[C@H]4C5CCCCC5)O
99944	C[C@H]1C2Cc3ccc(cc3[C@]1(CCN2CC4CC4)C)N(C)Cc5ccccc5
99956	C[C@H]1C2Cc3ccc(cc3[C@]1(CCN2CC4CC4)C)N5CCN(CC5)C
99960	c1ccc2c(c1)nc(n2[C@H]3CCN4[C@@H](C3)CCC[C@H]4C5CCCCC5)O
100045	C[C@H]1C2Cc3ccc(cc3[C@]1(CCN2CC4CC4)C)N5CCCC5
100086	C[C@H]1C2Cc3ccc(cc3[C@]1(CCN2CC4CC4)C)N5CCCCC5
100102	CC(=O)N[C@H]1CC[C@]2(C3Cc4ccc(c5c4C2([C@H]1O5)CCN3C)O)O
100109	CC(=O)N[C@@H]1CC[C@]2(C3Cc4ccc(c5c4C2([C@H]1O5)CCN3C)O)O
100119	COc1ccccc1N2CCN(CC2)CCCn3c(=O)c4c(c5ccccc5[nH]4)[nH]c3=O
100142	c1ccc(cc1)[C@@H]2CCC[C@H]3N2CC[C@@H](C3)n4c5ccccc5nc4O
100193	Cn1c2ccccc2c3c1c(=O)n(c(=O)n3C)CCN4CCN(CC4)c5ccccc5OC
100257	C[C@H]1C2Cc3ccc(cc3[C@]1(CCN2CC4CC4)C)NCCc5ccccc5
100305	C[C@H]1C2Cc3ccc(cc3[C@]1(CCN2CC4CC4)C)NC(C)C
100310	C[C@H]1C2Cc3ccc(cc3[C@]1(CCN2CC4CC4)C)NCc5ccccc5
100314	c1cc(c2c3c1C[C@@H]4[C@]5([C@]3(CCN4CC6CC6)[C@@H](O2)C(=O)CC5)O)N
100323	CCNc1ccc2c(c1)[C@]3(CCN(C(C2)[C@@H]3C)CC4CC4)C
100327	C[C@H]1[C@H]2Cc3ccc(cc3[C@@]1(CCN2CC4CC4)C)O
100370	C[C@@H]1[C@@H]2Cc3ccc(cc3[C@]1(CCN2CC4CC4)C)O
100388	C[C@H]1C2Cc3ccc(cc3[C@]1(CCN2CC4CC4)C)NC
100403	c1cc(c(cc1F)N2CCN(CC2)CCN3C(=O)CC4(CCCC4)CC3=O)F
100461	c1cc2c(cc1O)[C@@]34CCCCC3[C@@H](C2)N(CC4)CC5CC5
100475	c1c2c(cc3c1sc(n3)N)[C@@]45CCCCC4[C@@H](C2)N(CC5)CC6CC6
100488	CN1CC[C@]23c4c5cc6c(c4OC2[C@H](CCC3[C@H]1C5)O)nc(s6)N
100503	CN1CCc2cc(c(cc2[C@@H]3[C@@H]1CCc4c3cccc4)O)Cl
100539	c1ccc2c(c1)c3c([nH]2)[C@H]4[C@H]5Cc6ccc(c7c6[C@@]4(CCN5CC8CC8)[C@H](C3)O7)O
100558	CN1CC[C@]23CCCCC2[C@H]1Cc4c3cc5c(c4)sc(n5)N
100643	c1cc(c(cc1Cl)N2CCN(CC2)CCN3CCC4(CCCC4)CC3=O)Cl
100703	c1c2c(cc3c1sc(n3)N)[C@@]45CCCCC4[C@@H](C2)N(CC5)CC6CCC6
100714	c1cc(c(cc1Cl)N2CCN(CC2)CCN3C(=O)CC4(CCCC4)CC3=O)Cl
100743	c1cc(c2c3c1C[C@@H]4[C@]5([C@]3(CCN4CC6CC6)[C@@H](O2)C(=O)CC5)O)NC=O
100769	COCC1=C([C@@H](N(C(=O)N1)C(=O)N[C@@H]2CC[C@H](C2)N3CCC(CC3)c4ccccn4)c5ccc(c(c5)F)F)C(=O)OC
100771	COCC1=C([C@@H](N(C(=O)N1)C(=O)N[C@H]2CC[C@@H](C2)N3CCC(CC3)c4ccccn4)c5ccc(c(c5)F)F)C(=O)OC
100801	COCC1=C([C@@H](N(C(=O)N1)C(=O)N[C@H]2CC[C@H](C2)N3CCC(CC3)c4ccccn4)c5ccc(c(c5)F)F)C(=O)OC
100820	c1cc(ccc1N2CCN(CC2)CCN3C(=O)CC4(CCCC4)CC3=O)F
100823	CCCN[C@H]1CCc2c(sc(n2)N)C1
100824	CC1[C@H]2Cc3ccc(cc3[C@@]1(CCN2CC4CC4)C)NC=O
100856	CC[C@]12CCN(C([C@@H]1C)C(=O)c3c2cc(cc3)NC=O)CC4CC4
100857	C[C@H]1C2Cc3ccc(cc3[C@]1(CCN2CC4CC4)C)NC(=O)c5ccccc5
100858	C[C@H]1C2Cc3ccc(cc3[C@]1(CCN2CC4CC4)C)N(C)C=O
100869	C[C@H]1C2Cc3ccc(cc3[C@]1(CCN2CC4CC4)C)C(=O)Nc5ccccc5
100881	c1cc2c(cc1O)[C@@]34CCCCC3[C@@H](C2)N(CC4)CC5CCC5
100882	C[C@H]1C2Cc3ccc(cc3[C@@]1(CCN2CC4CC4)C)O
100901	C[C@H]1[C@H]2Cc3cc4c(cc3[C@@]1(CCN2CC5CC5)C)nc(s4)N
101024	C[C@H]1C2Cc3ccc(cc3[C@]1(CCN2CC4CC4)C)NC=O
101032	C[C@H]1C2Cc3ccc(cc3[C@]1(CCN2CC4CC4)C)NC(=O)C
101048	c1cc2c(cc1O)[C@@]34CCCCC3[C@@H](C2=O)N(CC4)CC5CCC5
101106	c1cc(c2c3c1C[C@@H]4[C@]5([C@]3(CCN4CC6CC6)[C@@H](O2)C(=O)CC5)O)C(=O)N
101176	c1ccc(cc1)c2cc([nH]c2)CN3CCN(CC3)c4ccccc4
101201	CN([C@H]1CCCC[C@@H]1N2CCCC2)C(=O)Cc3ccc(c(c3)Cl)Cl
101239	c1cc(ccc1CN2CCC(CC2)c3cc(no3)c4ccc(cc4)Cl)Cl
101254	C#Cc1cc([nH]c1)CN2CCN(CC2)c3ccccc3
101272	C[C@H]1C2Cc3ccc(cc3[C@]1(CCN2CC4CC4)C)C(=O)N
101284	CCn1c(nc2c1ncnc2N)C#Cc3ccccc3
101307	Cc1ccc(cc1)C2(CC(=O)N(C2=O)CCCN3CCC(CC3)(C#N)c4ccccc4C)c5ccc(cc5)C
101314	COCC1=C([C@@H](N(C(=O)N1)C(=O)N[C@@H]2CC[C@@H](C2)N3CCC(CC3)c4ccccn4)c5ccc(c(c5)F)F)C(=O)OC
101322	Cc1c([nH]nc1C2CCN(CC2)CCc3ccccc3)c4ccc(cc4)Cl
101323	c1cc(ccc1CN2CCC(CC2)c3cc([nH]n3)c4ccc(cc4)Cl)Cl
101390	CCNC(=O)[C@@H]1[C@H]([C@H](C(O1)[n@]2cnc3c2nc(nc3N)NCCc4ccc(cc4)CCC(=O)O)O)O
101423	c1ccc(c(c1)N2CCN(CC2)CCN3C(=O)CC4(CCCC4)CC3=O)F
101458	CC1CCN(CC1)Cc2c[nH]c3c2cccc3
101484	CC[C@]12CCN(C([C@@H]1C)C(=O)c3c2cc(cc3)C(=O)N)CC4CC4
101539	c1ccc(cc1)N2CCN(CC2)Cc3cc(c[nH]3)C#N
101596	c1cc(ccc1CN2CCC(CC2)c3cc(on3)c4ccc(cc4)Cl)Cl
101626	c1ccc(cc1)C2CCN(CC2)Cc3c[nH]c4c3cccc4
101630	Cc1ccc(cc1)C(c2ccc(cc2)C)(C(=O)NCCCN3CCC(CC3)(C#N)c4ccccc4)O
101672	c1ccc(cc1)N2CCN(CC2)Cc3cc([nH]c3)C=C(C#N)C#N
101706	Cn1c2ccccc2c3c1[C@H]4C56CCN(C([C@@]5(C3)O)Cc7c6c(c(cc7)O)O4)CC8CC8
101712	c1cc(ccc1N2CCN(CC2)Cc3cc([nH]c3)C=C(C#N)C#N)Cl
101717	c1ccc(cc1)N2CCN(CC2)Cc3ccc([nH]3)C#N
101773	c1ccc-2c(c1)Cc3c2ccc(c3)C(=O)NCCCCN4CCN(CC4)c5cccc(c5Cl)Cl
101814	c1ccc(cc1)N2CCN(CC2)Cc3c[nH]c4c3cccc4
101947	c1ccc(cc1)N2CCN(CC2)Cc3ccc[nH]3
101948	c1ccc2c(c1)c(c[nH]2)CN3CCC(CC3)(c4ccc(cc4)Cl)O
102067	CNCC(c1ccc(c(c1)O)F)O
102078	CNCC(c1cccc(c1F)O)O
102161	c1ccc(cc1)N2CCN(CC2)Cc3cc[nH]c3C=C(C#N)C#N
102201	Cc1ccc(cc1)C2(CC(=O)N(C2=O)CC(CN3CCC(CC3)(C#N)c4ccccc4C)O)c5ccc(cc5)C
102202	Cc1ccc(cc1)C2(CC(=O)N(C2=O)CCCN3CCC(CC3)(C#N)c4ccccc4Cl)c5ccc(cc5)C
102231	Cc1ccc(cc1)C(c2ccc(cc2)C)(C(=O)NCCCN3CCC(CC3)(C#N)c4ccccc4C)O
102285	CNCC(c1cc(ccc1F)O)O
102452	CC(C)Oc1ccccc1N2CCN(CC2)Cc3cccc(c3)C(=O)N4CCc5c4cccc5
102457	c1ccc2c(c1)cc(s2)C(=O)NCCCCN3CCN(CC3)c4cccc(c4Cl)Cl
102605	c1ccc2c(c1)-c3c(cccc3C(=O)NCCCCN4CCN(CC4)c5cccc(c5Cl)Cl)C2=O
102686	CC(=CCCN1CCC(CC1)NC(=O)[C@](c2ccccc2)(C3CCCC3)O)C
102716	CN1CC[C@]23c4c5ccc(c4O[C@H]2C(=O)CC[C@]3([C@H]1C5)O)O
102769	Cc1cc2c(cc1C)OC(CN2C)C3=NCCN3
102852	COc1ccc(cc1c2nc(co2)CN3CCN(CC3)c4ccccc4)Br
102869	COc1ccc(cc1c2nc(cs2)CNC[C@@H]3CCN(C3)Cc4ccccc4)Br
102887	c1ccc(cc1)CNC[C@H]2COc3ccc(cc3O2)O
102923	c1ccc(cc1)CNC[C@H]2CCc3ccc(cc3O2)O
102981	COc1ccc(cc1c2nc(cs2)CN3CCN(CC3)c4ccccc4)Br
102997	c1ccc(cc1)CN2CCC3(CCCc4c3cccc4)CC2
103021	c1ccc(cc1)CNCCOc2cccc3c2CC(=O)N3
103109	c1ccc(cc1)c2nc(cs2)CN3CCN(CC3)c4ccccc4
103118	c1ccc(cc1)CN2CC[C@H](C2)CNCc3csc(n3)c4ccccc4
103151	COc1ccc(cc1c2nc(co2)CNC3CCN(CC3)Cc4ccccc4)Br
103162	c1ccc(cc1)CNCCOc2cccc3c2cc[nH]3
103182	c1ccc(cc1)CNCCOc2cccc(c2)O
103271	COc1ccc(cc1c2nc(co2)CN3CCN(CC3)Cc4ccccc4)Br
103300	COc1ccc(cc1c2nc(cs2)CN3CCN(CC3)Cc4ccccc4)Br
103339	c1ccc2c(c1)c3c([nH]2)C4c5c(c6ccccc6[nH]5)CCN4CC3
103341	c1ccc(cc1)c2nc(co2)CN3CCN(CC3)c4ccccc4
103407	CN(Cc1coc(n1)c2cc(ccc2OC)Br)C[C@@H]3CCN(C3)Cc4ccccc4
103408	COc1ccc(cc1c2[nH]cc(n2)CNC[C@@H]3CCN(C3)Cc4ccccc4)Br
103499	COc1ccc(cc1c2nc(cs2)CNC3CCN(CC3)Cc4ccccc4)Br
103504	CN1CCc2ccccc2Cc3c(c4ccccc4[nH]3)CC1
103523	COc1ccc(cc1c2nc(co2)CNC[C@@H]3CCN(C3)Cc4ccccc4)Br
103544	CC(=O)OC1CC2CCCC1N2
103551	c1cc(cnc1)C2=CN3CCC2CC3
103625	COc1ccc(cc1c2nc(co2)CN[C@@H]3CCN(C3)Cc4ccccc4)Br
103696	c1ccc2c(c1)CCN3C2c4c(c5ccccc5[nH]4)CC3
103799	c1ccc(cc1)N2CCN(CC2)Cc3coc(n3)c4cc(ccc4O)Br
103876	CC(=O)OC1CC2CCCC1N2C
103883	C=C1CC[C@]2([C@H]3Cc4ccc(c5c4[C@]2([C@H]1O5)CCN3CC6CC6)O)O
103910	c1ccc2c(c1)c(=O)n(c(=S)[nH]2)CCN3CCC(CC3)C(=O)c4ccc(cc4)F
103945	COc1ccc(cc1c2nc(co2)CNCC[C@@H]3CCN(C3)Cc4ccccc4)Br
104101	COc1cc2c(cc1OC)C3c4c(c5ccccc5[nH]4)CCN3CC2
104319	CCn1cc2c(n1)nc(n3c2nc(n3)c4ccco4)NC(=O)Nc5ccc(cc5)OC
104408	c1cc(ccc1c2cc(=O)c3c(cc(c(c3o2)c4cc(ccc4O)c5cc(=O)c6c(cc(cc6o5)O)O)O)O)O
104435	CN1CCCC1CCNc2c3ccccc3nc4c2CCCCC4
104519	CCCn1cc2c(n1)nc(n3c2nc(n3)c4ccco4)NC(=O)Nc5ccc(cc5)OC
104702	Cc1c2c(c(=O)n(nc2c3ccccc3)CCN4CCN(CC4)c5ccccc5OC)no1
104710	COc1ccc(cc1)NC(=O)Nc2nc3c(cn(n3)CC=C)c4n2nc(n4)c5ccco5
104717	CC(C)Oc1ccccc1N2CCN(CC2)Cc3cc(cs3)CN4CCCCC4=O
104724	COc1cc(c2c3c1C[C@@H](C[C@@H]3CO2)N)Br
104806	COc1ccccc1N2CCN(CC2)Cc3ccc(s3)CN4CCC[C@H]4C(=O)OC
104896	CCCCn1c(=O)c2c([nH]cn2)[nH]c1=O
104952	c1ccc(cc1)[C@]([C@@H]2CCC(C2)(F)F)(C(=O)Nc3ccc(cc3)CN)O
104977	c1ccc2c(c1)c(c3c(n2)CCCCC3)NCCCN4CCCC4
105002	C[C@@H](CN1CCC(CC1)Cc2ccccc2)[C@H](c3ccc(cc3)O)O
105011	c1cc(cc(c1)I)CNc2c3c(ncn2)n(cn3)[C@H]4[C@@H]([C@@H]([C@H](O4)CO)O)O
105034	c1ccc(cc1)CC2(CCN(CC2)CC(Cc3ccc(cc3)O)O)O
105036	c1ccc(cc1)CC2CCN(CC2)CCC(c3ccc(cc3)O)O
105037	CC(Cc1ccc(cc1)O)CN2CCC(CC2)Cc3ccccc3
105057	c1ccc(cc1)[C@]([C@@H]2CCC(C2)(F)F)(C(=O)N3CCN(CC3)C(=O)CN)O
105078	COc1ccc(cc1)S(=O)c2ccc(cc2)C(C#N)C3CCN(CC3)C4CCCCC4
105174	c1ccc(cc1)[C@]([C@@H]2CCC(C2)(F)F)(C(=O)N3CCC(CC3)CCCN)O
105178	c1ccc(cc1)[C@]([C@@H]2CCC(C2)(F)F)(C(=O)N3CCN(CC3)CCN)O
105202	c1ccc(cc1)[C@]([C@@H]2CCC(C2)(F)F)(C(=O)NC3CCN(CC3)Cc4cccc(n4)N)O
105203	c1ccc(cc1)[C@](C2CCCC2)(C(=O)N3CCC(CC3)CCN)O
105239	COc1ccccc1N2CCN(CC2)Cc3ccc(s3)CN4CCCCC4O
105250	c1ccc2c(c1)C=CC23CCN(CC3)C(=O)N[C@@H](Cc4c[nH]c5c4cccc5)C(=O)NCCCCCN
105267	c1ccc(cc1)[C@](C2CCCC2)(C(=O)N3CCC(CC3)CN)O
105273	c1ccc(cc1)[C@]([C@@H]2CCC(C2)(F)F)(C(=O)N3CCC(CC3)CN)O
105291	CC(C)Oc1ccccc1N2CCN(CC2)Cc3cc(cs3)CN4CCCC4=O
105301	CC(C)Oc1ccccc1N2CCN(CC2)Cc3cc(cs3)CN4CCCCCC4=O
105363	c1cc(ccc1CC(CN2CCC(CC2)(Cc3ccc(cc3)Cl)O)O)O
105417	c1ccc(cc1)[C@]([C@@H]2CCC(C2)(F)F)(C(=O)N3CCC(CC3)CCN)O
105424	COc1ccc(cc1)S(=O)c2ccc(cc2)C(=O)C3CCN(CC3)C4CCCCC4
105430	c1ccc(cc1)[C@]([C@@H]2CCC(C2)(F)F)(C(=O)NCC3CCNCC3)O
105432	c1ccc(cc1)[C@]([C@@H]2CCC(C2)(F)F)(C(=O)N3CCC(CC3)CCCCN)O
105442	c1ccc(cc1)[C@]([C@@H]2CCC(C2)(F)F)(C(=O)NCCC3CCNCC3)O
105483	CC1(CCN(CC1)C(=O)[C@](c2ccccc2)([C@@H]3CCC(C3)(F)F)O)N
105505	CC(C)Oc1ccccc1N2CCN(CC2)CCCNC(=O)c3ccc4c(c3)C(=O)N(C4=O)c5cccc(c5)F
105548	c1ccc-2c(c1)Cc3c2c(ccc3)C(=O)NC/C=C/CN4CCN(CC4)c5cccc(c5Cl)Cl
105551	c1ccc2c(c1)C(=O)N(C2=O)CCCCCN3CCN(CC3)c4cccc(c4Cl)Cl
105552	c1ccc(cc1)[C@]([C@@H]2CCC(C2)(F)F)(C(=O)N3CCCNCC3)O
105556	c1ccc2c(c1)C(=O)N(C2=O)CCCCN3CCN(CC3)c4cccc(c4Cl)Cl
105561	CC(C)Oc1ccccc1N2CCN(CC2)CC(CNC(=O)c3ccc4c(c3)C(=O)N(C4=O)c5ccc(cc5)Cl)O
105578	c1ccc(cc1)CC2CCN(CC2)CC(Cc3ccc(cc3)O)O
105589	c1ccc(cc1)[C@]([C@@H]2CCC(C2)(F)F)(C(=O)N3CCNCC3)O
105604	COc1ccccc1N2CCN(CC2)Cc3ccc(s3)CO
105605	c1ccc2c(c1)C=CC23CCN(CC3)C(=O)N[C@@H](Cc4c[nH]c5c4cccc5)C(=O)NCC6CCCC(C6)CN
105616	COc1ccc(cc1)N2CCN(CC2)CCC3c4ccc(cc4CCO3)C(=O)N
105617	c1ccc2c(c1)-c3c(cccc3C(=O)NCCCCCN4CCN(CC4)c5cccc(c5Cl)Cl)C2=O
105627	CC1(CCN(CC1)C(=O)[C@](c2ccccc2)([C@@H]3CCC(C3)(F)F)O)CCN
105628	CC(C)Oc1ccccc1N2CCN(CC2)Cc3ccc(s3)CN4CCCCC4=O
105632	c1ccc(cc1)[C@]([C@@H]2CCC(C2)(F)F)(C(=O)Nc3cccc(c3)CN)O
105642	c1ccc(cc1)[C@]([C@@H]2CCC(C2)(F)F)(C(=O)N3CCC(C3)CN)O
105643	c1ccc(cc1)[C@]([C@@H]2CCC(C2)(F)F)(C(=O)N3CCC(CC3)N)O
105682	c1ccc2c(c1)-c3ccccc3C2C(=O)NCCCCN4CCN(CC4)c5cccc(c5Cl)Cl
105705	Cc1ccc(cc1)CC2(CCN(CC2)CC(Cc3ccc(cc3)O)O)O
105716	CC(C)Oc1ccccc1N2CCN(CC2)C[C@H](CNC(=O)c3ccc4c(c3)C(=O)N(C4=O)c5ccc(cc5)N(C)C)O
105732	CCC1(CCN(CC1)C(=O)[C@](c2ccccc2)([C@@H]3CCC(C3)(F)F)O)CCN
105746	c1ccc2c(c1)C=CC23CCN(CC3)C(=O)N[C@@H](Cc4c[nH]c5c4cccc5)C(=O)NC[C@@H]6CCC[C@@H](C6)CN
105761	COc1ccccc1N2CCN(CC2)Cc3ccc(s3)Br
105762	COc1ccccc1N2CCN(CC2)Cc3ccc(s3)C=O
105770	c1ccc2c(c1)C=CC23CCN(CC3)C(=O)NC(Cc4c[nH]c5c4cccc5)C(=O)NCCCCN
105772	c1ccc2c(c1)-c3c(cccc3C(=O)NCCCN4CCN(CC4)c5cccc(c5Cl)Cl)C2=O
105794	COc1ccccc1N2CCN(CC2)CC3CN4C(=N3)c5ccccc5NC4=O
105810	c1ccc(cc1)[C@]([C@@H]2CCC(C2)(F)F)(C(=O)N3CCC(=CCN)CC3)O
105851	COc1ccc(cc1)S(=O)(=O)c2ccc(cc2)C(=O)C3CCN(CC3)C4CCCCC4
105885	c1ccc(cc1)CC2CCN(CC2)CC(=O)Cc3ccc(cc3)O
105925	CNCCC1CCN(CC1)C(=O)[C@](c2ccccc2)([C@@H]3CCC(C3)(F)F)O
105948	CNC(=O)c1ccc2c(c1)CCO[C@@H]2CCN3CCN(CC3)c4ccc(cc4)OC
105952	c1ccc(cc1)[C@]([C@@H]2CCC(C2)(F)F)(C(=O)NC3CCC(CC3)CN)O
105967	c1ccc(cc1)CN2CCC(=CC2)c3[nH]c4ccc(cc4n3)Cl
105968	CCO/C(=C/1\CN2CCCC(C2)C1=O)/O
105979	CC(C)Oc1ccccc1N2CCN(CC2)CCCNC(=O)c3ccc4c(c3)C(=O)N(C4=O)c5ccc(cc5)OC
105981	c1nc(c2c(n1)n(cn2)[C@H]3[C@@H]([C@@H]([C@H](O3)CO)O)O)NC4CCCC4
106024	c1ccc(cc1)N2CCN(CC2)CCCNC(=O)C3c4ccccc4-c5c3cccc5
106025	CC(C)Oc1ccccc1N2CCN(CC2)CCCNC(=O)c3ccc4c(c3)C(=O)N(C4=O)c5ccc(cc5)N(C)C
106040	CC(C)Oc1ccccc1N2CCN(CC2)CC(CNC(=O)c3ccc4c(c3)C(=O)N(C4=O)c5cccc(c5)Cl)O
106047	COc1ccc(cc1)N2CCN(CC2)CCC3c4ccccc4CCO3
106048	CNC(=O)c1ccc2c(c1)CCO[C@H]2CCN3CCN(CC3)c4ccc(cc4)OC
106049	COc1ccc(cc1)N2CCN(CC2)CC[C@H]3c4ccc(cc4CCO3)C(=O)N
106055	c1ccc2c(c1)C=CC23CCN(CC3)C(=O)N[C@@H](Cc4c[nH]c5c4cccc5)C(=O)NC[C@H]6CCC[C@H](C6)CN
106059	c1ccc(cc1)[C@](C2CCCC2)(C(=O)N3CCC(CC3)N)O
106060	CC(C)(CC1CCN(CC1)C(=O)[C@](c2ccccc2)([C@@H]3CCC(C3)(F)F)O)N
106092	c1ccc2c(c1)[nH]c(n2)C3=CCN(CC3)Cc4ccc(cc4)Cl
106136	COc1ccc(cc1)S(=O)(=O)c2ccc(cc2)C(C#N)N3CCN(CC3)C4CCCCC4
106158	c1cc(ccc1CC(CN2CCC(CC2)(Cc3ccc(cc3)Br)O)O)O
106201	c1ccc(cc1)C2=CCN(CC2)CCCCC34CCCc5c3c(ccc5)NC4=O
106246	CC(C)Oc1ccccc1N2CCN(CC2)CC(CNC(=O)c3ccc4c(c3)C(=O)N(C4=O)c5ccccc5OC)O
106252	c1cc(c(cc1CC(=O)N2CCCC[C@H]2CN3CCCC3)Cl)Cl
106273	COc1ccc(cc1)N2CCN(CC2)CC[C@@H]3c4ccc(cc4CCO3)C(=O)N
106311	c1ccc(cc1)CN2CCC(=CC2)c3nc4ccccc4s3
106325	c1ccc2c(c1)-c3ccccc3C2C(=O)NCCCN4CCN(CC4)c5cccc(c5Cl)Cl
106326	c1ccc-2c(c1)Cc3c2ccc(c3)C(=O)NCCCN4CCN(CC4)c5cccc(c5Cl)Cl
106379	c1cc(ccc1CC(=O)N2CCCC[C@H]2CN3CCCC3)C(F)(F)F
106397	CC(C)Oc1ccccc1N2CCN(CC2)CCCNC(=O)c3ccc4c(c3)C(=O)N(C4=O)c5ccc(cc5)O
106416	c1ccc-2c(c1)Cc3c2ccc(c3)C(=O)NC/C=C/CN4CCN(CC4)c5cccc(c5Cl)Cl
106429	c1ccnc(c1)c2ccc(cc2)C(=O)NCCCCN3CCN(CC3)c4cccc(c4Cl)Cl
106437	c1ccc(cc1)CN2CCC(=CC2)c3nc4ccccc4o3
106470	COc1ccc(cc1)S(=O)c2ccc(cc2)C(C#N)N3CCN(CC3)C4CCCCC4
106472	c1ccc(cc1)CN2CCC(=CC2)c3[nH]c4ccccc4n3
106495	CC(c1ccc(cc1)S(=O)c2ccc(cc2)OC)C3CCN(CC3)C4CCCCC4
106537	CCO/C(=C/1\CN2CC(C1=O)CCC2COCc3ccccc3)/O
106544	c1cc(ccc1CN2CCC(=CC2)c3nc4cc(ccc4s3)Cl)Cl
106550	CCCN1CCO[C@H]2[C@H]1COc3c2cc(cc3)O
106559	COC(Cc1ccc(cc1)O)CN2CCC(CC2)Cc3ccccc3
106577	c1cc(ccc1CN2CCC(=CC2)c3[nH]c4ccc(cc4n3)Cl)Cl
106611	COc1ccc(cc1)S(=O)(=O)c2ccc(cc2)C(=C)C3CCN(CC3)C4CCCCC4
106634	CC[C@@]12CCN(C[C@@H]1Oc3c2cc(cc3)O)CCc4ccccc4
106682	CN([C@H]1CCC2(C[C@@H]1N3CCCC3)OCCO2)C(=O)Cc4ccc(c(c4)Cl)Cl
106816	C[C@H](Cc1ncc(s1)CCCC(=O)O)NC[C@@H](COc2ccccc2)O
106826	C[C@H](Cc1ncc(s1)CCCCC(=O)O)NC[C@@H](COc2ccccc2)O
106835	CCCCC(=N)NCCc1ccc2c(c1)c3c([nH]2)C4C56CCN(C([C@@]5(C3)O)Cc7c6c(c(cc7)O)O4)CC8CC8
106859	CN([C@H]1CC[C@@]2(CCCO2)C[C@@H]1N3CCCC3)C(=O)Cc4ccc(c(c4)Cl)Cl
106906	c1cc(cc(c1)I)CNc2c3c(nc(n2)Cl)n(cn3)[C@H]4[C@@H]([C@@H]([C@H](O4)CO)O)O
106917	c1cc(c(c2c1NCCN2)Br)NC3=NCCN3
106939	CCCS(=O)(=O)N1CCC(CC1)N2CCC(CC2)C(=C)c3ccc(cc3)S(=O)(=O)c4ccc(cc4)OC
107000	CC[C@@]12CCN(C[C@@H]1Oc3c2cc(cc3)O)C
107013	CCOC(=O)N1CCC(CC1)N2CCC(CC2)C(=C)c3ccc(cc3)S(=O)(=O)c4ccc(cc4)OC
107015	CN([C@H]1C[C@]2(CC[C@@H]1N3CCCC3)CC(=C)C(=O)O2)C(=O)Cc4ccc(c(c4)Cl)Cl
107067	Cc1cc(ccc1CC2=NCCN2)C(C)(C)C
107239	CC(c1ccc(cc1)S(=O)c2ccc(cc2)OC)N3CCN(CC3)C4CCCCC4
107240	c1ccc2c(c1)nc(s2)C3=CCN(CC3)Cc4cccc(c4)Cl
107246	CCCCC(=N)NCc1ccc2c(c1)c3c([nH]2)C4C56CCN(C([C@@]5(C3)O)Cc7c6c(c(cc7)O)O4)CC8CC8
107273	c1ccc(cc1)OC[C@H](CNCCOc2ccc(cc2)OCC(=O)O)O
107274	C[C@H](Cc1ncc(s1)CCC(=O)O)NC[C@@H](COc2ccccc2)O
107308	Cc1cc(cc(c1CC2=NCCN2C)C)C(C)(C)C
107364	CCCC(=O)N1CCC(CC1)N2CCC(CC2)C(=C)c3ccc(cc3)S(=O)(=O)c4ccc(cc4)OC
107402	Cc1cc(cc(c1CC2=NCCN2)C)C(C)C
107445	COc1ccc(cc1)S(=O)(=O)c2ccc(cc2)C(=C)C3CCN(CC3)C4CCNCC4
107498	CC(C)(C)c1ccc(cc1)CC2=NCCN2
107529	c1cc2c(cc1CCN)c3c([nH]2)C4C56CCN(C([C@@]5(C3)O)Cc7c6c(c(cc7)O)O4)CC8CC8
107572	COc1cccc(c1OC)[C@@H](C2CCN(CC2)CCc3ccc(cc3)F)O
107573	c1cc(ccc1CCN2CCC(CC2)C(=O)c3ccc(cc3)F)I
107674	Cc1c(ccc(c1OC)OC)Nc2[nH]ccn2
107700	Cc1cc(cc(c1CC2=NCCN2)C)C(C)(C)C
107743	CN1C2CCC1CC(C2)OC(c3ccccc3)c4ccc(cc4)Cl
107762	CCCNC1CCc2c(sc(n2)N)C1
107977	c1ccc(cc1)CCN2CCC(CC2)CCOCC#Cc3ccccc3
107978	c1ccc(cc1)CCN2CCC(CC2)OCC#Cc3ccccc3
107987	c1ccc(c(c1)CCN2CCC(CC2)C(c3ccc(cc3)F)O)I
108021	CN(C)CCc1cn(c2c1cc(cc2)OC)S(=O)(=O)c3ccccc3
108065	c1ccc2c(c1)Cc3ccccc3C24CCNC4
108095	Cc1cc(ccc1Nc2[nH]ccn2)OC
108122	c1cc(cc(c1)I)CCN2CCC(CC2)C(=O)c3ccc(cc3)F
108196	c1cc(c(c(c1)Cl)Nc2[nH]ccn2)Cl
108197	c1cc(ccc1CCN2CCC(CC2)C(c3ccc(cc3)F)O)F
108207	c1ccc(c(c1)CCN2CCC(CC2)C(=O)c3ccc(cc3)F)I
108224	Cc1c(ccc2c1OCCO2)Nc3[nH]ccn3
108363	Cc1cc(c(c(c1Nc2[nH]ccn2)C)OC)C(C)(C)C
108450	c1ccc(cc1)C#CCOCCC2CCN(CC2)CC3CC3
108463	c1ccc(cc1)CCN2CCC(CC2)c3cc([nH]n3)c4cccs4
108464	c1ccc(cc1)CCN2CCC(CC2)c3cc(n[nH]3)C4CCCCC4
108505	CC1(CCN(CC1)Cc2ccccc2)/C(=C/C(=O)c3ccc(cc3)Cl)/O
108545	Cc1cc([nH]n1)C2CCN(CC2)Cc3ccccc3
108558	c1ccc(cc1)CCCN2CCC(CC2)c3cc(n[nH]3)c4ccc(cc4)Cl
108623	C[C@@H](CN1CCc2c1c3c(cc2)OCC3)N
108665	CC(C#CCN1CCCC1)N(C)C(=O)C
108669	c1ccnc(c1)N2CCN(CC2)Cc3cc4cc(ccc4[nH]3)F
108675	c1ccc(cc1)CN2CCC(CC2)COC/C=C/c3ccccc3
108694	c1ccc(cc1)CCN2CCC(CC2)COC/C=C/c3ccccc3
108704	c1ccc(cc1)/C=C/COCC2CCN(CC2)Cc3cccc4c3cccc4
108705	c1ccc(cc1)/C=C/COCC2CCN(CC2)CC3CC3
108706	C/C=C/CN1CCC(CC1)COC/C=C/c2ccccc2
108765	C[C@@H](CN1CCc2c1cc(c(c2)F)I)N
108770	C[C@@H](Cn1ccc2c1cc(c(c2)F)Cl)N
108774	c1ccc(cc1)CN2CCC(CC2)c3cc(n[nH]3)c4ccc(cc4)Cl
108775	CC(C)Oc1ccccc1N2CCN(CC2)Cc3cc(n[nH]3)CN4CCCCC4=O
108786	c1ccc(cc1)CCN2CCC(CC2)CCOCC#Cc3ccc(cc3)F
108805	c1cc(cc(c1)Cl)CN2CCC(CC2)c3cc(n[nH]3)c4ccc(cc4)Cl
108816	c1ccc(cc1)Cc2cc([nH]n2)C3CCN(CC3)Cc4ccccc4
108852	CC(=O)c1c(c(=O)n(nc1c2ccccc2)C)NCCN3CCN(CC3)c4ccccc4OC
108867	CCSc1ccc2c(c1)N(CC2)C[C@H](C)N
108886	c1cc(ccc1CCN2CCC(CC2)C(=O)c3ccc(cc3)F)F
108908	c1ccc(cc1)Oc2ccccc2N3CCN(CC3)Cc4cc(no4)CO
108920	Cc1c(c(c(=O)n(n1)C)NCCCN2CCN(CC2)c3cc(ccc3OC)Cl)C(=O)C
108925	C[C@@H](CN1CCc2c1cc(c(c2)F)Cl)N
108928	c1ccc(c(c1)CN2CCC(CC2)c3cc(n[nH]3)c4ccc(cc4)Cl)Cl
108985	C[C@@H](CN1CCc2c1cc(cc2)Cl)N
108986	C[C@@H](CN1CCc2c1cc(cc2)SC)N
108998	CC(C)Oc1ccccc1N2CCN(CC2)Cc3cc(nn3C)CN4CCCCC4=O
109026	c1ccc(cc1)C#CCOCCC2CCN(CC2)CCc3ccc(cc3)F
109040	c1ccc(cc1)CN2CCC(CC2)c3cc(nc(n3)N)c4ccc(cc4)Cl
109051	c1ccc(cc1)CCCN2CCC(CC2)COC/C=C/c3ccccc3
109064	c1ccc(cc1)CN2CCC(CC2)COCC#Cc3ccccc3
109065	c1ccc(cc1)CN2CCC(CC2)COCC=C(c3ccccc3)c4ccccc4
109073	c1ccc(cc1)CN2CCC(CC2)COC/C=C/c3ccc(cc3)C(F)(F)F
109081	c1ccc(cc1)CCN2CCC3(CCc4c3n[nH]c4c5ccccc5)CC2
109099	c1cc(ccc1c2cc([nH]n2)C3CCN(CC3)CC4CCCCC4)Cl
109110	CCC[C@@H](c1ccc(cc1)C(F)(F)F)N2CCN(C[C@@H]2C)C3(CCN(CC3)C(=O)c4c(ncnc4C)C)C
109111	CCSc1cc2c(cc1F)CCN2C[C@H](C)N
109115	CCCN1CCc2c(c3ccccn3n2)C1
109161	C[C@@H](CN1CCc2c1cc(cc2)Br)N
109167	CC(C)Oc1ccccc1N2CCN(CC2)Cc3cc(on3)CN4CCCCC4=O
109168	CC(C)C(=O)c1c(c(=O)n(nc1c2ccccc2)C)NCCN3CCN(CC3)c4ccccc4OC
109171	CC1(CCN(CC1)Cc2ccccc2)c3cc([nH]n3)c4ccc(cc4)Cl
109175	Cc1cc(c(=O)n(n1)C)NCCN2CCN(CC2)c3ccccc3OC
109178	c1ccn2c(c1)cc(n2)CN3CCN(CC3)c4ccc(cc4)Cl
109183	Cc1c(n[nH]c1C2=CCN(CC2)CCc3ccccc3)c4ccccc4
109191	C[C@@H](CN1CCc2c1c3c(cc2)OCCC3)N
109211	C[C@@H](CN1CCc2c1cc(c(c2)F)C(F)(F)F)N
109220	c1ccc(cc1)CN2CCC(CC2)CO/C=C/C=C/c3ccccc3
109227	CC(=O)c1c(c(=O)n(nc1c2ccccc2)C)NCCN3CCN(CC3)c4cc(ccc4OC)Cl
109230	CC(=O)c1c(c(=O)n(nc1c2ccccc2)C)NCCCN3CCN(CC3)c4ccccc4OC
109231	COc1c(cc(c(c1C(=O)NC[C@@H]2CCCN2CCCCF)O)Cl)Cl
109238	CC(=O)c1c(c(=O)n(nc1c2ccccc2)C)NCCN3CCN(CC3)c4ccccc4Cl
109242	CCCN1CCC[C@H]1CNC(=O)c2c(c(cc(c2OC)Cl)Cl)O
109250	c1ccc(cc1)CCN2CCC(CC2)c3cc([nH]n3)c4ccccn4
109255	Cc1c(c(ncn1)C)C(=O)N2CCC(CC2)(C)N3CCN([C@H](C3)C)[C@@H](CC4CC4)c5ccc(cc5)C(F)(F)F
109265	C[C@@H](CN1CCc2c1cc(c(c2)F)SC)N
109272	c1ccc(cc1)CN2CCC(CC2)/C(=C/C(=O)c3ccc(cc3)Cl)/O
109304	CCCN(CCC)[C@H]1CCc2c(c3ccccn3n2)C1
109314	Cn1c(=O)c(cc(n1)c2ccccc2)NCCN3CCN(CC3)c4ccccc4OC
109339	CC(=O)c1c(c(=O)n(nc1c2ccccc2)C)NCCN3CCN(CC3)c4ccccc4F
109384	CC(C)Oc1ccccc1N2CCN(CC2)Cc3cc(n(n3)C)CN4CCCCC4=O
109385	c1ccc(cc1)CN2CCCC(C2)c3cc(n[nH]3)c4ccc(cc4)Cl
109414	Cc1c(c(c(=O)n(n1)C)NCCCCN2CCN(CC2)c3cc(ccc3OC)Cl)C(=O)C
109422	c1ccc(cc1)CN2CCC(CC2)COC/C=C/c3ccc(cc3)F
109423	c1ccc(cc1)CCCOCC2CCN(CC2)Cc3ccccc3
109432	CC(=O)c1c(c(=O)n(nc1c2ccccc2)C)NCCCN3CCN(CC3)c4cc(ccc4OC)Cl
109441	CC(CCN1CCC[C@H]1CNC(=O)c2c(c(cc(c2OC)Cl)Cl)O)F
109445	Cc1c(c(c(=O)n(n1)C)NCCCN2CCN(CC2)c3ccccc3OC)C(=O)C
109457	Cc1c(c(c(=O)n(n1)C)NCCN2CCN(CC2)c3ccccc3OC)C(=O)C
109466	c1ccc(cc1)CN2CCC(C2)c3cc(n[nH]3)c4ccc(cc4)Cl
109492	c1ccc(cc1)CN2CCCCC2c3cc(n[nH]3)c4ccc(cc4)Cl
109534	Cn1c(=O)c(cc(n1)c2ccccc2)NCCCN3CCN(CC3)c4ccccc4OC
109558	CC(C)Oc1ccccc1N2CCN(CC2)Cc3nc(cs3)CN4CCCCC4=O
109571	CC(C)Oc1ccccc1N2CCN(CC2)Cc3nc(cs3)CN4CCCC4=O
109597	CC(C)Oc1ccccc1N2CCN(CC2)Cc3cc(no3)CN4CCCC4=O
109622	CC[C@@H](c1ccc(cc1)C(F)(F)F)N2CCN(C[C@@H]2C)C3(CCN(CC3)C(=O)c4c(ncnc4C)C)C
109623	CCC(=O)c1c(c(=O)n(nc1c2ccccc2)C)NCCN3CCN(CC3)c4ccccc4OC
109624	Cn1c(=O)c(cc(n1)c2ccccc2)NCCCN3CCN(CC3)c4cc(ccc4OC)Cl
109653	c1ccc(cc1)Oc2ccccc2N3CCN(CC3)Cc4cc(no4)CN5CCCCC5=O
109687	CS(=O)(=O)c1ccc2c(c1)S(=O)(=O)N(C2=O)CCCCN3CCC(CC3)n4c5ccccc5oc4=O
109688	c1ccc2c(c1)C(=O)N(C2=O)CCCCN3CCC(CC3)n4c5ccccc5nc4O
109741	CCCCN1CCC[C@H]1CNC(=O)c2c(c(cc(c2OC)Cl)Cl)O
109751	CC(CCN1CCCC1CNC(=O)c2c(c(cc(c2OC)Cl)Cl)O)F
109752	COc1c(cc(c(c1C(=O)NC[C@@H]2CCCN2CCF)O)Cl)Cl
109782	c1ccc2c(c1)C(=O)N(S2(=O)=O)CCCCN3CCC(CC3)n4c5cc6c(cc5oc4=O)CCCC6
109783	COC(=O)C1(CCN(CC1)CCCCN2C(=O)c3cc(ccc3S2(=O)=O)Cl)c4ccccc4
109800	Cn1c(=O)c(cc(n1)c2ccccc2)NCCN3CCN(CC3)c4cc(ccc4OC)Cl
109815	c1ccc2c(c1)C(=O)N(S2(=O)=O)CCCCN3CCC(CC3)n4c5ccccc5oc4=O
109846	c1ccc2c(c1)n(c(=O)o2)C3CCN(CC3)CCCCN4C(=O)c5cc(ccc5S4(=O)=O)Cl
109872	Cc1c(c(ncn1)C)C(=O)N2CCC(CC2)(C)N3CCN([C@H](C3)C)[C@@H](C)c4ccc(cc4)C(F)(F)F
109880	CSc1ccc2c(c1)C(=O)N(S2(=O)=O)CCCCN3CCC(CC3)n4c5ccccc5oc4=O
109884	Cc1ccc2c(c1)oc(=O)n2C3CCN(CC3)CCCCN4C(=O)c5ccccc5S4(=O)=O
109899	COc1c(cc(c(c1C(=O)NC[C@@H]2CCCN2CCCF)O)Cl)Cl
109909	Cc1cc(c2c(c1)n(c(=O)o2)C3CCN(CC3)CCCCN4C(=O)c5ccccc5S4(=O)=O)C
109918	Cc1ccc2c(c1)n(c(=O)o2)C3CCN(CC3)CCCCN4C(=O)c5ccccc5S4(=O)=O
109950	Cc1ccc2c(c1)C(=O)N(S2(=O)=O)CCCCN3CCC(CC3)n4c5ccccc5oc4=O
109980	COc1ccc2c(c1)oc(=O)n2C3CCN(CC3)CCCCN4C(=O)c5ccccc5S4(=O)=O
109986	CCc1c([nH]nc1C2CCN(CC2)Cc3ccccc3)c4ccc(cc4)Cl
109987	Cc1c([nH]nc1C2CCN(CC2)Cc3ccccc3)c4ccc(cc4)Cl
110055	C[C@H]1[C@H]2Cc3ccc(cc3C1(CC[N@@]2C[C@@H]4CCCO4)C)O
110122	COC(=O)c1ccc2c(c1)oc(=O)n2C3CCN(CC3)CCCCN4C(=O)c5ccccc5S4(=O)=O
110162	c1ccc2c(c1)n(c(=O)o2)C3CCN(CC3)CCCCN4C(=O)c5cc(ccc5S4(=O)=O)[N+](=O)[O-]
110191	c1ccc2c(c1)C(=O)N(S2(=O)=O)CCCCN3CCC(CC3)n4c5ccc(cc5oc4=O)F
110227	CCOC(=O)[C@@H]1C[N@@](CC[C@@H]1c2ccccc2)CCCCN3C(=O)c4cc(ccc4S3(=O)=O)Cl
110276	c1ccc2c(c1)n(c(=O)o2)C3CCN(CC3)CCCCN4C(=O)c5cc(ccc5S4(=O)=O)F
110277	COc1ccc2c(c1)C(=O)N(S2(=O)=O)CCCCN3CCC(CC3)n4c5ccccc5oc4=O
110356	CCC(=O)OC1CC2CCCC1N2
110454	C1CCC(CC1)C(=O)OC2CC3CCCC2N3
110457	CN1C2CCCC1C(C2)OC(=O)OCC(Cl)(Cl)Cl
110458	CN1C2CCCC1C(C2)OC(=O)C3CCCCC3
110566	c1ccc(cc1)C2=N[C@H](CO2)CN3CCN(CC3)c4ccccc4
110669	c1ccc2c(c1)n(c(=O)o2)C3CCN(CC3)CCCCN4C(=O)c5ccc(cc5S4(=O)=O)[N+](=O)[O-]
110709	CCC(=O)OC1CC2CCCC1N2C
110734	c1ccc(cc1)C(=O)OC2CC3CCCC2N3
110737	CCCn1c2c(c(=O)n(c1=O)CCC)nc([nH]2)C3CCC(=O)C3
110738	CCCN1c2c([nH]c(n2)C34CC5CC(C3)CC4C5)C6=NC(CN6C1=O)CC
110808	CCCn1c2c(c(=O)n(c1=O)CCC)nc([nH]2)C(C3CC3)C4CC4
110811	c1ccc(cc1)C2=N[C@H](CS2)CN3CCN(CC3)c4ccccc4
110873	CCCn1c(=O)c2c([nH]c(n2)C3CCCC3)n(c1=O)CCc4ccc(cc4)N
110894	CC(C)CCn1cc2c(n1)nc(n3c2nc(n3)c4ccco4)N
110910	CCOC(=O)[C@H]1CN(CC[C@@H]1c2ccccc2)CCCCN3C(=O)c4cc(ccc4S3(=O)=O)Cl
110919	CN1C2CCCC1C(C2)OC(=O)c3ccccc3
110956	c1ccc(cc1)CCSCc2ccc(cc2)c3ccccc3CCC(=O)NS(=O)(=O)c4cccs4
110957	COc1ccc(cc1C2=N[C@H](CO2)CN3CCN(CC3)c4ccccc4)Br
110958	C[C@H]1[C@@H](N=C(O1)c2ccccc2)CN3CCN(CC3)c4ccccc4
111042	c1cc2c(cc1C(=O)N)CCOC2CCN3CCC(=CC3)c4c[nH]c5c4ccc(c5)F
111097	Cc1cccc2c1n(c(=O)o2)C3CCN(CC3)CCCCN4C(=O)c5ccccc5S4(=O)=O
111105	c1cc(ccc1C(=O)OC2CC3CCCC2N3)[N+](=O)[O-]
111106	Cc1cccc(c1)OCCCOc2ccc(cc2)c3ccccc3CC(C)C(=O)NS(=O)(=O)c4cccs4
111158	c1ccc(cc1)CCSCc2ccc(cc2)c3ccccc3CCS(=O)(=O)NS(=O)(=O)c4cccs4
111170	Cc1cccc(c1)OCCCOc2ccc(cc2)c3ccccc3CNC(=O)NS(=O)(=O)c4cccs4
111177	Cc1cccc(c1)OCCCOc2ccc(cc2)c3ccccc3CCC(=O)NS(=O)(=O)c4cccs4
111207	Cc1cccc(c1)OCCCOc2ccc(cc2)c3ccccc3COC(=O)NS(=O)(=O)c4cccs4
111328	c1nc(c2c(n1)[n@](cn2)C3[C@@H]([C@@H]([C@H](O3)CO)O)O)NC4CCCC4
111358	Cc1cccc(c1)OCCCOc2ccc(cc2)c3ccccc3CC(C)(C)C(=O)NS(=O)(=O)c4cccs4
111505	c1ccc2c(c1)CCN(C2CN3CCCC3)C(=O)Cc4ccc(c(c4)Cl)Cl
111523	c1ccc(cc1)CCSCc2ccc(cc2)c3ccccc3CCS(=O)(=O)NC(=O)c4cccs4
111532	c1ccc(c(c1)/C=C/C(=O)NS(=O)(=O)c2cccs2)c3ccc(c(c3)Cl)Cl
111539	c1ccc(cc1)CNCCOc2cccc3c2cn[nH]3
111540	c1ccc(cc1)CNCCOc2cccc3c2nc([nH]3)C(F)(F)F
111557	c1cc2cccnc2c(c1)N3CCN(CC3)CCc4ccc(cc4)c5cccc(n5)N
111563	c1ccc(cc1)CCSCc2ccc(cc2)c3ccccc3CCn4cnnn4
111573	CN(C)C[C@H]1CCCC[C@@]1(c2cccc(c2)OC)O
111641	c1ccc(cc1)CCSCc2cccc(c2)c3ccccc3CCC(=O)NS(=O)(=O)c4cccs4
111677	c1ccc(cc1)CCSCc2ccccc2c3ccccc3CCC(=O)NS(=O)(=O)c4cccs4
111683	c1ccc(cc1)CCSCc2ccc(cc2)c3ccccc3CCC(=O)O
111738	CCCN1CCC[C@H](C1)c2ccccc2
111739	CCCc1cccc(c1)[C@@H]2CCCN(C2)CCC
111795	c1ccc(cc1)CCSCc2ccc(cc2)c3ccccc3CC(=O)NS(=O)(=O)c4cccs4
111833	c1ccc(cc1)CCSCc2ccc(cc2)c3ccccc3CCCC(=O)NS(=O)(=O)c4cccs4
111844	CCCCCCc1ccc2c(c1)Cc3ccccc3C2CN
111860	Cc1[nH]c2cccc(c2n1)OCCNCc3ccccc3
111898	CN(C)CC1c2ccccc2CCN1C(=O)Cc3ccc(c(c3)Cl)Cl
111926	CN1CCNC(=O)[C@@H](NC(=O)CNC(=O)[C@@H](C1)NC(=O)[C@H](Cc2ccc(cc2)O)N)Cc3ccccc3
111989	CN1C=C([C@@H](NC1=O)c2ccc(c(c2)F)F)C(=O)NCCCN3CCC(CC3)(C#N)c4ccc(cc4)F
112002	c1cc(c(cc1CC(=O)N2CCc3c(ccs3)C2CN4CCCC4)Cl)Cl
112023	CCN(C)CCc1c2ccccc2[nH]c1c3ccccc3F
112029	c1cc(c(cc1CC(=O)N2CCc3ccsc3C2CN4CCCC4)Cl)Cl
112228	Cc1cc(cc(c1C[C@H](C(=O)NC2CCNc3c2cc(cc3)Cc4ccccc4)N)C)O
112288	c1ccc(cc1)CN2CCN(CC2)c3cccc4c3nc[nH]4
112301	c1ccc(cc1)CNCCOc2cccc3c2nc[nH]3
112327	CC(C)(C)NC(=O)NS(=O)(=O)c1ccccc1c2ccc(cc2)CN3c4ccccc4CCc5ccccc5C3=O
112335	c1ccc(cc1)CN2CCN(CC2)c3cccc4c3nc([nH]4)C(F)(F)F
112452	c1ccc(cc1)CNCCOc2cc(cc3c2nc([nH]3)S)Cl
112467	c1ccc(cc1)CN2CCN(CC2)c3c4cc[nH]c4ccc3Cl
112510	c1ccc(cc1)CNCCOc2cccc3c2nc([nH]3)S
112511	c1ccc(cc1)CNCCOc2cc(cc3c2nc([nH]3)O)Cl
112670	c1ccc2c(c1)CCN(C2CN3CCCC3)C(=O)Cc4ccc(cc4)C(F)(F)F
112724	Cc1c(n(c(n1)O)C2CCN(CC2)Cc3ccccc3)c4ccccc4
112731	C/C(=C\c1ccccc1)/CN2CCN(CC2)CC3C4COc5cc(c(cc5C4=NO3)OC)OC
112735	CC1=C([C@@H](N(C(=O)N1C)C)c2ccc(c(c2)F)F)C(=O)NCCCN3CCC(CC3)c4ccc(cc4)F
112766	CCN(C)CCc1c2ccccc2[nH]c1c3ccc(cc3)F
112783	c1cc2c(cc1O)C[C@@H]3[C@H]4C2(CCCC4)CCN3CCCF
112784	c1cc2c(cc1O)C[C@@H]3[C@H]4C2(CCCC4)CCN3CC5CCCC5
112788	c1ccc(c(c1)C#N)C2CCN(CC2)CCCNC(=O)C3=C(NC(=O)N[C@@H]3c4ccc(c(c4)F)F)C(F)(F)F
112789	Cc1c(nc(n1C2CCN(CC2)Cc3ccc(cc3)Cl)O)c4ccccc4
112791	C#CCN1CCC23CCCC[C@H]2[C@H]1Cc4c3ccc(c4)O
112793	CCCN1CCC[C@H](C1)c2ccccc2OS(=O)(=O)C(F)(F)F
112807	COc1cc2c(cc1OC)OCC3C2=NOC3CN4CCN(CC4)Cc5ccccc5
112809	COc1cc2c(cc1OC)OC[C@@H]3C2=NO[C@H]3CN4CCN(CC4)C/C=C/c5ccccc5
112814	c1ccc(c(c1)C#N)C2(CCN(CC2)CCCNC(=O)C3=CNC(=O)N[C@@H]3c4ccc(c(c4)F)F)C#N
112815	CC1=C([C@H](NC(=O)N1)c2ccc(c(c2)F)F)C(=O)NCCCN3CCC(CC3)c4ccc(cc4)F
112829	c1cc(ccc1C2(CCN(CC2)CCCNC(=O)C3=CNC(=O)N[C@@H]3c4ccc(c(c4)F)F)C#N)F
112841	COc1cc2c(cc1OC)OCC3C2=NOC3CN4CCN(CC4)CC5=Cc6ccccc6C5
112856	CC1=C([C@H](NC(=O)N1)c2ccc(c(c2)F)F)C(=O)NCCCN3CCC(CC3)c4ccccc4C#N
112859	c1ccc(cc1)CN2CCN(CC2)c3c(ccc4c3CC(=O)N4)Cl
112861	C/C(=C\c1ccccc1)/CN2CCN(CC2)C[C@H]3[C@@H]4COc5cc(c(cc5C4=NO3)OC)OC
112866	COc1ccc2c(c1)oc(=O)c3c2CCN(C3)Cc4ccc(cc4)C(F)(F)F
112869	c1ccc(cc1)CNC[C@H]2CCc3ccc4c(c3O2)nc([nH]4)O
112879	CC1=C([C@H](N(C(=O)N1)C)c2ccc(c(c2)F)F)C(=O)NCCCN3CCC(CC3)c4ccc(cc4)F
112917	CCN(C)CCc1c2ccccc2[nH]c1c3cccc(c3)C(F)(F)F
112927	CN1C=C([C@H](NC1=O)c2ccc(c(c2)F)F)C(=O)NCCCN3CCC(CC3)(C#N)c4ccc(cc4C#N)F
112941	CC1=C([C@H](NC(=O)N1C)c2ccc(c(c2)F)F)C(=O)NCCCN3CCC(CC3)(C#N)c4ccc(cc4)F
112952	c1cc(ccc1C2CCN(CC2)CCCNC(=O)C3=C(NC(=O)N[C@@H]3c4ccc(c(c4)F)F)C(F)(F)F)F
112973	COc1cc2c(cc1OC)OCC3C2=NOC3CN4CCN(CC4)Cc5ccc6c(c5)cccn6
112977	Cc1c(nc(n1C2CCN(CC2)Cc3ccccc3)O)c4ccccc4
112981	Cc1cc(cc(c1C[C@@H](C(=O)NC2CCNc3c2cc(cc3)Cc4ccccc4)N)C)O
112998	CC1=C([C@@H](NC(=O)N1C)c2ccc(c(c2)F)F)C(=O)NCCCN3CCC(CC3)c4ccc(cc4)F
112999	CN1C=C([C@H](NC1=O)c2ccc(c(c2)F)F)C(=O)NCCCN3CCC(CC3)(C#N)c4ccc(cc4)F
113003	Cc1c(nc(n1C2CCN(CC2)Cc3ccccc3)O)c4cccs4
113025	Cc1c(n(c(=O)n(c1=O)C)C)NCCCN2CCN(CC2)c3ccccc3OC
113041	CCc1c(nc(n1C2CCN(CC2)Cc3ccccc3)O)c4ccccc4
113042	C/C(=C\CN1CCN(CC1)C[C@H]2[C@@H]3COc4cc(c(cc4C3=NO2)OC)OC)/c5ccccc5
113052	CC1=C([C@H](N(C(=O)N1C)C)c2ccc(c(c2)F)F)C(=O)NCCCN3CCC(CC3)c4ccc(cc4)F
113053	CC1=C([C@H](NC(=O)N1C)c2ccc(c(c2)F)F)C(=O)NCCCN3CCC(CC3)c4ccc(cc4)F
113058	Cc1c(nc(n1C2CCN(CC2)CCCc3ccccc3)O)c4ccccc4
113059	c1cc2c(cc1O)C[C@@H]3[C@H]4C2(CCCC4)CCN3CCC(F)(F)F
113084	COC[C@H]1CCCN1CCc2c3ccccc3[nH]c2c4ccccc4
113088	COc1ccc2c(c1)oc(=O)c3c2CCN(C3)Cc4ccccc4
113090	Cc1c(cccc1NC2=NCCN2)c3ccccc3
113092	c1ccc(cc1)CN2CCC(CC2)NC(=O)Nc3ccccn3
113098	c1cc2c(cc1O)C[C@@H]3[C@H]4C2(CCCC4)CCN3CCC#N
113111	COCCN1CCC23CCCC[C@H]2[C@H]1Cc4c3ccc(c4)O
113112	C=CCN1CCC23CCCC[C@H]2[C@H]1Cc4c3ccc(c4)O
113113	COCC1=C([C@H](NC(=O)N1)c2ccc(c(c2)F)F)C(=O)NCCCN3CCC(CC3)c4ccccc4C#N
113114	c1cc(oc1)C(=O)CCN2CCC34CCCC[C@H]3[C@H]2Cc5c4ccc(c5)O
113131	c1ccc(cc1)c2c(c3ccccc3[nH]2)CCN4CCCCC4
113137	Cc1ccc2c(c1)oc(=O)c3c2CCN(C3)Cc4ccccc4
113152	c1cc(c(cc1[C@@H]2C(=CNC(=O)N2)C(=O)NCCCN3CCC(CC3)c4ccc(cc4C#N)F)F)F
113159	c1cc2c(cc1O)C[C@@H]3[C@H]4C2(CCCC4)CCN3CCCC#N
113160	COc1cc2c(cc1OC)OCC3C2=NOC3CN4CCN(CC4)C/C=C/c5ccccc5
113182	CCN(C)CCc1c2ccccc2[nH]c1c3cccs3
113204	CCN(C)CCc1c2ccccc2[nH]c1c3ccc(cc3)C#N
113206	c1ccc(cc1)CNC[C@@H]2CCc3ccc4c(c3O2)nc([nH]4)O
113207	COc1cc2c(cc1OC)OCC3C2=NOC3CN4CCN(CC4)Cc5ccc6ccccc6c5
113209	CCCN1CCC[C@H](C1)c2ccc(cc2)OS(=O)(=O)C(F)(F)F
113231	c1ccc(cc1)CNCCOc2cccc3c2nc([nH]3)O
113236	CN1C=C([C@H](NC1=O)c2ccc(c(c2)F)F)C(=O)NCCCN3CCC(CC3)c4ccc(cc4C#N)F
113241	COc1cc2c(cc1OC)OCC3C2=NOC3CN4CCN(CC4)CCCc5ccccc5
113248	COCC1=C([C@H](NC(=O)N1)c2ccc(c(c2)F)F)C(=O)NCCCN3CCC(CC3)c4ccccn4
113262	C/C(=C\CN1CCN(CC1)CC2C3COc4cc(c(cc4C3=NO2)OC)OC)/c5ccccc5
113287	Cc1c(nc(n1C2CCN(CC2)Cc3ccccc3)O)c4ccccn4
113318	C[C@H]1CCCCN1CCc2c3ccccc3[nH]c2c4ccccc4
113319	c1cc2c(cc1O)C[C@@H]3[C@H]4C2(CCCC4)CCN3CC5CCCCC5
113320	CCOCCN1CCC23CCCC[C@H]2[C@H]1Cc4c3ccc(c4)O
113325	Cc1c(nc(n1C2CCN(CC2)CC3CCCCC3)O)c4ccccc4
113339	CC1=C([C@H](NC(=O)N1C)c2ccc(c(c2)F)F)C(=O)NCCCN3CCC(CC3)c4ccc(cc4C#N)F
113342	CCN(C)CCc1c2ccccc2[nH]c1c3ccccc3
113361	CCN(C)CCc1c2ccccc2[nH]c1c3ccc(cc3)Cl
113369	COc1ccc2c(c1)oc(=O)c3c2CCN(C3)Cc4cccc(c4)Cl
113381	CC1=C([C@H](N(C(=O)N1C)C(=O)C)c2ccc(c(c2)F)F)C(=O)NCCCN3CCC(CC3)c4ccc(cc4)F
113394	Cn1c(cn(c1=O)C2CCN(CC2)Cc3ccccc3)c4ccccc4
113395	CN(C)CC/C=C/1\c2ccccc2Sc3c1cc(cc3)Cl
113398	c1cc(ccc1CN2CCc3c4ccc(cc4oc(=O)c3C2)O)Cl
113407	CCN(C)CCc1c2ccccc2[nH]c1c3cccc(c3)[N+](=O)[O-]
113419	CC(c1cnn2c1cccc2)N3CCN(CC3)c4ccc(cc4)Cl
113444	c1ccc(cc1)CN2CCN(CC2)c3cccc4c3CC(=O)N4
113448	COc1ccc2c3c(c(=O)oc2c1OC)CN(CC3)Cc4ccccc4
113457	CCN(C)CCc1c2ccccc2[nH]c1c3cccc(c3)F
113460	COc1ccc2c(c1)C3=NOC(C3CO2)CN4CCN(CC4)C/C=C/c5ccccc5
113467	c1ccc(cc1)CN2CCC(CC2)NC(=O)Nc3ccccc3
113472	C[C@@H]1CCCCN1CCc2c3ccccc3[nH]c2c4ccccc4
113473	CCN(C)CCc1c2ccccc2[nH]c1c3cc(cc(c3)C(F)(F)F)C(F)(F)F
113490	c1ccc(cc1)CN2CCN(CC2)c3ccc(c4c3cc[nH]4)Br
113491	c1ccc(cc1)CN2CCN(CC2)c3cccc4c3cc[nH]4
113509	Cc1ccc(cc1)CN2CCc3c4ccc(cc4oc(=O)c3C2)OC
113516	COC[C@@H]1CCCN1CCc2c3ccccc3[nH]c2c4ccccc4
113522	CC1=C([C@H](NC(=O)N1)c2ccc(c(c2)F)F)C(=O)NCCCN3CCC(CC3)c4ccc(cc4C#N)F
113531	COCC1=C([C@H](NC(=O)N1)c2ccc(c(c2)F)F)C(=O)NCCCN3CCC(CC3)c4ccc(cc4)F
113551	CCCN1CCC[C@H](C1)c2ccc(c(c2)OS(=O)(=O)C(F)(F)F)OS(=O)(=O)C(F)(F)F
113559	CN1c2ccccc2[C@H]3CC(O[C@@H]3c4c1cccc4)CN(C)C
113576	COCC1=C([C@H](NC(=O)N1)c2ccc(c(c2)F)F)C(=O)NCCCN3CCC(CC3)c4ccc(cc4C#N)F
113609	COc1cc2c(cc1OC)OC[C@@H]3C2=NO[C@H]3CN4CCN(CC4)Cc5ccc6ccccc6c5
113629	c1cc(c(cc1[C@@H]2C(=C(NC(=O)N2)C(F)(F)F)C(=O)NCCCN3CCC(CC3)c4ccc(cc4C#N)F)F)F
113652	CNS(=O)(=O)c1ccc2c(c1)c(c[nH]2)CCN(C)C
113654	CCCN1CCC[C@H](C1)c2cccc(c2)C
113655	CCCN1CCC[C@H](C1)c2cccc(c2)C#C
113656	c1ccc(cc1)CN2CCC(CC2)n3cc(nc3O)c4ccccc4
113657	c1ccc(cc1)CNCC2CCc3ccc4c(c3O2)nc([nH]4)C(F)(F)F
113658	c1ccc(cc1)CNCC2CCc3ccc4c(c3O2)nc([nH]4)O
113659	c1ccc(cc1)CNCC2CCc3ccc4c(c3O2)CC(=O)N4
113660	c1ccc(cc1)CNCC2CCc3ccc4c(c3O2)cc[nH]4
113665	c1ccc(cc1)CCN2CCC[C@H](C2)c3cccc(c3)OS(=O)(=O)C(F)(F)F
113675	CCCN1CCC[C@H](C1)c2cccc(c2)OS(=O)(=O)c3ccc(cc3)C
113683	Cc1cccc(c1)CN2CCC(CC2)n3c(c(nc3O)c4ccccc4)C
113684	CN(C)CC1C[C@@H]2c3ccccc3COc4ccccc4[C@H]2O1
113691	c1ccc(cc1)C(=O)CCN2CCC34CCCC[C@H]3[C@H]2Cc5c4ccc(c5)O
113707	CN1CCN(CC1)CC2C[C@@H]3c4ccccc4Cc5ccccc5[C@H]3O2
113712	c1ccc(cc1)CN2CCN(CC2)c3cccc4c3nc([nH]4)O
113729	c1cc(ccc1C2(CCN(CC2)CCCNC(=O)C3=CNC(=O)N[C@@H]3c4ccc(c(c4)F)F)O)F
113761	Cc1c(nc(n1C2CCN(CC2)Cc3ccccc3)O)c4ccccc4Cl
113767	Cc1c(nc(n1C2CCN(CC2)Cc3ccccc3)O)c4ccc(cc4)Cl
113775	CNCC1C[C@@H]2c3ccccc3Cc4ccccc4[C@H]2O1
113780	c1cc2c(cc1O)C[C@@H]3[C@H]4C2(CCCC4)CCN3CC5CCC5
113815	Cc1c(n(c(=O)n1C2CCN(CC2)Cc3ccccc3)c4ccccc4)c5ccccc5
113816	CN1C=C([C@H](N(C1=O)C)c2ccc(c(c2)F)F)C(=O)NCCCN3CCC(CC3)(C#N)c4ccc(cc4C#N)F
113825	CCCN1CCC[C@H](C1)c2cccc(c2)Br
113826	CCCN1CCC[C@H](C1)c2cccc(c2)SC
113839	c1cc2c(cc1CCNC(=N)N)c3c([nH]2)[C@H]4[C@@]56CCN(C([C@@]5(C3)O)Cc7c6c(c(cc7)O)O4)CC8CC8
113881	c1ccc2c(c1)Cc3ccccc3[C@@H]4[C@@H]2CC(O4)CN5CCC(CC5)C(=O)c6ccc(cc6)F
113884	CCCN(CCC)[C@@H]1CCc2c(ccc3c2occ3)[C@@H]1C
113900	C[C@H]1[C@@H](N(C(=O)O1)C(=O)NCCCN2CCC(CC2)c3ccc(cc3)F)c4ccc(c(c4)F)F
113926	c1cc(oc1)C(CCN2CCC34CCCC[C@H]3[C@H]2Cc5c4ccc(c5)O)O
113936	CN(C)CC1C[C@@H]2c3ccccc3Cc4ccccc4[C@H]2O1
113937	c1cc2c(cc1CNC(=N)N)c3c([nH]2)[C@H]4[C@@]56CCN(C([C@@]5(C3)O)Cc7c6c(c(cc7)O)O4)CC8CC8
113941	CCCN1CC[C@@H]2[C@H]1CCc3c2c4c(cc3)cco4
113946	CN(C)CC1C[C@@H]2c3ccccc3Sc4ccccc4[C@H]2O1
113976	Cc1ccc(cc1)c2c(n(c(n2)O)C3CCN(CC3)Cc4ccccc4)C
113977	Cc1c(nc(n1C2CCN(CC2)Cc3ccccc3)O)c4ccc(cc4)OC
113981	CC(C)CN1CCC23CCCC[C@H]2[C@H]1Cc4c3ccc(c4)O
113986	c1ccc(cc1)C(CCN2CCC34CCCC[C@H]3[C@H]2Cc5c4ccc(c5)O)O
113987	c1cc(sc1)CN2CCC34CCCC[C@H]3[C@H]2Cc5c4ccc(c5)O
113988	c1ccc(cc1)OCCN2CCC34CCCC[C@H]3[C@H]2Cc5c4ccc(c5)O
113993	CN(C)CC1C[C@H]2c3ccccc3Oc4ccccc4[C@H]2O1
113994	CN(C)CC1C[C@@H]2c3ccccc3Oc4ccccc4[C@H]2O1
113995	c1ccc(cc1)CN2CCC34CCCC[C@H]3[C@H]2Cc5c4ccc(c5)O
113999	c1ccc2c(c1)Cc3ccccc3[C@@H]4[C@@H]2CC(O4)CN5CCN(CC5)c6cccc(c6)Cl
114000	c1cc(oc1)CN2CCC34CCCC[C@H]3[C@H]2Cc5c4ccc(c5)O
114023	CN(C)C[C@@H]1C[C@@H]2c3ccccc3Cc4ccccc4[C@H]2O1
114036	Cc1c(n(c(=O)n1C2CCN(CC2)Cc3ccccc3)C)c4ccccc4
114037	c1ccc(cc1)CN2CCC(CC2)NC(=O)Nc3c4ccccc4ccn3
114040	c1cc(ccc1C2CCN(CC2)CCCNC(=O)C3=CNC(=O)N[C@@H]3c4ccc(c(c4)F)F)F
114044	COc1cc2c(cc1OC)OCC3C2=NOC3CN4CCN(CC4)Cc5csc6c5cccc6
114053	CNC[C@@H]1C[C@@H]2c3ccccc3Cc4ccccc4[C@H]2O1
114055	C=CCN1CCC2C1CCc3c2cccc3OS(=O)(=O)C(F)(F)F
114085	CCCCn1cc2c(n1)nc(n3c2nc(n3)c4ccco4)NC(=O)Nc5ccc(cc5)OC
114088	CCCN1COC[C@H]2[C@H]1COc3c2cc(cc3)O
114102	Cc1c(nc(n1C2CCN(CC2)Cc3ccccc3)O)c4cccc(c4)Cl
114104	CCCN1CCC2C1CCc3c2cccc3OS(=O)(=O)C(F)(F)F
114105	CCCN1CCC[C@H](C1)c2cccc(c2)C=O
114118	c1cc(sc1)C(=O)CCN2CCC34CCCC[C@H]3[C@H]2Cc5c4ccc(c5)O
114166	c1ccc(cc1)CCN2CCC34CCCC[C@H]3[C@H]2Cc5c4ccc(c5)O
114173	CCCN1CCCC2C1CCc3c2cccc3OS(=O)(=O)C(F)(F)F
114181	c1ccc2c(c1)Cc3ccccc3[C@@H]4[C@@H]2CC(O4)CN5CCOCC5
114187	c1ccc(cc1)/C=C/CN2CCN(CC2)CC3C4COc5ccccc5C4=NO3
114205	c1ccc2c(c1)Cc3ccccc3[C@@H]4[C@@H]2CC(O4)CN5CCN(CC5)CCO
114237	Cn1cc2c(n1)nc(n3c2nc(n3)c4ccco4)NC(=O)Nc5ccc(cc5)OC
114241	c1cc2c(cc1O)C[C@@H]3[C@H]4C2(CCCC4)CCN3C/C=C/I
114242	CCCN1CCC[C@H](C1)c2cccc(c2)OS(=O)(=O)C(F)(F)F
114244	CC1=C([C@H](N(C(=O)N1C)C(=O)OC)c2ccc(c(c2)F)F)C(=O)NCCCN3CCC(CC3)c4ccc(cc4)F
114286	CN1CCN(CC1)C2Cc3ccccc3Sc4c2cc(cc4)SC
114288	CN(C)CCc1cccc2c1ccn2S(=O)(=O)c3ccccc3
114306	CN(C)CC1C[C@@H]2c3ccccc3OCc4ccccc4[C@H]2O1
114311	CN(C)C[C@@H]1C[C@@H]2c3ccccc3Cc4ccccc4N2O1
114314	CN1CCN(CC1)CC2C[C@@H]3c4ccccc4Sc5ccccc5[C@H]3O2
114322	CN(C)C[C@H]1C[C@@H]2c3ccccc3Cc4ccccc4[C@H]2O1
114324	c1ccc(cc1)C2CCN(CC2)CC3C[C@@H]4c5ccccc5Sc6ccccc6[C@H]4O3
114347	c1cc(sc1)C(CCN2CCC34CCCC[C@H]3[C@H]2Cc5c4ccc(c5)O)O
114349	c1cc2c(cc1F)CC(C2)CC3CN=CN3
114388	CC(=N)NCCc1ccc2c(c1)c3c([nH]2)[C@H]4[C@@]56CCN(C([C@@]5(C3)O)Cc7c6c(c(cc7)O)O4)CC8CC8
114418	COc1ccccc1C(=O)C2=CN3CCC2CC3
114475	C[C@H]1CN(CC[C@@]1(C)c2cccc(c2)O)CCc3ccccc3
114488	Cn1nc(nn1)c2ccc3c(c2)c(cn3c4ccc(cc4)F)C5CCN(CC5)CCN6CCNC6=O
114690	c1cnc(nc1)c2ccc3c(c2)c(cn3c4ccc(cc4)F)C5CCN(CC5)CCN6CCOC6=O
114812	c1cc(sc1C=O)C2=CN3CCC2CC3
114813	c1ccc2c(c1)-c3ccccc3C2=C4CN5CCC4CC5
114814	c1ccc2c(c1)CCc3ccccc3C2(C4=CN5CCC4CC5)O
114843	c1cc(c(c(c1)Cl)Cl)N2CCN(CC2)CCCCOc3ccc4c(c3)NC(=O)CC4
114850	CN(C)CC1C[C@H]2c3ccccc3Cc4ccccc4[C@H]2O1
114864	CC[C@](C)(CNC(=O)[C@H]1CN([C@@H]2Cc3c[nH]c4c3c(ccc4)C2=C1)C)CO
114866	Cn1cnc(n1)c2ccc3c(c2)c(cn3c4ccc(cc4)F)C5CCN(CC5)CCC6CCN(C6=O)C
114916	Cn1cnc(n1)c2ccc3c(c2)c(cn3c4ccc(cc4)F)C5CCN(CC5)CCN6CCNC6=O
114925	c1ccc(cc1)C2CCN(CC2)CC3C[C@@H]4c5ccccc5Cc6ccccc6[C@H]4O3
115006	Cn1cnc(n1)c2ccc3c(c2)c(cn3c4ccc(cc4)F)C5CCN(CC5)CCC#N
115007	Cn1cnc(n1)c2ccc3c(c2)c(cn3c4ccc(cc4)F)C5CCN(CC5)CCN6CCOC6=O
115019	Cc1c(nc(n1C2CCN(CC2)Cc3ccccc3)O)c4ccc(cc4)F
115044	CC(=O)c1ccc(s1)C2=CN3CCC2CC3
115195	C[C@H](CN1CCN(CC1)c2cc(c(cc2F)F)F)N3C(=O)CC4(CCCC4)CC3=O
115385	Cn1nc(nn1)c2ccc3c(c2)c(cn3c4ccc(cc4)F)C5CCN(CC5)CCN6CCOC6=O
115399	CC(=C)CN1CCC23c4c5ccc(c4O[C@H]2c6c(c[nH]n6)C[C@]3(C1C5)O)O
115467	CC1=C(C(C(=C(N1)COCCN)C(=O)NCCCN2CCC(CC2)c3ccccc3)c4ccc(cc4)[N+](=O)[O-])C(=O)N
115501	CCCCCCCCCOc1ccc2c(c1)c(c[nH]2)CCN
115633	COc1cc2c(cc1O)CCN3[C@H]2Cc4ccc(c(c4C3)OC)O
115639	CN(C)CCc1cn(c2c1cccc2)S(=O)(=O)c3ccccc3
115707	CCOC(=O)c1c(c2ccccc2[nH]1)CCN(C)C
115729	CCCN1CCOC2C1CSc3c2cc(cc3)O
115870	CCCN(CCC)[C@H]1CCn2c(ccc2C=O)C1
115874	CC(=C)CN1CCC23c4c5ccc(c4O[C@H]2c6c(c7ccccc7[nH]6)C[C@]3(C1C5)O)O
115881	CN(C)C[C@@H]1C[C@H]2c3ccccc3Cc4ccccc4[C@@H]2O1
115909	Cn1cnc(n1)c2ccc3c(c2)c(cn3c4ccc(cc4)F)C5CCN(CC5)CCn6c(=O)c7ccccc7[nH]c6=O
115935	Cn1ccc(n1)c2ccc3c(c2)c(cn3c4ccc(cc4)F)C5CCN(CC5)CCN6CCNC6=O
115962	c1cnc(nc1)c2ccc3c(c2)c(cn3c4ccc(cc4)F)C5CCN(CC5)CCC#N
115977	COc1ccccc1C(C2=CN3CCC2CC3)O
116207	c1ccc2c(c1)cccc2CCN3CCC4(CCc5ccccc5O4)CC3
116246	CC(=C)CN1CCC23c4c5ccc(c4O[C@H]2c6c(c7ccccc7o6)C[C@]3(C1C5)O)O
116341	c1cc(oc1)c2nc3c(nc4ccc(cc4n3n2)Cl)O
116342	c1ccc2c(c1)nc(c3n2nc(n3)c4ccco4)O
116476	c1ccc2c(c1)cccc2CCN3CCC4(CC3)Cc5ccccc5C4=O
116510	CN1CCc2cccc3c2c(c(s3)C=C)C1
116519	c1ccc2c(c1)C(=O)CC3(O2)CCN(CC3)CCc4ccccn4
116520	c1ccc2c(c1)cccc2CCN3CCC4(CC3)Cc5ccccc5C(=O)O4
116533	c1ccc2c(c1)CCC(C2)N3CCC(CC3)N4c5ccccc5CC4=O
116575	CC(=C)CN1CCC23c4c5ccc(c4O[C@H]2C(=O)/C(=C/c6ccccc6)/C[C@]3(C1C5)O)O
116655	CS(=O)(=O)Nc1ccc2c(c1)OC3(CCN(CC3)CCc4cccc5c4cccc5)CC2=O
116710	C/C(=C\c1ccc(cc1)F)/CN2CCN(CC2)C[C@H]3[C@@H]4COc5cc(c(cc5C4=NO3)OC)OC
116722	CC(c1ccc(cc1)C2CCCCC2)N3CCC(CC3)N4c5ccccc5CC4=O
116742	C[C@@H]1CN(C(c2c1cccc2)CN3CCCC3)C(=O)Cc4ccc(c(c4)Cl)Cl
116746	c1ccc2c(c1)cccc2CCN3CCC4(CC3)CC(=O)c5ccccc5O4
116747	c1ccc(cc1)CN2CCC(CC2)N3c4ccccc4CC3=O
116783	Cc1c(c2ccccc2[nH]1)CCN3CCC4(CC3)CC(=O)c5ccc(cc5O4)NS(=O)(=O)C
116813	c1ccc2c(c1)CC(=O)N2C3CCN(CC3)C4CCCC5C4CCCC5
116827	c1ccc2c(c1)CC(=O)N2C3CCN(CC3)C4CCCCCCC4
116828	Cc1c(c(on1)C)S(=O)(=O)Nc2ccc3c(c2)C(=O)CC4(O3)CCN(CC4)CCc5cccc6c5cccc6
116873	Cc1c2c(c(s1)C)-c3c(c[nH]n3)CCC2
116956	C[C@@H]1Cc2ccccc2C(N1C(=O)Cc3ccc(c(c3)Cl)Cl)CN4CCCC4
116969	CC(c1ccc-2c(c1)Cc3c2cccc3)N4CCC(CC4)N5c6ccccc6CC5=O
116975	c1ccc2c(c1)CC(=O)N2C3CCN(CC3)C4CCC5CCCC[C@@H]5C4
117033	c1ccc(cc1)CNCCOc2ccccc2O
117058	c1ccc2c(c1)CC(=O)N2C3CCN(CC3)CC4CC5CCC4C5
117065	CC(C)[C@H]1CC[C@H](CC1)N2CCC(CC2)N3c4ccccc4CC3=O
117081	c1ccc2c(c1)CC(=O)N2C3CCN(CC3)CC4CCCCCCC4
117127	CC(=C)CN1CCC23c4c5ccc(c4O[C@H]2C(=O)C6(Cc7ccccc7C6)C[C@]3(C1C5)O)O
117162	Cc1cc2c(s1)Nc3ccccc3N=C2N4CCNCC4
117214	CCOc1c(cc(cc1OC)CCN)OC
117216	CN1CCC(CC1)c2c[nH]c3c2nc(cc3)NC(=O)c4ccoc4
117254	CS(=O)(=O)Nc1cccc(c1)OCCNCc2ccccc2
117266	CCCCOC(=O)c1cc2c([nH]1)ccc3c2OC(CO3)CN4CCC5(CC4)C(=O)NCN5c6ccccc6
117267	c1ccc(cc1)N2CNC(=O)C23CCN(CC3)CC4COc5ccc6c(c5O4)cc([nH]6)C#N
117311	CN1CCC(CC1)c2c[nH]c3c2nc(cc3)NC(=O)c4ccccc4OC
117313	c1ccc(cc1)CCCNCC2COc3ccc4c(c3O2)cc([nH]4)C(=O)NCCCc5ccccc5
117343	CCCCC1(c2c(c3ccccc3[nH]2)CC(N1)c4[nH]cc(n4)c5ccccc5)CCCC
117344	c1ccc2c(c1)CC(=O)N2C3CCN(CC3)C4C5CCCC4CCC5
117370	CC(=O)Nc1ccc2c(c1)c(c[nH]2)C3CCN(CC3)C
117371	CN1CCC(CC1)c2c[nH]c3c2nc(cc3)NC(=O)c4ccc(cc4)F
117372	CN1CCC(CC1)c2c[nH]c3c2cc(nc3)NC(=O)c4ccc(cc4)F
117447	Cc1c(nc([nH]1)c2ccccc2)CN3CCN(CC3)c4ncccn4
117466	Cn1cc(nc1)S(=O)(=O)Nc2ccc3c(c2)C(=O)CC4(O3)CCN(CC4)CCc5cccc6c5cccc6
117471	c1ccc2c(c1)cccc2CCN3CCC4(CC3)C=Cc5ccccc5O4
117525	CN1CCN(CC1)C2=Nc3ccccc3Nc4c2cc(s4)CO
117529	CC1(C2CCC(C1C2)CN3CCC(CC3)N4c5ccccc5CC4=O)C
117565	COc1ccccc1CCN2CCC3(CC2)CC(=O)c4ccc(cc4O3)NS(=O)(=O)C
117590	Cc1cc2c(s1)Nc3ccccc3N=C2N4CC[N+](CC4)(C)[O-]
117641	CC(C)[C@@H]1CC[C@H](CC1)N2CCC(CC2)N3c4ccccc4CC3=O
117646	c1ccc(cc1)c2[nH]cc(n2)CN3CCN(CC3)c4ccccn4
117675	CC(Cc1c2c(c(c3c1OCC3)Br)OCC2)N
117684	c1ccc2c(c1)CCCC2N3CCC(CC3)N4c5ccccc5CC4=O
117696	c1ccc2c(c1)CC(=O)N2C3CCN(CC3)C4CCC5CCCCC5C4
117730	CCCN1CCO[C@H]2[C@@H]1CSc3c2cc(cc3)O
117732	CCCN1CCO[C@H]2[C@H]1CSc3c2cc(cc3)O
117748	c1ccc(cc1)c2[nH]cc(n2)CN3CCN(CC3)c4ncccn4
117771	CN1CCC(CC1)c2c[nH]c3c2nc(cc3)N
117783	CN1CCC(CC1)c2c[nH]c3c2cc(cc3)NC(=O)c4ccc(cc4)F
117807	CCCCOc1c(ccc2c1C34CCN(C(C2)[C@@]3(CCC(=O)C4)OC)CC5CC5)O
117927	CN1CCC(CC1)c2c[nH]c3c2nc(cc3)NC(=O)c4cccs4
117928	CN1CCC(CC1)c2c[nH]c3c2nc(cc3)NC(=O)c4ccsc4
117934	CN1CCC(CC1)c2c[nH]c3c2nc(cc3)NC(=O)c4ccccc4[N+](=O)[O-]
117955	CN1CCC(CC1)c2c[nH]c3c2nc(cc3)NC(=O)c4ccccn4
117968	COC(=O)c1cc2c([nH]1)ccc3c2OC(CO3)CN4CCC5(CC4)C(=O)NCN5c6ccccc6
117996	CN1CCC(CC1)c2c[nH]c3c2nc(cc3)NC(=O)C4CC4
118001	c1ccc(cc1)c2[nH]cc(n2)CN3CCN(CC3)c4ccccc4
118054	CN1CCC(CC1)c2c[nH]c3c2nc(cc3)NC(=O)c4ccc(cc4)C#N
118096	CN1CCC(CC1)c2c[nH]c3c2nc(cc3)NC(=O)c4ccc(cc4)[N+](=O)[O-]
118099	CCO[C@@]12CCC(=O)CC13CCN(C2Cc4c3c(c(cc4)O)OC)CC5CC5
118100	CN1CCC(CC1)c2c[nH]c3c2nc(cc3)OC
118117	COc1cc(c2c(c1OC)OCC2)CCN
118118	COc1c2c(c(c3c1OCC3)CCN)CCO2
118131	CN1CCC(CC1)c2c[nH]c3c2nc(nc3)NC(=O)c4ccc(cc4)F
118142	CN1CCC(CC1)c2c[nH]c3c2nc(cc3)NC(=O)c4cccc(c4)C#N
118170	CN1CCC(CC1)c2c[nH]c3c2nc(cc3)NC(=O)c4cccc(c4)F
118211	c1cc2c(c(c1)O)O[C@@H]3[C@]24CCN(C[C@@H]4CCC3)CC5CC5
118242	CN1CCC(CC1)c2c[nH]c3c2nc(cc3)NC(=O)c4ccco4
118254	CCC(=O)Nc1ccc2c(n1)c(c[nH]2)C3CCN(CC3)C
118301	CN1CCC(CC1)c2c[nH]c3c2nc(cc3)OS(=O)(=O)C
118350	c1ccc(cc1)c2[nH]cc(n2)CN3CCN(CC3)c4cccnc4
118402	COC(=O)c1cc2c([nH]1)ccc3c2OC(CO3)CN4CCC(CC4)(C(=O)N)Nc5ccccc5
118403	CCOC(=O)C1CCN(CC1)CC2COc3ccc4c(c3O2)cc([nH]4)C(=O)OC
118447	CCCN(CCc1cccs1)C2CCc3c(cccc3O)C2
118449	CN1CCC(CC1)c2c[nH]c3c2nc(cc3)NC(=O)c4ccc(cc4Cl)Cl
118462	CS(=O)(=O)Nc1cc(ccc1Cl)OCCNCc2cccs2
118474	COc1c(ccc2c1C34CCN(C(C2)[C@@]3(CCC(=O)C4)OC)CC=C)O
118475	CN1CCC(CC1)c2c[nH]c3c2nc(cc3)NC(=O)c4ccccc4
118488	CCCCCCCC(=O)Nc1ccc2c(n1)c(c[nH]2)C3CCN(CC3)C
118553	Cc1cccc(c1)C(=O)Nc2ccc3c(n2)c(c[nH]3)C4CCN(CC4)C
118554	CN1CCC(CC1)c2c[nH]c3c2nc(cc3)NS(=O)(=O)C
118564	c1ccc(cc1)COC(=O)c2cc3c([nH]2)ccc4c3OC(CO4)CN5CCC6(CC5)C(=O)NCN6c7ccccc7
118577	CN1CCC(CC1)c2c[nH]c3c2nc(cc3)NC(=O)c4ccncc4
118633	COC(=O)c1cc2c([nH]1)ccc3c2OC(CO3)CNCCCc4ccccc4
118645	CN1CCC(CC1)c2c[nH]c3c2nc(cc3)NC(=O)C4CCCC4
118646	CN1CCC(CC1)c2c[nH]c3c2nc(cc3)NC(=O)C4CCC4
118679	COc1c(ccc2c1C34CCN(C(C2)[C@@]3(CCC(=O)C4)OC)CC5CC5)O
118723	COc1ccccc1N2CCN(CC2)CC3CN=C4N3C(=O)Nc5c4cccc5
118740	c1ccc(cc1)C(c2ccccc2)N3CC[C@H]3[C@H](c4cc(cc(c4)F)F)N
118741	c1cc(cc(c1)Cl)[C@H]([C@@H]2CCN2C(c3ccc(cc3)Cl)c4ccc(cc4)Cl)N
118742	c1cc(cc(c1)Cl)C(c2cccc(c2)Cl)N3CC[C@H]3[C@@H](c4cccc(c4)Cl)N
118759	CNC(=O)Nc1ccc2c(n1)c(c[nH]2)C3CCN(CC3)C
118792	Cc1ccc(cc1)[C@@H]([C@@H]2CCN2C(c3ccccc3)c4ccccc4)N
118796	COc1ccc(cc1)n2cc3c4ccccc4nc(c3n2)N
118797	CN(C(CN1CCCC1)c2ccccc2)C(=O)Cc3ccc(c(c3)Cl)Cl
118798	c1ccc(cc1)C(c2ccccc2)N3CC[C@H]3[C@H](c4cccc(c4)F)N
118844	C/C(=C\1/C[C@@]23Cc4c5ccccc5[nH]c4[C@@H]1[C@@]26CCN(C3Cc7c6c(c(cc7)OC)O)C)/c8ccccc8
118848	CCC(=O)NCCc1ccc2c(c1)c3c([nH]2)[C@H]4[C@@]56CCN(C([C@@]5(C3)O)Cc7c6c(c(cc7)O)O4)CC8CC8
118897	c1ccc(cc1)N2CCN(CC2)CCCNC(=O)c3cccc4c3-c5ccccc5C4=O
118904	CCCCCC(c1ccccc1)N2CC[C@H]2[C@H](c3cccc(c3)Cl)N
119008	c1ccc(cc1)n2cc3c4ccccc4nc(c3n2)N
119009	COc1ccccc1N2CCN(CC2)CC3CN=C4N3C(Nc5c4cccc5)SC
119059	Cc1ccc(cc1)n2cc3c4ccccc4nc(c3n2)N
119067	CCCCC(CCCC)N1CC[C@H]1[C@H](c2cccc(c2)Cl)N
119090	c1cc2c(cc[nH]2)c(c1)OCCN3CCC(=CC3)c4c[nH]c5c4cccn5
119164	c1ccc(cc1)C(c2ccccc2)N3CC[C@H]3[C@H](c4ccc(cc4)Oc5ccccc5)N
119166	c1ccc(cc1)C(c2ccccc2)N3CC[C@@H]3[C@@H](c4cccc(c4)C(F)(F)F)N
119183	CN1CCC(CC1)c2c[nH]c3c2nc(cc3)NC(=O)c4cccc(c4)[N+](=O)[O-]
119191	c1ccc(cc1)CN2CCC(CC2)n3cccc3C=C(C#N)C#N
119199	C#Cc1cccn1C2CCN(CC2)Cc3ccccc3
119200	C[Si](C)(C)C#Cc1cccn1C2CCN(CC2)Cc3ccccc3
119214	CCC/N=C(/Cc1ccc2c(c1)c3c([nH]2)[C@H]4[C@@]56CCN(C([C@@]5(C3)O)Cc7c6c(c(cc7)O)O4)CC8CC8)\N
119220	CCCC(c1ccccc1)N2CC[C@H]2[C@@H](c3cccc(c3)Cl)N
119224	c1cc(cc(c1)Cl)[C@H]([C@@H]2CCN2C(c3ccc(cc3)Br)c4ccc(cc4)Br)N
119240	COc1c(ccc2c1C34CCN(C(C2)[C@@]3(CCC(=O)C4)O)CC5CC5)O
119256	C[C@]12CCCCS[C@H](C1N)Cc3c2cc(cc3)O
119275	CCCCC(=N)NCCc1ccc2c(c1)c3c([nH]2)[C@H]4[C@@]56CCN(C([C@@]5(C3)O)Cc7c6c(c(cc7)O)O4)CC8CC8
119276	CC(=C1C[C@@]23Cc4c5ccccc5[nH]c4[C@@H]1[C@@]26CCN(C3Cc7c6c(c(cc7)OC)O)C)C
119278	c1ccc(cc1)CCCN2C3CCC2CC(C3)OC(c4ccccc4)c5cccc(c5)Cl
119279	c1ccc(cc1)CN2CCC(CC2)n3cccc3C=O
119283	C[C@]12c3c(c4ccccc4[nH]3)C[C@@]5([C@]16CCN(C5Cc7c6c(c(cc7)O)O2)C)C/C=C/c8ccccc8
119285	Cc1ccc(cc1)C(c2ccc(cc2)C)N3CC[C@H]3[C@@H](c4cccc(c4)Cl)N
119311	CC[C@@H]1Cc2ccc(cc2C([C@@H]1N)(C)C)O
119323	c1ccc(cc1)CN2CCC(CC2)n3cccc3C#Cc4ccccc4
119333	Cc1cccc(c1)n2cc3c4ccccc4nc(c3n2)N
119335	C[C@H]1CN(CC[C@@]1(C)c2cccc(c2)O)C[C@H](C(C)C)NCC3Cc4ccc(cc4CN3)O
119344	CC1(c2cc(ccc2C[C@H]([C@H]1N)OC)O)C
119348	Cn1c2c(c(=O)n(c1=O)C)nc([nH]2)C3CCCC3
119363	C[C@H]1CN(CC[C@@]1(C)c2cccc(c2)O)C[C@H](C(C)C)NC(=O)C3Cc4ccc(cc4CN3C)O
119386	c1ccc(cc1)CN2CCC(CC2)n3cccc3c4cnco4
119392	CCCCC(c1ccccc1)N2CC[C@H]2[C@H](c3cccc(c3)Cl)N
119393	C[C@]12Cc3ccccc3C[C@]1(CCN(C2)CCc4ccccc4)c5cccc(c5)O
119416	CC(=O)Nc1ncc2c(n1)c(c[nH]2)C3CCN(CC3)C
119438	CC1(c2cc(ccc2C[C@H]([C@H]1N)SC)O)C
119470	Cc1ccccc1C(=O)Nc2ccc3c(n2)c(c[nH]3)C4CCN(CC4)C
119504	CCCCCCC(c1ccccc1)N2CC[C@H]2[C@@H](c3cccc(c3)Cl)N
119513	c1ccc(cc1)C(c2ccccc2)N3CC[C@H]3[C@H](c4cccc(c4)C(F)(F)F)N
119521	COC(=O)c1cc2c([nH]1)ccc3c2OC(CO3)CN4CCC(CC4)n5c6ccccc6nc5O
119522	CC(=O)Nc1ccc2c(n1)c(c[nH]2)C3CCN(CC3)C
119523	CC(=O)Nc1cc2c(c[nH]c2cn1)C3CCN(CC3)C
119528	c1ccc(cc1)n2cc3c4ccccc4nc(c3n2)O
119560	CCCCC(c1cccc(c1)F)N2CC[C@H]2[C@H](c3cccc(c3)Cl)N
119569	C[C@H]1CN(CC[C@@]1(C)c2cccc(c2)O)C[C@H](C(C)C)NC(=O)C3Cc4ccc(cc4CN3C(=O)CN(C)C)O
119574	CCCCCCCNC(=O)c1ccc2c(c1)c3c([nH]2)[C@H]4[C@@]56CCN(C([C@@]5(C3)O)Cc7c6c(c(cc7)O)O4)CC8CC8
119580	CCCCC(c1cc(cc(c1)F)F)N2CC[C@H]2[C@H](c3cccc(c3)Cl)N
119653	CCNC(=O)NCCc1ccc2c(c1)c3c([nH]2)[C@H]4[C@@]56CCN(C([C@@]5(C3)O)Cc7c6c(c(cc7)O)O4)CC8CC8
119670	COc1cccc2c1CCCC2CCCN3CCN(CC3)c4ccccn4
119674	CCCCCCCCCCCOc1ccc2c(c1)c(c[nH]2)CCN
119695	CCCCCCCCCCc1ccc2c(c1)c(c[nH]2)CCN
119724	C[C@H]1CN(C[C@@H]1NC(=O)c2cc(c(cc2OC)NC)Cl)Cc3ccccc3
119732	CCCCCOc1ccc2c(c1)c(c[nH]2)CCN
119743	C[C@]12Cc3ccccc3C[C@]1(CCN(C2)C)c4cccc(c4)O
119772	CCCCCCCCCOc1ccc2c(c1)c(c[nH]2)CCNCCCC
119784	c1ccc(cc1)C(CCN2CCC(CC2)(c3cccc(c3)C(F)(F)F)O)c4ccccc4
119785	CC(C)C1CCC(CC1)N2CCC(CC2)(c3ccc(c(c3)C(F)(F)F)Cl)O
119794	CC(=CC[C@@]12Cc3c4ccccc4[nH]c3[C@]5([C@@]16CCN(C2Cc7c6c(c(cc7)O)O5)C)C)C
119818	c1ccc(cc1)N2CCN(CC2)CCCNC(=O)c3cccc-4c3Cc5c4cccc5
119834	CC(C)C1CCC(CC1)N2CCC(CC2)(c3cccc(c3)C(F)(F)F)O
119843	CCC(c1ccccc1)N2CC[C@H]2[C@@H](c3cccc(c3)Cl)N
119846	COc1ccc(cc1)CNC(=O)c2ccc3c(c2)c4c([nH]3)[C@H]5[C@@]67CCN(C([C@@]6(C4)O)Cc8c7c(c(cc8)O)O5)CC9CC9
119860	CCCC(=O)NCCc1ccc2c(c1)c3c([nH]2)[C@H]4[C@@]56CCN(C([C@@]5(C3)O)Cc7c6c(c(cc7)O)O4)CC8CC8
119887	CN1CCN2c3c(cccc3OC)Cc4ccccc4[C@H]2C1
119898	c1ccc(cc1)CCCCNC(=O)c2ccc3c(c2)c4c([nH]3)[C@H]5[C@@]67CCN(C([C@@]6(C4)O)Cc8c7c(c(cc8)O)O5)CC9CC9
119905	CCCCC(c1ccccc1)N2CC[C@H]2[C@@H](c3cccc(c3)Cl)N
119940	C/C=C/1\C[C@@]23Cc4c5ccccc5[nH]c4[C@@H]1[C@@]26CCN(C3Cc7c6c(c(cc7)OC)O)C
119943	CCCCCCNC(=O)NCCc1ccc2c(c1)c3c([nH]2)[C@H]4[C@@]56CCN(C([C@@]5(C3)O)Cc7c6c(c(cc7)O)O4)CC8CC8
119950	CCCCNC(=O)NCCc1ccc2c(c1)c3c([nH]2)[C@H]4[C@@]56CCN(C([C@@]5(C3)O)Cc7c6c(c(cc7)O)O4)CC8CC8
119954	c1cc(cc(c1)Cl)[C@H]([C@@H]2CCN2C(c3ccc(cc3)F)c4ccc(cc4)F)N
119961	CCCCC(c1cccc(c1)F)N2CC[C@H]2[C@@H](c3cccc(c3)Cl)N
119993	c1ccc(cc1)N2CCN(CC2)CCCNC(=O)c3ccc-4c(c3)Cc5c4cccc5
120019	CCCCCCC/N=C(/Cc1ccc2c(c1)c3c([nH]2)[C@H]4[C@@]56CCN(C([C@@]5(C3)O)Cc7c6c(c(cc7)O)O4)CC8CC8)\N
120057	CCCC(=N)NCCc1ccc2c(c1)c3c([nH]2)[C@H]4[C@@]56CCN(C([C@@]5(C3)O)Cc7c6c(c(cc7)O)O4)CC8CC8
120058	CC(C)CC(=N)NCCc1ccc2c(c1)c3c([nH]2)[C@H]4[C@@]56CCN(C([C@@]5(C3)O)Cc7c6c(c(cc7)O)O4)CC8CC8
120061	c1cc(cc(c1)C(F)(F)F)C2(CCN(CC2)C3CCC4CCCCC4C3)O
120105	CCCCCCCCCOc1ccc2c(c1)c(c[nH]2)CCN(C)C
120107	c1ccc(cc1)CNC(=O)c2ccc3c(c2)c4c([nH]3)[C@H]5[C@@]67CCN(C([C@@]6(C4)O)Cc8c7c(c(cc8)O)O5)CC9CC9
120125	CN1CCN(CC1)c2ccc(cc2)Nc3c4ccccc4nc5c3cccc5
120152	CN1CC[C@@]23c4c(ccc(c4O)OC)CC1[C@]25CCC(=O)[C@H]3/C(=C/c6ccccc6)/C5
120210	CCC(=O)Oc1ccc2c(c1)c(c[nH]2)CCN(C)C
120289	CCc1ccc2c(c1)c(c[nH]2)CCN
120296	CCCC(c1ccccc1)N2CC[C@H]2[C@H](c3cccc(c3)Cl)N
120306	c1ccc(cc1)C(c2ccccc2)N3CC[C@H]3[C@H](c4cccc(c4)Cl)N
120308	Cc1ccc(cc1F)[C@@H]([C@@H]2CCN2C(c3ccccc3)c4ccccc4)N
120310	c1cc(cc(c1)F)C(c2cccc(c2)F)N3CC[C@H]3[C@@H](c4cccc(c4)Cl)N
120313	CN1CCN(CC1)c2cc(ccc2OC)NC(=O)N3CCN(CC3)c4ccccc4OC
120347	c1ccc-2c(c1)Cc3c2cccc3C(=O)NCCCN4CCN(CC4)c5cccc(c5Cl)Cl
120352	C/C(=C\1/C[C@@]23CCC(=O)[C@@H]1[C@@]24CCN(C3Cc5c4c(c(cc5)OC)O)C)/c6ccccc6
120360	CCC(=N)NCCc1ccc2c(c1)c3c([nH]2)[C@H]4[C@@]56CCN(C([C@@]5(C3)O)Cc7c6c(c(cc7)O)O4)CC8CC8
120379	CCCCCCCOc1ccc2c(c1)c(c[nH]2)CCN
120396	COc1ccc(cc1)[C@@H]([C@@H]2CCN2C(c3ccccc3)c4ccccc4)N
120397	CCCCC(c1cc(cc(c1)F)F)N2CC[C@H]2[C@@H](c3cccc(c3)Cl)N
120401	CN1C2CCC1CC(C2)OC3c4ccccc4Cc5c3cccc5
120405	c1ccc(cc1)C(c2ccccc2)N3CC[C@H]3[C@H](c4ccc(cc4)Cl)N
120407	CCCCC/N=C(/Cc1ccc2c(c1)c3c([nH]2)[C@H]4[C@@]56CCN(C([C@@]5(C3)O)Cc7c6c(c(cc7)O)O4)CC8CC8)\N
120409	CCCCC(=O)NCCc1ccc2c(c1)c3c([nH]2)[C@H]4[C@@]56CCN(C([C@@]5(C3)O)Cc7c6c(c(cc7)O)O4)CC8CC8
120414	CCCCCCC(c1ccccc1)N2CC[C@H]2[C@H](c3cccc(c3)Cl)N
120415	CCCCCC(c1ccccc1)N2CC[C@H]2[C@@H](c3cccc(c3)Cl)N
120437	c1ccc(cc1)CCNC(=O)c2ccc3c(c2)c4c([nH]3)[C@H]5[C@@]67CCN(C([C@@]6(C4)O)Cc8c7c(c(cc8)O)O5)CC9CC9
120466	c1cc(c(cc1C2(CCN(CC2)CC3CCCCCCC3)O)C(F)(F)F)Cl
120530	c1c2cc(oc2c(cc1I)C=O)C3=CN4CCC3CC4
120584	COc1c2ccccc2c(cc1C(=O)NC[C@@H]3CCN(C3)Cc4ccccc4)Br
120592	COc1c2ccccc2c(cc1C(=O)N[C@@H]3CCN(C3)Cc4ccccc4)C#Cc5ccccc5
120604	c1c(cc(c2c1cc(o2)C3=CN4CCC3CC4)I)C=O
120605	c1c(cc(c2c1cc(o2)C3=CN4CCC3CC4)I)C#N
120614	CN1CCN2c3c(cccc3OC)Cc4ccccc4C2C1
120630	c1ccc2c(c1)cc([nH]2)CN3C4CCC3CC(C4)OC(c5ccc(cc5)F)c6ccc(cc6)F
120638	c1ccc2c(c1)cc(o2)C3=CN4CCC3CC4
120639	COc1cc(cc2c1oc(c2)C3=CN4CCC3CC4)C=O
120640	c1cc2c(cc(o2)C3=CN4CCC3CC4)nc1
120695	c1cc2c(cc1N)cc(o2)C3=CN4CCC3CC4
120698	c1cc2c(cc1[N+](=O)[O-])cc(o2)C3=CN4CCC3CC4
120700	c1c2cc(oc2c(cc1[N+](=O)[O-])I)C3=CN4CCC3CC4
120719	c1cc2c(cc1C#N)cc(o2)C3=CN4CCC3CC4
120720	c1cc2c(cc1C=O)cc(o2)C3=CN4CCC3CC4
120721	c1ccc2c(c1)c(c(o2)C3=CN4CCC3CC4)Br
120751	C[C@@H]1CN(C[C@@H]1NC(=O)c2cc(c(cc2OC)NC)Cl)Cc3ccccc3
120752	COc1cc(c(cc1C(=O)NC2CCN(CC2)Cc3ccccc3)Cl)N
120762	C[C@H]1CN(CC[C@@H]1NC(=O)c2cc(c(cc2OC)N)Cl)Cc3ccccc3
120776	CC(C)CCCCCCOc1ccc2c(c1)c(c[nH]2)CCN
120777	CCCCCCCCCCOc1ccc2c(c1)c(c[nH]2)CCN
120812	C[C@@H]1CN(C[C@@H]1NC(=O)c2cc(c3ccccc3c2OC)Br)Cc4ccccc4
120813	COc1ccccc1N2CCN(CC2)CCCCNC(=O)c3ccc-4c(c3)Cc5c4cccc5
120818	c1ccc2c(c1)CC(C2)N3CCC(CC3)(c4ccc(c(c4)C(F)(F)F)Cl)O
120825	c1cc2c(cc1F)cc(o2)C3=CN4CCC3CC4
120837	Cc1ccc2c(c1)cc(o2)C3=CN4CCC3CC4
120872	c1c(cc(c2c1cc(o2)C3=CN4CCC3CC4)I)CO
120889	Cc1c2ccccc2oc1C3=CN4CCC3CC4
120920	CN1CC[C@@]23c4c(ccc(c4O)OC)CC1[C@]25Cc6c7ccccc7[nH]c6[C@H]3/C(=C/c8ccccc8)/C5
120923	c1ccc(cc1)c2ccc3c(c2)cc(o3)C4=CN5CCC4CC5
120925	COc1cc(cc2c1oc(c2)C3=CN4CCC3CC4)CO
120950	c1cc2cc(oc2c(c1)CO)C3=CN4CCC3CC4
121006	c1cc2cc(oc2c(c1)Br)C3=CN4CCC3CC4
121016	CCn1c(=O)c2c(nc3n2cccc3)n(c1=O)Cc4ccccc4
121019	c1ccc(cc1)c2c3ccccc3oc2C4=CN5CCC4CC5
121024	c1cc(cc(c1)C(F)(F)F)C2(CCN(CC2)CC3CCCCCCC3)O
121036	c1cc2c(cc1OCCCCC3CCCCC3)c(c[nH]2)CCN
121037	CC(=O)c1ccc2c(c1)c(c[nH]2)CCN
121042	CCCN(CCc1ccccc1)C2CCc3c(cccc3O)C2
121055	COc1cccc2c1[C@]34CCN([C@H](C2)[C@@]3(CCC(=O)C4)OC)CC5CC5
121059	c1cc2c(cc1CO)cc(o2)C3=CN4CCC3CC4
121073	Cc1cccc2c1oc(c2)C3=CN4CCC3CC4
121088	c1cc2c(cc1Br)cc(o2)C3=CN4CCC3CC4
121095	C[C@H]1CN(CC[C@@H]1NC(=O)c2cc(c(cc2OC)NC)Cl)Cc3ccccc3
121120	CNc1cc(c(cc1Cl)C(=O)NC2CCN(CC2)Cc3ccccc3)OC
121222	COc1cc(c(cc1C(=O)N[C@H]2CCCN(C2)Cc3ccccc3)Cl)N
121230	CC(C)(C)CCCCCCOc1ccc2c(c1)c(c[nH]2)CCN
121270	C[C@H]1CN(C[C@@H]1NC(=O)c2cc(c3ccccc3c2OC)Br)Cc4ccccc4
121274	COc1c2ccccc2c(cc1C(=O)NCC[C@@H]3CCN(C3)Cc4ccccc4)Br
121299	CN1CCC23c4c5ccc(c4OC2c6c(cnc(n6)c7ccccc7)CC3(C1C5)O)O
121312	COc1c2ccccc2c(cc1C(=O)N[C@@H]3CCN(C3)Cc4ccccc4)I
121330	c1c2cc(oc2c(cc1I)CO)C3=CN4CCC3CC4
121331	c1cc2cc(oc2c(c1)C=O)C3=CN4CCC3CC4
121360	CN1CCN2c3c(cccc3O)Cc4ccccc4C2C1
121378	c1ccc2c(c1)OCC(O2)CNCC3CCN(CC3)c4cccc5c4OCCO5
121418	c1cc(oc1)c2nc3nc(nc(n3n2)N)NCCc4ccc(cc4)O
121424	Cc1ncc2c(n1)C3C45CCN(C(C4(C2)O)Cc6c5c(c(cc6)O)O3)C
121437	COc1c2ccccc2c(cc1C(=O)N[C@@H]3CCN(C3)Cc4ccccc4)C#C
121445	Cc1cc[n+](c(c1C(=O)N2CCC(CC2)(C)N3CCN([C@H](C3)C)[C@@H](C)c4ccc(cc4)C(F)(F)F)C)[O-]
121449	CCCn1c(=O)c2c(nc3n2ccc(c3)C(C)(C)C)n(c1=O)Cc4ccccc4
121459	CN1CCN2c3c(cccc3OC)Cc4ccccc4[C@@H]2C1
121470	COc1ccccc1N2CCC(CC2)CNCC3COc4cccc(c4O3)F
121472	CCCn1c(=O)c2c(nc3n2cccc3)n(c1=O)Cc4ccccc4
121482	CN1CCC23c4c5ccc(c4OC2c6c(cnc(n6)O)CC3(C1C5)O)O
121535	COc1ccc(cc1)N2CCC(CC2)CNCC3COc4ccccc4O3
121595	CNc1cc(c(cc1Cl)C(=O)N[C@H]2CCCN(C2)Cc3ccccc3)OC
121625	c1ccc2c(c1)OCC(O2)CN3CCC(CC3)CNc4ncccn4
121679	CCCCCCN1CC[C@@]2(c3cc(ccc3CC1[C@@H]2C)O)C
121695	CC(=CCOc1ccc(c2c1CCN(CC2)C)Cl)C
121746	CCCCCN1CC[C@]2(c3cc(ccc3CC1[C@H]2C)O)C
121747	CCCCCCN1CC[C@]2(c3cc(ccc3CC1[C@H]2C)O)C
121756	C[C@@H]1C2Cc3ccc(cc3[C@@]1(CCN2)C)O
121758	CCCCCCCCN1CC[C@@]2(c3cc(ccc3CC1[C@@H]2C)O)C
121766	CCCCCCCN1CC[C@@]2(c3cc(ccc3CC1[C@H]2C)O)C
121767	CN1CCC23c4c5ccc(c4OC2c6c(cnc(n6)N)CC3(C1C5)O)O
121791	CCCCCCCCCN1CC[C@@]2(c3cc(ccc3CC1[C@H]2C)O)C
121825	CCN1CC[C@]2(c3cc(ccc3CC1[C@H]2C)O)C
121826	C=CCn1c(=O)c2c(nc3n2cccc3)n(c1=O)Cc4ccccc4
121829	COc1ccccc1N2CCC(CC2)CNCC3COc4ccccc4O3
121841	c1ccc2c(c1)OCC(O2)CNCC3CCN(CC3)c4cccc5c4OCC5
121842	c1ccc(cc1)N2CCC(CC2)CNCC3COc4ccccc4O3
121843	CN1CCC23c4c5ccc(c4OC2c6c(c[nH]n6)CC3(C1C5)O)O
121913	COc1cccc2c1OCC(O2)CNCC3CCN(CC3)c4ncccn4
121951	CCCCCCCCCCN1CC[C@@]2(c3cc(ccc3CC1[C@@H]2C)O)C
121959	CCCCCCCCCCN1CC[C@@]2(c3cc(ccc3CC1[C@H]2C)O)C
121966	CCCCN1CC[C@@]2(c3cc(ccc3CC1[C@@H]2C)O)C
121997	CCN1CC[C@@]2(c3cc(ccc3CC1[C@@H]2C)O)C
122003	CCCCCCCCN1CC[C@@]2(c3cc(ccc3CC1[C@H]2C)O)C
122037	COc1ccccc1NCC2CCN(CC2)CC3COc4ccccc4O3
122045	c1ccc(c(c1)N2CCC(CC2)CNCC3COc4ccccc4O3)Cl
122062	CCCCCCCCCN1CC[C@@]2(c3cc(ccc3CC1[C@@H]2C)O)C
122084	c1ccc2c(c1)OCC(O2)CNCCNc3ncccn3
122089	COc1cccc(c1)N2CCC(CC2)CNCC3COc4ccccc4O3
122090	CC1(COc2ccccc2O1)CNCC3CCN(CC3)c4ncccn4
122130	c1ccc2c(c1)OCC(O2)CNCC3CCN(CC3)c4ncccn4
122152	COc1cccc2c1OC(CO2)CNCC3CCN(CC3)c4ncccn4
122175	C#CCn1c(=O)c2c(nc3n2cccc3)n(c1=O)Cc4ccccc4
122217	CCCCCCCN1CC[C@@]2(c3cc(ccc3CC1[C@@H]2C)O)C
122224	C[C@H]1C2Cc3ccc(cc3[C@]1(CCN2)C)O
122306	CCCCN1CC[C@]2(c3cc(ccc3CC1[C@H]2C)O)C
122307	CCCN1CC[C@]2(c3cc(ccc3CC1[C@H]2C)O)C
122346	CCCN1CC[C@@]2(c3cc(ccc3CC1[C@@H]2C)O)C
122347	CCCCCN1CC[C@@]2(c3cc(ccc3CC1[C@@H]2C)O)C
122383	CN1CC[C@]23c4c5ccc(c4O[C@H]2[C@H](C=C[C@H]3[C@H]1C5)O)Nc6ccccc6
122389	CN(C)CCc1c[nH]c2c1cc(cc2)C[C@H]3COC(=O)N3
122398	C[C@@H]1C2Cc3ccc(cc3[C@@]1(CCN2C)C)O
122420	CNC(=O)C12C[C@@H]1[C@H]([C@@H]([C@@H]2O)O)n3cnc4c3ncnc4NC5CCCC5
122442	CN(C)CCCc1cc(ccc1O)C(=O)Nc2ccc(cc2)c3ccncc3
122486	CNc1ccc2c3c1O[C@@H]4[C@]35CCN([C@H](C2)[C@@H]5C=C[C@@H]4O)C
122491	CNC(=O)[C@@H]1[C@H]([C@H]([C@@H](O1)n2cnc3c2ncnc3NCc4cccc(c4)I)O)O
122510	C[C@H]1C2Cc3ccc(cc3[C@]1(CCN2C)C)O
122517	Cc1ccccc1CNc2c3c(ncn2)n(cn3)[C@H]4[C@@H]([C@@H]([C@H](O4)CO)O)O
122546	COc1ccc(cc1)n2c(=O)n3c4cccc(c4nc(c3n2)N)N
122586	CN1CC[C@]23c4c5ccc(c4O[C@H]2[C@H](C=C[C@H]3[C@H]1C5)O)N(C)C
122682	c1ccc(cc1)C2=CCN(CC2)CC3CCC=C(C3)c4ccccc4
122879	COc1ccccc1N2CCC(CC2)CNCC3COc4ccc(cc4O3)Cl
122919	c1ccc(cc1)C[C@@H](C(=O)N)NC(=O)[C@@H]2CCCN2C(=O)[C@H](Cc3ccc(cc3)O)N
122936	CN(CC1CCN(CC1)c2ncccn2)CC3COc4ccccc4O3
123020	COc1cc2c(cc1OC)CN(CC2)c3cc(c4cc(c(cc4n3)OC)OC)N
123040	CN(C)C/C=C/c1cc(ccc1OC)C(=O)Nc2ccc(cc2)c3ccncc3
123096	CN1CCc2cccc-3c2[C@H]1Cc4c3c(ccc4)O
123123	CCCN1c2c([nH]c(n2)C34CC5CC(C3)CC4C5)C6=N[C@@H](CN6C1=O)CC
123220	CN1CC[C@]23c4c5ccc(c4O[C@H]2[C@H](C=C[C@H]3[C@H]1C5)O)N
123375	CNC(=O)C12C[C@@H]1[C@H]([C@@H]([C@@H]2O)O)n3cnc4c3nc(nc4NC5CCCC5)Cl
123458	c1ccc2c(c1)[nH]c(=O)c3n2c(=O)n(n3)c4ccc(cc4)O
123473	c1ccc(cc1)C[C@@H](C(=O)N)NC(=O)[C@H](Cc2ccccc2)NC(=O)[C@@H]3CCCN3C(=O)[C@H](Cc4ccc(cc4)O)N
123499	CC(=O)Oc1ccc(cc1)n2c(=O)n3c4ccccc4[nH]c(=O)c3n2
123515	Cn1cc2c(n1)nc(n3c2nc(n3)c4ccco4)NC(=O)Nc5ccncc5
123679	Cn1cc2c(n1)nc(n3c2nc(n3)c4ccco4)NC(=O)Nc5ccccc5
123721	Cn1cc2c(n1)nc(n3c2nc(n3)c4ccco4)NC(=O)Nc5cc[nH+]cc5
123777	c1ccc(cc1)n2c(=O)n3c4cccc(c4nc(c3n2)N)[N+](=O)[O-]
123789	CCCN(CCC)C1Cc2cc3c(cc2C1)sc(n3)N
123833	CN1CC[C@]23c4c5ccc(c4O[C@H]2[C@H](C=C[C@H]3[C@H]1C5)O)NCc6ccccc6
123834	C[C@H]1[C@H]2Cc3ccc(cc3C1(CCN2CC4CC4)C)N
123847	CC(=O)Nc1ccc(cc1)N2CCN(CC2)C(=O)COc3ccc4c(c3)c(c[nH]4)CCN
123922	CCCCc1nc2c(c3n1nc(n3)c4ccc(cc4)OCC)nc[nH]2
123936	CCCCc1nc2c(c3n1nc(n3)c4ccc(cc4)N(C)C)nc[nH]2
123965	CCCCc1nc2c(c3n1nc(n3)c4ccc(cc4)OC)nc[nH]2
123983	c1ccc(cc1)c2c(c(nc(c2C#N)SCc3[nH]ccn3)N)C#N
123999	Cc1ccc(cc1)CN2CCC(CC2)C3CCc4ccccc4C3=O
124009	c1ccc(cc1)N2CCN(CC2)Cc3ccc4ccc(=O)oc4c3
124022	CCCN1c2c([nH]c(n2)C34CC5CC(C3)CC4C5)C6=N[C@H](CN6C1=O)CC
124049	c1ccc(cc1)CCN2CCC3(CCc4cc(ccc4C3=O)Cl)CC2
124053	c1ccc(cc1)N2CCN(CC2)Cc3ccc4c(c3)ccc(=O)o4
124054	Cc1ccc(cc1)N2CCN(CC2)Cc3ccc4c(c3)ccc(=O)o4
124104	CCc1c2c3c(s1)ccc(c3CCN(C2)C)Cl
124105	CN1CCc2c(ccc3c2c(c(o3)Br)C1)Cl
124116	Cc1ccc(cc1Cl)NCCNCc2ccc3ccc(=O)oc3c2
124173	CCC(=O)N(c1ccccc1)[C@H]2CCN(C[C@H]2C)C[C@@H](c3ccccc3)O
124175	CC(C)(C)c1ccc(cc1)CN2CCC(CC2)C3CCc4ccccc4C3=O
124204	c1cc(cc2c1ccc(=O)o2)CNCCNc3ccc(cc3)Cl
124301	Cc1ccc(cc1C)NCCNCc2ccc3ccc(=O)oc3c2
124304	c1ccc(cc1)C[C@H]2C(=O)N[C@H](CSC[C@H](C(=O)NCC(=O)N2)NC(=O)[C@H](Cc3ccc(cc3)O)N)C(=O)O
124352	Cc1cccc(c1)N2CCN(CC2)Cc3ccc4ccc(=O)oc4c3
124353	C[C@H]1[C@@H]2CN3CCc4c5ccccc5[nH]c4[C@H]3C[C@@H]2C(=CO1)C(=O)OC
124354	C[C@H]1[C@H]2CN3CCc4c5ccccc5[nH]c4[C@@H]3C[C@@H]2C(=CO1)C(=O)OC
124382	c1cn2ccnc(c2n1)N3CCNCC3
124431	Cc1ccccc1N2CCN(CC2)Cc3ccc4ccc(=O)oc4c3
124438	Cc1ccccc1N2CCN(CC2)Cc3ccc4c(c3)ccc(=O)o4
124463	c1ccc(cc1)C2=CCN(CC2)Cc3ccc4ccc(=O)oc4c3
124472	c1ccc(cc1)CCN2CCC3(CC2)c4ccccc4CCC3=O
124473	c1ccc(cc1)CCN2CCC3(CC2)c4ccccc4CCC3O
124486	c1ccc(cc1)C2CCN(CC2)Cc3ccc4ccc(=O)oc4c3
124487	c1ccc(cc1)CCN2CCC3(CCc4ccccc4C3O)CC2
124497	COc1ccc2c(c1)CCC(C2=O)C3CCN(CC3)CCc4ccccc4
124501	Cc1ccc(cc1C)N2CCN(CC2)Cc3ccc4ccc(=O)oc4c3
124502	Cc1ccc(cc1Cl)N2CCN(CC2)Cc3ccc4ccc(=O)oc4c3
124547	c1ccc(cc1)C[C@H]2C(=O)N[C@@H](CSC[C@H](C(=O)NCC(=O)N2)NC(=O)[C@H](Cc3ccc(cc3)O)N)C(=O)O
124559	Cc1c(c(c(c(n1)C)C(=O)NCCCN2CCC(CC2)(c3ccccc3)c4ccccc4)c5ccc(cc5)[N+](=O)[O-])C(=O)N
124560	CN1CCc2cccc(c2CC1)Cl
124589	c1ccc(cc1)c2ccoc2C3=CN4CCC3CC4
124683	c1ccc(cc1)NCCNCc2ccc3ccc(=O)oc3c2
124695	COc1ccc(cc1)c2c(c(nc(c2C#N)SCc3[nH]ccn3)N)C#N
124696	c1cc(cc(c1)O)c2c(c(nc(c2C#N)SCc3[nH]ccn3)N)C#N
124701	c1ccc(cc1)COc2ccccc2c3cc(cs3)c4ccccc4C5CC5C(=O)O
124781	c1cc(ccc1c2ccoc2C3=CN4CCC3CC4)N5CCOCC5
124782	CC(=O)c1ccoc1C2=CN3CCC2CC3
124792	c1ccc(cc1)CCN2CCC(CC2)C3CCc4cc(ccc4C3=O)F
124827	CN1c2ccc(cc2C(=NCC1CCNC(=O)c3cccs3)c4ccccc4)Cl
124835	COC(=O)c1cccc(c1)c2ccoc2C3=CN4CCC3CC4
124853	COc1cccc(c1)c2c(c(nc(c2C#N)SCc3[nH]ccn3)N)C#N
124857	c1ccc(cc1)COc2ccccc2c3cccc(c3)c4ccccc4/C=C/C(=O)O
124875	CNc1c2c(nc(n1)Cl)n(cn2)[C@H]3[C@H](C([C@H](S3)C(=O)NC)O)O
124922	c1ccc(cc1)COc2ccccc2c3cc(cs3)c4ccccc4NCC(=O)O
124935	COC(=O)c1ccc(cc1)c2ccoc2C3=CN4CCC3CC4
124936	c1ccc(cc1)COc2ccccc2CCCc3ccc(cc3)C(=O)O
124945	CCc1ccc(o1)C2=CN3CCC2CC3
124973	c1coc(c1C#N)C2=CN3CCC2CC3
124981	c1cc(oc1C#N)C2=CN3CCC2CC3
124989	CCCCOc1cccc(c1)c2ccoc2C3=CN4CCC3CC4
124990	c1cc(ccc1c2ccoc2C3=CN4CCC3CC4)C(F)(F)F
125002	c1ccc(cc1)c2ccc(o2)C3=CN4CCC3CC4
125012	c1ccc(cc1)c2cc(oc2)C3=CN4CCC3CC4
125083	c1ccc(cc1)COc2ccccc2c3cccc(c3)c4ccccc4CC(=O)O
125084	c1cc(ccc1C#N)c2ccoc2C3=CN4CCC3CC4
125095	c1ccc(cc1)COc2ccccc2c3cccc(c3)c4ccccc4CCCC(=O)O
125100	c1cc(ccc1c2c(c(nc(c2C#N)SCc3[nH]ccn3)N)C#N)O
125134	c1cc(cc(c1)O)c2ccoc2C3=CN4CCC3CC4
125168	Cc1ccc(cc1)N2CCN(CC2)Cc3ccc4ccc(=O)oc4c3
125206	c1ccc(cc1)COc2ccccc2c3ccc(s3)c4ccccc4CCC(=O)O
125228	c1ccc(c(c1)CCC(=O)O)c2cccc(c2)c3ccccc3OCc4c(cccc4Cl)Cl
125249	COc1ccc2c(c1)CCC(C2=O)C3CCN(CC3)Cc4ccccc4
125296	c1c(coc1C2=CN3CCC2CC3)C#N
125350	Cc1ccc(cc1)NCCNCc2ccc3ccc(=O)oc3c2
125355	c1ccc(cc1)CN2CCC(CC2)C3CCc4cc(ccc4C3=O)F
125363	c1cc(sc1)C2=CN3CCC2CC3
125375	c1ccc2c(c1)C[C@@H](NC2)C(=O)N[C@H](Cc3ccc(cc3)Cl)C(=O)N4CCC(CC4)(Cn5cncn5)C6CCCCC6
125390	c1cc(cc(c1)c2ccoc2C3=CN4CCC3CC4)C#N
125401	CN1CCc2ccc3c4c2[C@H]1Cc5c4c(ccc5)c(n3)O
125404	CCCCc1nc2c(c3n1nc(n3)c4ccc(cc4)C(F)(F)F)nc[nH]2
125414	Cc1ccc(s1)C2=CN3CCC2CC3
125415	c1cc(oc1C2=CN3CCC2CC3)Br
125416	CC(=O)c1cc(oc1)C2=CN3CCC2CC3
125459	CCCCc1nc2c(c3n1nc(n3)c4ccc(cc4)OCCC)nc[nH]2
125460	COc1ccccc1N2CCN(CC2)CCCCNC(=O)c3cc4ccccc4o3
125464	c1c(coc1C2=CN3CCC2CC3)Br
125465	c1cc(oc1)C2=CN3CCC2CC3
125488	COC(=O)c1cc(oc1)C2=CN3CCC2CC3
125491	CC(Cc1ccccc1c2cc(sc2)c3ccccc3OCc4ccccc4)C(=O)O
125510	c1ccc(cc1)NC(=O)c2ccoc2C3=CN4CCC3CC4
125515	CNC(=O)[C@@H]1C([C@@H]([C@@H](S1)n2cnc3c2nc(nc3NCc4cccc(c4)I)Cl)O)O
125583	CN1c2ccc(cc2C(=NCC1CCNC(=O)c3ccc(cc3)F)c4ccccc4)Cl
125584	CN1c2ccccc2C(=NCC1CCNC(=O)c3cccs3)c4ccccc4
125679	c1ccc(cc1)c2cc(oc2C3=CN4CCC3CC4)Br
125680	COS(=O)(=O)c1cccc(c1)c2ccoc2C3=CN4CCC3CC4
125700	c1ccc(cc1)C2CC3CCC(C2)N3CCCC(=O)c4ccc(cc4)F
125706	c1coc(c1Br)C2=CN3CCC2CC3
125723	Cc1ccc(cc1)S(=O)(=O)n2cc3c4c2cccc4[C@@H]([C@H](C3)N(C)C)O
125750	Cc1ccoc1C2=CN3CCC2CC3
125758	CC(CC(=O)O)c1ccccc1c2cc(sc2)c3ccccc3OCc4ccccc4
125770	CCCCc1ccc(o1)C2=CN3CCC2CC3
125794	c1ccc(c(c1)/C=C/C(=O)O)c2ccc(c(c2)Cl)Cl
125801	c1cn2c(cnc(c2n1)N3CCNCC3)Br
125806	c1cc(cc(c1)C(F)(F)F)c2ccoc2C3=CN4CCC3CC4
125833	CCc1ccc(cc1)c2ccoc2C3=CN4CCC3CC4
125834	CCc1cccc(c1)c2ccoc2C3=CN4CCC3CC4
125844	Cc1cccc(c1OCc2ccccc2)/C=C/Cc3ccccc3/C=C/C(=O)O
125851	CC(=O)c1ccc(o1)C2=CN3CCC2CC3
125868	CN1c2ccccc2C(=NCC1CCNC(=O)c3ccc(cc3)F)c4ccccc4
125888	CCCCOc1ccc(cc1)c2ccoc2C3=CN4CCC3CC4
125909	c1cc(cc(c1)N2CCOCC2)c3ccoc3C4=CN5CCC4CC5
125912	CN1c2ccccc2C(=NCC1CCNC(=O)c3ccsc3)c4ccccc4F
125990	CNC(=O)[C@@H]1C([C@@H]([C@@H](S1)n2cnc3c2nc(nc3N)Cl)O)O
125993	COC(=O)c1ccc(o1)C2=CN3CCC2CC3
126019	CN[C@@H]1Cc2cccc3c2n(c(n3)O)C1
126022	Cc1ccc(o1)C2=CN3CCC2CC3
126023	Cc1cc(oc1)C2=CN3CCC2CC3
126078	c1ccc(cc1)OCc2ccccc2c3cccc(c3)c4ccccc4CCC(=O)O
126079	c1ccc(cc1)c2cccc(c2)c3ccccc3CCC(=O)O
126080	c1ccc(cc1)COc2ccccc2c3cccc(c3)c4ccccc4CCC(=O)NS(=O)(=O)c5cccs5
126081	Cc1cc(c(o1)C2=CN3CCC2CC3)c4ccccc4
126129	c1cc(cc(c1)S(=O)(=O)OC(F)(F)F)c2ccoc2C3=CN4CCC3CC4
126173	CC(Cc1ccccc1c2cccc(c2)c3ccccc3OCc4ccccc4)C(=O)O
126186	c1cc(ccc1c2ccoc2C3=CN4CCC3CC4)O
126217	CN1CC[C@]23CCCCC2[C@H]1Cc4c3cc(cc4)O
126237	c1ccc(cc1)NC(=O)c2ccc(o2)C3=CN4CCC3CC4
126272	COC(=O)c1ccoc1C2=CN3CCC2CC3
126274	CS(=O)(=O)Nc1ccccc1N2CCN(CC2)C(=O)[C@@H](Cc3ccc(cc3)Cl)NC(=O)[C@H]4Cc5ccccc5CN4
126325	c1ccc(cc1)NC(=O)c2cc(oc2)C3=CN4CCC3CC4
126330	c1ccc(cc1)COc2ccccc2c3cccc(c3)c4ccccc4CCC(=O)O
126331	c1ccc(cc1)COc2ccccc2c3cc(cs3)c4ccccc4CCC(=O)O
126358	c1ccc2c(c1)C[C@@H](NC2)C(=O)N[C@H](Cc3ccc(cc3)Cl)C(=O)N4CCN(CC4)c5ccccc5Cn6cncn6
126518	CN(C)CCc1cccc2c1cc(n2S(=O)(=O)c3ccccc3)C(=O)c4ccccc4
126545	c1ccc(cc1)S(=O)(=O)n2ccc3c2cccc3CCN
150850	c1cc(ccc1OCCCNCCOc2ccc(cc2)Cl)F
150910	CC1=NCCc2c1[nH]c3c2cc(cc3)OC
151099	CN1CCN(CC1)c2cccc3c2cc(cc3)OCC(=O)N4CCN(CC4)c5ccccc5C#C
151100	CN1CCN(CC1)c2cccc3c2cc(cc3)OCC(=O)N4CCN(CC4)c5ccc6ccccc6c5
151134	Cc1cc(c(c(c1)C)N2CCN(CC2)C(=O)COc3ccc4cccc(c4c3)N5CCN(CC5)C)C
151142	COc1ccc2ccc(cc2c1)N3CCNCC3
151199	Cc1ccc(cc1)OCCNCCCOc2ccc(cc2)F
151212	CN(C)CCc1cn(c2c1cc(cc2)O)C(=O)c3ccccc3
151342	Cc1ccccc1N2CCN(CC2)C(=O)COc3ccc4cccc(c4c3)N5CCN(CC5)C
151389	CN1CCN(CC1)c2cccc3c2cc(cc3)OCC(=O)N4CCN(CC4)c5cccc6c5OCCO6
151418	Cc1c(c2c([nH]1)cccc2NC(=O)c3ccc(cc3)F)CCN(C)C
151511	CCN1[C@@H](c2ccccc2C1=O)[C@@H](CCN3CCC(CC3)c4ccccc4[S@@](=O)C)c5ccc(c(c5)Cl)Cl
151524	Cc1ccc(cc1)OCCNCCCOc2ccc(cc2)Br
151551	Cc1cc(ccc1c2ccc(cc2)C(=O)Nc3ccc(c(c3)N4CCN(CC4)C)OC)C5=NC(ON5)C
151610	Cc1cccc(c1N2CCN(CC2)C(=O)COc3ccc4cccc(c4c3)N5CCN(CC5)C)C
151682	Cc1ccc(cc1)OCCCNCCOc2ccc(cc2)Cl
151689	Cc1ccc(cc1)OCCNCCCOc2ccccc2C
151690	c1ccc(cc1)OCCCNCCOc2ccc(cc2)[N+](=O)[O-]
151727	c1ccc(cc1)OCCCNCCOc2ccccc2
151860	CN1CCN(CC1)c2cccc3c2cc(cc3)OCC(=O)N4CCN(CC4)c5cccc(c5OC)OC
151884	COc1ccc(cc1)OCCNCCCOc2ccccc2
152007	c1ccc(cc1)OCCCNCCOc2ccccc2Cl
152092	Cc1ccc(cc1)OCCCNCCOc2ccc(cc2)C
152172	Cc1ccc(cc1)OCCNCCCOc2ccccc2
152222	Cc1ccc(cc1)OCCCNCCOc2ccccc2
152545	C[C@H]1C2CCCC1(CCN2CCc3ccccc3)c4cccc(c4)O
152558	Cc1ccc(cc1Cl)OCCNCCCOc2ccccc2
152565	c1ccc(cc1)SCCCNCCOc2ccc(cc2)Cl
152633	c1cc2c3c([nH]c2c(c1)C(=O)NCC(=O)O)[C@H]4C56CCN(C([C@@]5(C3)O)Cc7c6c(c(cc7)O)O4)CC8CC8
152750	c1cc2c3c([nH]c2c(c1)C(=O)N[C@H](CCCCN)C(=O)O)[C@H]4C56CCN(C([C@@]5(C3)O)Cc7c6c(c(cc7)O)O4)CC8CC8
152782	Cc1ccc(cc1)OCCNCCCSc2ccccc2
152904	c1cc2c3c([nH]c2c(c1)C(=O)N[C@H](CCCN)C(=O)O)[C@H]4C56CCN(C([C@@]5(C3)O)Cc7c6c(c(cc7)O)O4)CC8CC8
152930	CCCN(CCc1cccs1)[C@H]2CCc3ccc(cc3C2)OC
152937	CC(Cc1c[nH]c2c1c3c(cc2)OCCC3)N
152942	C[C@H]1C2CCCC1(CCN2C)c3cccc(c3)O
152951	CCCN(CCc1cccs1)[C@@H]2CCc3ccc(cc3C2)OC
152973	Cc1ccc(cc1C)OCCNCCCOc2ccccc2
152999	C[C@H](Cc1cc(c(cc1OC)I)OC)N
153000	CCCN(CCc1cccs1)C2CCc3ccc(cc3C2)O
153001	CCCN(CCC)[C@H]1CCc2ccc(cc2C1)OC
153002	CCCN(CCC)[C@@H]1CCc2ccc(cc2C1)OC
153056	CCCN(C)C1CCc2ccc(cc2C1)O
153057	CCN(C)C1CCc2ccc(cc2C1)O
153118	c1ccc(cc1)OCCCNCCOc2ccc(cc2)Cl
153136	c1cc2c3c([nH]c2c(c1)C(=O)O)[C@H]4C56CCN(C([C@@]5(C3)O)Cc7c6c(c(cc7)O)O4)CC8CC8
153188	CC(Cc1cn(c2c1c3c(cc2)OCCC3)C)N
153206	CC(C)C(=O)N1CCC(CC1)C(=O)NC([C@@H](C)c2c[nH]c3c2cccc3)C(=O)N[C@@H](CCCCN)C(=O)OC(C)(C)C
153381	Cc1ccc(cc1)CCCNCCCOc2ccccc2
153384	c1ccc(cc1)CCCNCCCOc2ccccc2
153473	CCCN(CCc1ccccc1)C2CCc3ccc(cc3C2)O
153532	c1cc2c3c([nH]c2c(c1)C(=O)N[C@H](CC(=O)O)C(=O)O)[C@H]4C56CCN(C([C@@]5(C3)O)Cc7c6c(c(cc7)O)O4)CC8CC8
153635	CCCNC1CCc2c(cccc2O)C1
153717	C[C@@H]1C[C@@H](N1C(=O)[C@H]2CN(C3Cc4c[nH]c5c4c(ccc5)C3=C2)C)C
153843	CN(C)C1CCc2ccc(cc2C1)O
153872	CCCN(CCc1cccs1)C2CCc3c(cccc3OC4CCCC4)C2
153925	CCCNC1CCc2ccc(cc2C1)O
153969	CN(C)C1CCc2c(cccc2OC)C1
154051	c1ccc(cc1)CCn2cc3c(n2)nc(n4c3nc(n4)c5ccco5)NC(=O)Cc6ccccc6
154146	CCCNC1CCc2c(cccc2OC)C1
154147	CCNC1CCc2c(cccc2OC)C1
154293	c1ccc(cc1)c2c(oc(n2)C3=CCCC[C@H]3Cc4cccc(c4)OCC(=O)[O-])c5ccccc5
154383	c1ccc(cc1)CCCn2cc3c(n2)nc(n4c3nc(n4)c5ccco5)NC(=O)Cc6ccccc6
154396	Cn1cc2c(n1)nc(n3c2nc(n3)c4ccco4)NC(=O)Cc5ccccc5
154425	c1ccc(cc1)CCCn2cc3c(n2)nc(n4c3nc(n4)c5ccco5)NC(=O)Cc6cccc7c6cccc7
154427	CNC1CCc2c(cccc2OC)C1
154480	c1ccc(cc1)CCn2cc3c(n2)nc(n4c3nc(n4)c5ccco5)NC(=O)Cc6cccc7c6cccc7
154490	CCN(CC)C1CCc2c(cccc2OC)C1
154507	C[C@H]1C[C@@H](N1C(=O)[C@H]2CN(C3Cc4c[nH]c5c4c(ccc5)C3=C2)C)C
154518	CC(C)CCn1cc2c(n1)nc(n3c2nc(n3)c4ccco4)NC(=O)Cc5ccccc5
154750	COc1cccc2c1CCCC2CCCNCCOc3ccccn3
154766	CCN(CC)C(=O)[C@H]1CN(C2Cc3c[nH]c4c3c(ccc4)C2=C1)C
154780	c1ccc2c(c1)c3c([nH]2)[C@H]4[C@@]56CCNC([C@@H]5C3)Cc7c6c(c(cc7)O)O4
154885	c1ccc(cc1)CCn2cc3c(n2)nc(n4c3nc(n4)c5ccco5)NC(=O)COc6ccccc6
154916	C[C@@H]1C[C@H](N1C(=O)[C@H]2CN(C3Cc4c[nH]c5c4c(ccc5)C3=C2)C)C
154937	CC(C)CCn1cc2c(n1)nc(n3c2nc(n3)c4ccco4)NC(=O)COc5ccccc5
155019	C[C@H]1CN(CC[C@@]1(C)c2cccc(c2)C(=O)NC)CCc3ccccc3
155125	c1ccc(cc1)CCCn2cc3c(n2)nc(n4c3nc(n4)c5ccco5)NC(=O)COc6ccccc6
155234	CC(C)CCn1cc2c(n1)nc(n3c2nc(n3)c4ccco4)NC(=O)Cc5cccc6c5cccc6
155279	c1ccc(cc1)C2=CCN(CC2)C[C@@H]3CCC=C(C3)c4ccccc4
155312	C[C@H]1CN(CC[C@@]1(C)c2cccc(c2)C(=O)N)CCCc3ccccc3
155422	COc1cccc(c1)C2CCC(CC2)N3CCN(CC3)c4ccccn4
155464	C[C@H]1CN(CC[C@@]1(C)c2cccc(c2)C(=O)N)CCc3ccccc3
155487	COc1cccc2c1cccc2CCCN3CCN(CC3)c4ccccn4
155526	C[C@H]1CN(CC[C@@]1(C)c2cccc(c2)C(=O)N)CCC(C)CC(C)(C)C
155579	COc1cccc(c1)C2CCC(CC2)NCCOc3ccccn3
155604	COc1ccc(cc1)NC(=O)Nc2nc3c(cn(n3)CCc4ccccc4)c5n2nc(n5)c6ccco6
155636	c1ccc(cc1)CCCn2cc3c(n2)nc(n4c3nc(n4)c5ccco5)NC(=O)Nc6cccc(c6)Cl
155678	COc1cccc(c1)C2CCC(CC2)N3CCN(CC3)c4ccccc4OC
155718	CN([C@H](CN1CCCC1)c2cccc(c2)NC(=O)[C@H](CC(=O)O)N)C(=O)Cc3ccc(c(c3)Cl)Cl
155719	COc1cccc2c1cccc2CCCNCCOc3ccccn3
155747	C[C@H]1CN(CC[C@@]1(C)c2cccc(c2)C(=O)N)Cc3ccc(cc3)SC
155781	COc1ccc(cc1)NC(=O)Nc2nc3c(cn(n3)CCCc4ccccc4)c5n2nc(n5)c6ccco6
155821	c1ccc(cc1)CCCn2cc3c(n2)nc(n4c3nc(n4)c5ccco5)N
155823	CN([C@H](CN1CCCC1)c2cccc(c2)NC(=O)[C@@H](CC(=O)O)N)C(=O)Cc3ccc(c(c3)Cl)Cl
155831	C[C@H]1CN(CC[C@@]1(C)c2cccc(c2)C(=O)N)Cc3ccc4ccccc4n3
155875	CCn1cc2c(n1)nc(n3c2nc(n3)c4ccco4)NC(=O)Nc5cccc(c5)Cl
155916	COc1ccccc1N2CCN(CC2)CCCCNC(=O)c3cccc4n3ncc4
155925	C[C@H]1CN(CC[C@@]1(C)c2cccc(c2)C(=O)N)Cc3cccc(c3)Cl
155985	COc1ccccc1N2CCN(CC2)CCCNC(=O)c3cnn4c3cccc4
156003	C[C@H]1CN(CC[C@@]1(C)c2cccc(c2)CO)CCc3ccccc3
156039	C[C@H]1CN(CC[C@@]1(C)c2cccc(c2)C(=O)N)CCC(C)c3ccccc3
156105	c1cnc(nc1)N2CCN(CC2)CCCC(=O)c3ccc(cc3)F
156142	CCn1cc2c(n1)nc(n3c2nc(n3)c4ccco4)N
156157	CCCn1cc2c(n1)nc(n3c2nc(n3)c4ccco4)NC(=O)Nc5cccc(c5)Cl
156223	COc1ccccc1N2CCN(CC2)CCCCNC(=O)c3cnn4c3cccc4
156224	COc1ccccc1N2CCN(CC2)CCNC(=O)c3cnn4c3cccc4
156295	COc1ccccc1N2CCN(CC2)CCCCNC(=O)c3cc4ccccc4[te]3
156320	c1ccc(cc1)CCn2cc3c(n2)nc(n4c3nc(n4)c5ccco5)NC(=O)Nc6cccc(c6)Cl
156321	CCCn1cc2c(n1)nc(n3c2nc(n3)c4ccco4)N
156335	c1ccc2c(c1)cc(o2)C3CN4CCC3CC4
156348	c1ccc(c(c1)N2CCN(CC2)Cc3cc4ccc(cc4[nH]3)C#N)Cl
156372	CCC1=C(C(N(C(=O)N1)C(=O)NCCCN2CCN(CC2)c3ccccc3C(=O)N)c4ccc(cc4F)F)C(=O)N
156373	CC1=C(C(N(C(=O)N1)C(=O)NCCCN2CCN(CC2)c3ccc(cc3)Cl)c4ccc(c(c4)F)F)C(=O)OC
156396	CCc1ccc(cc1)OCc2ccccc2C(=O)Nc3ccc4c(c3)c(cc(n4)C)N
156406	COc1ccccc1N2CCN(CC2)CCCCNC(=O)c3cc4ccccc4s3
156413	c1ccc(cc1)N2CCN(CC2)Cc3cc4cc(ccc4[nH]3)C#N
156432	CC(C)(C)n1cc2c(n1)nc(n3c2nc(n3)c4ccco4)NC(=O)Nc5cccc(c5)Cl
156437	c1ccc2c(c1)CC(O2)C3CN4CCC3CC4
156438	c1ccc(cc1)n2ccc(c2)CN3CCC4(CC3)C(=O)NCN4c5ccccc5
156457	c1ccc2c(c1)cc(o2)C(=O)NCCCCN3CCN(CC3)c4cccc(c4Cl)Cl
156478	c1cc(cc(c1)COc2ccc3c(c2)c(c[nH]3)CCN)COc4ccc5c(c4)c(c[nH]5)CCN
156485	CC1=C(C(N(C(=N1)C)CCC[C@H](C)CN2CCC(CC2)(c3ccccc3)C(=O)OC)c4ccc(c(c4)F)F)C(=O)OC
156486	CC1=C(C(N(C(=N1)C)CCCCCN2CCC(CC2)(c3ccccc3)C(=O)OC)c4ccc(c(c4)F)F)C(=O)OC
156505	c1ccc(cc1)N2CCN(CC2)Cc3cc4ccc(cc4[nH]3)C#N
156527	CC1=C(C(N(C(=O)N1)C(=O)NCCCN2CCC3(CC2)c4ccccc4C(=O)O3)c5ccc(c(c5)F)F)C(=O)OC
156534	CC1=C(C(N(C(=O)N1)C(=O)NCCCN2CCC(CC2)(c3ccccc3)OC)c4ccc(c(c4)F)F)C(=O)OC
156539	CC1=C(C(N(C(=O)N1)C(=O)NCCCN2CCN(CC2)c3ccccc3C(=O)N)c4ccc(c(c4)F)F)C(=O)C
156541	CC1(C(NC(=O)[C@@H](NC(=O)[C@H](CSS1)NC(=O)[C@@H]2[C@H](CCN2)c3ccc(cc3)O)Cc4ccccc4)C(=O)O)C
156547	COc1ccccc1N2CCN(CC2)CCCNC(=O)c3cc4ccccn4n3
156563	c1cc(ccc1N2CCN(CC2)Cc3c[nH]c4c3cc(cc4)C#N)F
156571	COc1ccccc1N2CCN(CC2)CCNC(=O)c3cc4ccccn4n3
156589	c1ccc(c(c1)C#N)S(=O)(=O)C2CCN(CC2)CCc3ccc(cc3F)F
156660	COc1ccccc1N2CCN(CC2)CCCCNC(=O)c3cc4ccccn4n3
156680	COCC1=C(C(N(C(=O)N1)C(=O)NCCCN2CCC(CC2)(C#N)c3ccc(cc3)F)c4ccc(c(c4)F)F)C(=O)OC
156682	COCC1=C(C(N(C(=O)N1)C(=O)NCCCN2CCC(CC2)(C#N)c3cccc(c3)F)c4ccc(c(c4)F)F)C(=O)OC
156686	c1ccc(cc1)[C@]([C@@H]2CCC(C2)(F)F)(C(=O)NC3CCN(CC3)Cc4ccoc4)O
156694	c1cc2c(cc1F)OC3(CC2)CCN(CC3)CCc4ccc(cc4F)F
156698	c1cc(ccc1C2=CCN(CC2)C[C@@H]3CCC=C(C3)c4ccc(cc4)O)O
156702	CC(C)CCn1cc2c(n1)nc(n3c2nc(n3)c4ccco4)NC(=O)Nc5cccc(c5)Cl
156703	CC(C)CCn1cc2c(n1)nc(n3c2nc(n3)c4ccco4)NC(=O)Nc5ccc(cc5)OC
156735	CC1=C(C(N(C(=N1)C)CCCCCN2CCN(CC2)c3ccccc3OC)c4ccc(c(c4)F)F)C(=O)OC
156742	CC1=C(C(N(C(=O)N1)C(=O)NCCCN2CCC3(CC2)c4ccccc4CO3)c5ccc(c(c5)F)F)C(=O)OC
156750	CC(C)(C)n1cc2c(n1)nc(n3c2nc(n3)c4ccco4)N
156754	c1ccc(cc1)C(C2CCCC2)(C(=O)NC3CCN(CC3)Cc4ccoc4)O
156758	CCC1=C(C(N(C(=O)N1)C(=O)NCCCN2CCN(CC2)c3ccccc3C(=O)N)c4ccc(cc4F)F)C(=O)OC
156814	CC1=C(C(N(C(=O)N1)C(=O)NCCCN2CCN(CC2)c3ccc(cc3)C(=O)C)c4ccc(c(c4)F)F)C(=O)OC
156825	c1cc2c(cc1C#N)c(c[nH]2)CN3CCN(CC3)c4ccc(c(c4)Cl)Cl
156839	c1cc(ccc1N2CCN(CC2)Cc3c[nH]c4c3cc(cc4)C#N)Cl
156848	c1cc2c(cc1OCCN3CCN(CC3)CCOc4ccc5c(c4)c(c[nH]5)CCN)c(c[nH]2)CCN
156867	CC1=C(C(N(C(=O)N1)C(=O)NCCCN2CCN(CC2)c3cccc(c3)C(F)(F)F)c4ccc(c(c4)F)F)C(=O)OC
156888	COc1ccccc1N2CCN(CC2)CCCCNC(=O)c3ccc4ccnn4c3
156889	COc1ccccc1N2CCN(CC2)CCCCCNC(=O)c3cc4ccccn4n3
156895	CC1=C(C(N(C(=N1)COC)CCCCCN2CCC(CC2)(C#N)c3ccccc3)c4ccc(c(c4)F)F)C(=O)OC
156899	CC1=C(C(N(C(=O)N1)C(=O)NCCCN2CCN(CC2)c3ccccc3C(=O)N)c4cc(c(c(c4)F)F)F)C(=O)OC
156921	c1ccc2c(c1)cc([te]2)C(=O)NCCCCN3CCN(CC3)c4cccc(c4Cl)Cl
156922	c1cc2c(cc1NC3=NCCN3)NCCN2
156939	c1ccc(c(c1)N2CCN(CC2)Cc3cc4cc(ccc4[nH]3)C#N)Cl
156957	CC1=C(C(N(C(=N1)C)CCCCCN2CCN(CC2)c3ccccc3C(=O)N)c4ccc(c(c4)F)F)C(=O)OC
157007	C[N+]12CCC(CC1)C(C2)C3Cc4ccccc4O3
157014	c1cc([se]c1)C2=CN3CCC2CC3
157049	c1cc2c(cc1OCCOc3ccc4c(c3)c(c[nH]4)CCN)c(c[nH]2)CCN
157050	c1cc(ccc1COc2ccc3c(c2)c(c[nH]3)CCN)COc4ccc5c(c4)c(c[nH]5)CCN
157053	Cn1cc2c(n1)nc(n3c2nc(n3)c4ccco4)NC(=O)Nc5cccc(c5)Cl
157100	CC1=C(C(N(C(=N1)C)CCC[C@H](C)CN2CCN(CC2)c3ccccc3C(=O)N)c4ccc(c(c4)F)F)C(=O)OC
157115	CC(=CCn1cc2c(n1)nc(n3c2nc(n3)c4ccco4)NC(=O)Nc5cccc(c5)Cl)C
157125	c1cc(c2c3c1C[C@@H]4[C@]5([C@]3(CCN4CC6CC6)[C@@H](O2)[C@@H](CC5)O)O)O
157145	COc1ccccc1N2CCN(CC2)CCCCCNC(=O)c3cnn4c3cccc4
157151	c1ccc2c(c1)nc(s2)C3=CN4CCC3CC4
157181	c1ccc(cc1)C(C2CCCC2)(C(=O)NC3CCN(CC3)Cc4cccnc4)O
157184	COc1ccc(cc1)NC(=O)Nc2nc3c(cn[nH]3)c4n2nc(n4)c5ccco5
157189	CC1=C(C(C(=C(N1)C)C(=O)NCCCN2CCC(CC2)(c3ccccc3)C(=O)OC)c4ccc(cc4)[N+](=O)[O-])C(=O)N
157198	CC1=C(C(N(C(=O)N1)C(=O)NCCCN2CCC(CC2)(c3ccccc3)C(=O)OC)c4cccc(c4)Cl)C(=O)OC
157229	CC1=C(C(N(C(=O)N1)C(=O)NCCCN2CCC(CC2)(c3ccccc3)C(=O)OC)c4ccc(cc4)[N+](=O)[O-])C(=O)OC
157239	CC1=C(C(N(C(=O)N1)C(=O)NCCCN2CCC3(CC2)c4ccccc4OC3=O)c5ccc(c(c5)F)F)C(=O)OC
157242	c1cc2c(cc1OCCNC(=O)COc3ccc4c(c3)c(c[nH]4)CCN)c(c[nH]2)CCN
157245	c1ccc2c(c1)cccc2CCn3cc4c(n3)nc(n5c4nc(n5)c6ccco6)N
157249	c1cc2c(cc1OCCCCCCOc3ccc4c(c3)c(c[nH]4)CCN)c(c[nH]2)CCN
157251	C[C@H]1CN(CCN1CCCNC(=O)N2C(C(=C(NC2=O)C)C(=O)OC)c3ccc(c(c3)F)F)c4ccccc4[N+](=O)[O-]
157253	CC1=C(C(N(C(=N1)C)CCCCCN2CCC(CC2)c3ccccc3C(F)(F)F)c4ccc(c(c4)F)F)C(=O)OC
157259	CC1=NC(=C(C(N1CCCCCN2CCC(CC2)(C#N)c3ccccc3)c4ccc(c(c4)F)F)C(=O)OC)COC
157262	c1ccc(cc1)[C@]([C@@H]2CCC(C2)(F)F)(C(=O)NC3CCN(CC3)Cc4cccc(c4)F)O
157271	COCC1=C(C(N(C(=O)N1)C(=O)NCCCN2CCC(CC2)(C#N)c3ccccc3)c4ccc(c(c4)F)F)C(=O)OC
157282	CC1=C(C(N(C(=O)N1)C(=O)NCCCN2CCN(CC2)c3ccccc3C(=O)N)c4ccc(c(c4)F)F)C(=O)OC
157283	CC1=C(C(N(C(=O)N1)C(=O)NCCCN2CCN(CC2)c3ccccc3C(=O)OC)c4ccc(c(c4)F)F)C(=O)OC
157287	CC1=C(C(N(C(=O)N1)C(=O)NCCCN2CCC3(CC2)c4ccccc4CC(=O)O3)c5ccc(c(c5)F)F)C(=O)OC
157294	c1ccc(cc1)[C@]([C@@H]2CCC(C2)(F)F)(C(=O)NC3CCN(CC3)Cc4ccc(cn4)N)O
157295	CC1=C(C(N(C(=O)N1)C(=O)NCCCN2CCC(CC2)(c3ccccc3)C(=O)OC)c4ccc(cc4)[N+](=O)[O-])C(=O)NC
157297	CC1=C(C(N(C(=O)N1)C(=O)NCCCN2CCC(CC2)(c3ccccc3)C(=O)OC)c4ccc(cc4)[N+](=O)[O-])C(=O)O
157302	CC1=C(C(N(C(=O)N1)C(=O)NCCCN2CCN(CC2)c3ccccc3C#N)c4ccc(c(c4)F)F)C(=O)OC
157303	CC1=C(C(N(C(=O)N1)C(=O)NCCCN2CCC(CC2)(C)c3ccccc3)c4ccc(c(c4)F)F)C(=O)OC
157304	CC1=C(C(N(C(=O)N1)C(=O)NCCCN2CCC3(CCc4c3cccc4)CC2)c5ccc(c(c5)F)F)C(=O)OC
157310	CCOc1ccccc1N2CCN(CC2)CCCNC(=O)N3C(C(=C(NC3=O)C)C(=O)OC)c4ccc(c(c4)F)F
157323	CC1=C(C(N(C(=O)N1)CCCCCN2CCC(CC2)(c3ccccc3)C(=O)OC)c4ccc(c(c4)F)F)C(=O)OC
157348	c1ccc2c(c1)c(cs2)C3(CN4CCC3CC4)O
157374	CC1=C(C(N(C(=O)N1)C(=O)NCCCN2CCN(CC2)c3ccccc3Cl)c4ccc(c(c4)F)F)C(=O)OC
157380	CC1=C(C(N(C(=O)N1)C(=O)NCCCN2CCN(CC2)c3ccccc3O)c4ccc(c(c4)F)F)C(=O)OC
157386	c1ccc2c(c1)cc(s2)C3(CN4CCC3CC4)O
157396	COc1ccccc1N2CCN(CC2)CCCCNC(=O)c3ccn4c(c3)ccn4
157401	CCCCn1cc2c(n1)nc(n3c2nc(n3)c4ccco4)NC(=O)Nc5cccc(c5)Cl
157412	CC1=C(C(N(C(=O)N1)C(=O)NCCCN2CCN(CC2)c3ccccc3C(=O)N)c4cc(c(c(c4)F)F)F)C(=O)C
157423	CC1=C(C(N(C(=O)N1)C(=O)NCCCN2CCN(CC2)c3cccc(c3)[N+](=O)[O-])c4ccc(c(c4)F)F)C(=O)OC
157425	CC1=C(C(N(C(=O)N1)C(=O)NCCCN2CCC(CC2)(c3ccccc3)C(=O)OC)c4ccc(cc4)Cl)C(=O)OC
157427	c1cc2c(cc1OCCNC(=O)NCCOc3ccc4c(c3)c(c[nH]4)CCN)c(c[nH]2)CCN
157430	CC1=C(C(N(C(=O)N1)C(=O)NCCCN2CCC(CC2)(c3ccccc3)C(=O)OC)c4ccc(cc4)[N+](=O)[O-])C(=O)N
157431	CCC1=C(C(N(C(=O)N1)C(=O)NCCCN2CCC(CC2)(C#N)c3ccccc3)c4ccc(cc4F)F)C(=O)N
157440	c1ccc(cc1)n2ccc(c2)CN3CCN(CC3)c4ccccc4
157448	CC1=C(C(N(C(=O)N1)C(=O)NCCCN2CCN(CC2)c3ccccc3[N+](=O)[O-])c4ccc(c(c4)F)F)C(=O)OC
157449	CC1=C(C(N(C(=O)N1)C(=O)NCCCN2CCC3(CC2)c4ccccc4CCO3)c5ccc(c(c5)F)F)C(=O)OC
157461	CCC1=C(C(N(C(=O)N1)C(=O)NCCCN2CCC(CC2)(c3ccccc3)C(=O)OC)c4ccc(cc4F)F)C(=O)N
157466	Cc1cc(ccc1N2CCN(CC2)CCCNC(=O)N3C(C(=C(NC3=O)C)C(=O)OC)c4ccc(c(c4)F)F)OC
157471	CC1=C(C(N(C(=O)N1)C(=O)NCCCN2CCC(CC2)(c3ccccc3)OC(=O)C)c4ccc(c(c4)F)F)C(=O)OC
157486	CC1=C(C(N(C(=O)N1)C(=O)NCCCN2CCC(CC2)(C#N)c3ccccc3)c4ccc(c(c4)F)F)C(=O)OC
157487	CC1=C(C(N(C(=O)N1)C(=O)NCCCN2CCC(CC2)c3ccccc3)c4ccc(c(c4)F)F)C(=O)OC
157510	CCC1=C(C(N(C(=O)N1)C(=O)NCCCN2CCC(CC2)(c3ccccc3)C(=O)OC)c4ccc(c(c4)F)F)C(=O)N
157519	CC1=C(C(N(C(=O)N1)CC(=O)NCCN2CCC(CC2)(c3ccccc3)C(=O)OC)c4ccc(c(c4)F)F)C(=O)OC
157524	COc1ccc(cc1)NC(=O)Nc2nc3ccc(cc3c4n2nc(n4)c5ccco5)Cl
157526	c1cocc1C2=CN3CCC2CC3
157528	c1ccc(cc1)C(C2CCCC2)(C(=O)NC3CCN(CC3)CC4CCCCCC4)O
157529	Cc1cccc(n1)CN2CCC(CC2)NC(=O)C(c3ccccc3)(C4CCCC4)O
157534	COc1ccc(cc1)NC(=O)Nc2nc3c(cn(n3)CCc4cccc5c4cccc5)c6n2nc(n6)c7ccco7
157541	CC(=CCn1cc2c(n1)nc(n3c2nc(n3)c4ccco4)N)C
157572	CC1=C(C(N(C(=N1)C)CCCCCN2CCC(CC2)(C#N)c3ccccc3)c4ccc(c(c4)F)F)C(=O)OC
157578	CCC1=C(C(N(C(=O)N1)C(=O)NCCC(C)N2CCC(CC2)(c3ccccc3)C(=O)OC)c4ccc(c(c4)F)F)C(=O)N
157579	CC1=C(C(N(C(=O)N1)C(=O)NCCCN2CCN(CC2)c3cccc(c3)Cl)c4ccc(c(c4)F)F)C(=O)OC
157586	COCC1=C(C(N(C(=O)N1)C(=O)NCCCN2CCC(CC2)(C#N)c3ccccc3F)c4ccc(c(c4)F)F)C(=O)OC
157593	CC1=C(C(N(C(=O)N1)C(=O)NCCCN2CCC(CC2)(c3ccccc3)C(=O)OC)c4cccc(c4)F)C(=O)OC
157598	CC(C)(C)n1cc2c(n1)nc(n3c2nc(n3)c4ccco4)NC(=O)Nc5ccc(cc5)OC
157627	c1ccc(c(c1)N2CCN(CC2)Cc3c[nH]c4c3cc(cc4)C#N)Cl
157635	CC1=C(C(N(C(=N1)C)CCCCCN2CCC(CC2)(c3ccccc3)C(=O)OC)c4ccc(cc4F)F)C(=O)OC
157646	CC1=C(C(N(C(=O)N1)C(=O)NCCCN2CCC(CC2)(c3ccccc3)C(=O)OC)c4ccc(cc4)F)C(=O)OC
157658	COc1ccccc1N2CCN(CC2)CCCCNC(=O)c3cccn4c3ccn4
157671	c1ccc2c(c1)cc(s2)C3=CN4CCC3CC4
157689	CC1=C(C(N(C(=N1)C)CCCCCN2CCC(CC2)(c3ccccc3)c4ccccc4)c5ccc(c(c5)F)F)C(=O)OC
157690	CC1=C(C(N(C(=N1)C)CCCCCN2CCC(CC2)c3ccccc3)c4ccc(c(c4)F)F)C(=O)OC
157737	CN(C)CCc1c[nH]c2c1cc(cc2)OS(=O)(=O)C(F)(F)F
157765	c1ccc(cc1)C2CCN(CC2)Cc3ccn(c3)c4ccccc4
157777	CC(=CCn1cc2c(n1)nc(n3c2nc(n3)c4ccco4)NC(=O)Nc5ccc(cc5)OC)C
157784	c1cc2c(cc1OS(=O)(=O)C(F)(F)F)c(c[nH]2)CCN
157838	c1ccc(cc1)n2ccc(c2)CN3CCC(CC3)(c4cccc(c4)C(F)(F)F)O
157847	C[N+]12CCC(CC1)C(C2)c3cc4ccccc4o3
157848	c1cc(cc(c1)Cl)NC(=O)Nc2nc3c(cn[nH]3)c4n2nc(n4)c5ccco5
157852	c1ccnc(c1)C2=CN3CCC2CC3
157867	c1cc2c(cc1OCC(=O)NCCCNC(=O)COc3ccc4c(c3)c(c[nH]4)CCN)c(c[nH]2)CCN
157885	Cc1cccc(c1)C2C(=C(NC(=O)N2C(=O)NCCCN3CCC(CC3)(c4ccccc4)C(=O)OC)C)C(=O)OC
157902	CCC1=C(C(N(C(=O)N1)C(=O)NCCCN2CCC(CC2)(c3ccccc3)C(=O)OC)c4ccc(cc4)[N+](=O)[O-])C(=O)N
157937	c1cc(cc(c1)Cl)NC(=O)Nc2nc3ccc(cc3c4n2nc(n4)c5ccco5)Cl
157952	CN(C)CCc1c[nH]c2c1cc(cc2)/C=C/C(=O)NCc3ccc(cc3)OC
157953	C[N+]12CCC(CC1)C(=C2)c3cc4ccccc4o3
157982	c1ccc2c(c1)nc(o2)C3=CN4CCC3CC4
157994	CC1=C(C(N(C(=O)N1)C(=O)NCCCN2CCC(CC2)(c3ccccc3)C(=O)OC)c4ccc(cc4F)F)C(=O)OC
158001	COc1ccccc1C2=CN3CCC2CC3
158012	CC1=C(C(N(C(=N1)C)CCC[C@@H](C)CN2CCN(CC2)c3ccccc3C(=O)N)c4ccc(c(c4)F)F)C(=O)OC
158017	c1cc(ccc1NC(=O)COc2ccc3c(c2)c(c[nH]3)CCN)NC(=O)COc4ccc5c(c4)c(c[nH]5)CCN
158032	CC(C)(C)c1ccc2c(c1)c(c[nH]2)CCNC
158033	CNS(=O)(=O)CCc1ccc2c(c1)c(c[nH]2)C3CCN(CC3)C
158046	Cn1cc2c(n1)nc(n3c2nc(n3)c4ccco4)N
158115	CC1=C(C(N(C(=N1)C)CCCCCN2CCC(CC2)(c3ccccc3)C(=O)OC)c4ccc(cc4F)F)C(=O)NC
158119	c1ccc(cc1)[C@]([C@@H]2CCC(C2)(F)F)(C(=O)NC3CCN(CC3)Cc4ccccn4)O
158169	CC1(CCN(CC1)CCCNC(=O)N2C(C(=C(NC2=O)COC)C(=O)OC)c3ccc(c(c3)F)F)c4ccccc4
158216	Cc1ccccc1N2CCN(CC2)CCCNC(=O)N3C(C(=C(NC3=O)C)C(=O)OC)c4ccc(c(c4)F)F
158219	c1ccc(cc1)n2ccc(c2)CN3CCC(CC3)(c4ccc(cc4)Cl)O
158220	c1cc2c(cc1OCCN3CCN(CC3)C(=O)COc4ccc5c(c4)c(c[nH]5)CCN)c(c[nH]2)CCN
158239	CC1=C(C(C(=C(N1)C)C(=O)NCCCN2CCC(CC2)(C)c3ccccc3)c4ccc(cc4)[N+](=O)[O-])C(=O)N
158248	Cc1ccc(cc1C)C2CCN(CC2)Cc3ccc4c(c3)OCC(=O)N4
158258	CC1=C(C(N(C(=O)N1)C(=O)NCCCN2CCC(CC2)(c3ccccc3)C(=O)OC)c4ccc5c(c4)non5)C(=O)OC
158259	CC1=C(C(N(C(=O)N1)C(=O)NCCCN2CCN(CC2)c3ccccc3)c4ccc(c(c4)F)F)C(=O)OC
158269	c1cc2c(cc1OCC(=O)N3CCN(CC3)C(=O)COc4ccc5c(c4)c(c[nH]5)CCN)c(c[nH]2)CCN
158272	c1ccc2c(c1)c(cs2)C3=CN4CCC3CC4
158276	c1cc2c(c(c1)F)CCC3(O2)CCN(CC3)CCc4ccc(cc4F)F
158279	Cc1ccc(cc1)C2C(=C(NC(=O)N2C(=O)NCCCN3CCC(CC3)(c4ccccc4)C(=O)OC)C)C(=O)OC
158307	c1ccc(cc1)[C@]([C@@H]2CCC(C2)(F)F)(C(=O)NC3CCN(CC3)Cc4cccc(c4)N)O
158315	Cc1cc(cs1)CN2CCC(CC2)NC(=O)C(c3ccccc3)(C4CCCC4)O
158316	CC1=C(C(N(C(=O)N1)C(=O)NCCCN2CCN(CC2)c3ccc(cc3)OC)c4ccc(c(c4)F)F)C(=O)OC
158360	CC1=C(C(N(C(=N1)C)CCC[C@@H](C)CN2CCC(CC2)(C#N)c3ccccc3)c4ccc(c(c4)F)F)C(=O)OC
158361	CC1=C(C(N(C(=N1)C)CCCCCN2CCN(CC2)c3ccccc3C(=O)OC)c4ccc(c(c4)F)F)C(=O)OC
158364	c1ccc(cc1)C2=CCN(CC2)Cc3ccn(c3)c4ccccc4
158365	c1ccc(c(c1)COc2ccc3c(c2)c(c[nH]3)CCN)COc4ccc5c(c4)c(c[nH]5)CCN
158369	C[C@@H](c1c[nH]c2c1cccc2)[C@H](C(=O)N[C@H](CCCCN)C(=O)OC(C)(C)C)N3CCN(C3=O)CCCc4ccccc4
158379	c1cc(oc1)c2nc3c4cn(nc4nc(n3n2)N)CCc5cc(c(cc5Br)Br)Br
158412	CC1=C(C(N(C(=O)N1)C(=O)NCCCN2CCN(CC2)c3ccccc3OC)c4ccc(c(c4)F)F)C(=O)OC
158414	c1ccc(cc1)n2ccc(c2)CN3CCN(CC3)c4ccccn4
158417	c1ccc(cc1)[C@]([C@@H]2CCC(C2)(F)F)(C(=O)NC3CCN(CC3)Cc4ccsc4)O
158418	c1ccc(cc1)C(C2CCCC2)(C(=O)NC3CCN(CC3)CC4CCCCCCC4)O
158420	c1ccc2c(c1)cc(o2)C3(CN4CCC3CC4)O
158424	c1ccc2c(c1)CCC3(O2)CCN(CC3)CCc4ccc(cc4F)F
158435	CC1=C(C(N(C(=N1)C)CCCCCN2CCC(CC2)c3ccccc3OC)c4ccc(c(c4)F)F)C(=O)OC
158436	CC(=CCCN1CCC(CC1)NC(=O)[C@](c2ccccc2)([C@H]3CC[C@@H](C3)F)O)C
158488	CC1=C(C(N(C(=N1)C)CCCCCN2CCC(CC2)(c3ccccc3)C(=O)OC)c4ccc(cc4F)F)C(=O)N
158497	COc1cccc(c1)CN2CCC(CC2)NC(=O)C(c3ccccc3)(C4CCCC4)O
158501	COc1ccc2c(c1)CCC3(O2)CCN(CC3)CCc4ccc(cc4F)F
158507	CC(=CCCN1CCC(CC1)NC(=O)[C@](c2ccccc2)([C@H]3CCC(C3)(F)F)O)C
158519	c1ccc(cc1)[C@]([C@@H]2CCC(C2)(F)F)(C(=O)NC3CCN(CC3)Cc4ccc(cc4)N)O
158523	CC1=C(C(N(C(=N1)C)CCC[C@H](C)CN2CCC(CC2)(C#N)c3ccccc3)c4ccc(c(c4)F)F)C(=O)OC
158524	CC1=C(C(N(C(=O)N1)C(=O)NCCCN2CCC3(CCCc4c3cccc4)CC2)c5ccc(c(c5)F)F)C(=O)OC
158535	CC1=C(C(N(C(=N1)C)CCCCN2CCC(CC2)(c3ccccc3)C(=O)OC)c4ccc(c(c4)F)F)C(=O)OC
158536	c1ccc2c(c1)nc(s2)C3(CN4CCC3CC4)O
158545	Cc1ccc(cc1)CN2CCC(CC2)NC(=O)C(c3ccccc3)(C4CCCC4)O
158546	c1cc(ccc1S(=O)(=O)C2CCN(CC2)CCc3ccc(cc3F)F)Cl
158565	CC1=C(C(C(=C(N1)C)C(=O)NCCCN2CCC(CC2)(c3ccccc3)C(=O)C)c4ccc(cc4)[N+](=O)[O-])C(=O)N
158576	C[C@@H]1CN(CCN1CCCNC(=O)N2C(C(=C(NC2=O)C)C(=O)OC)c3ccc(c(c3)F)F)c4ccccc4[N+](=O)[O-]
158637	CCN(CC)CCc1c[nH]c2c1cc(cc2)OS(=O)(=O)C(F)(F)F
158664	c1ccn(c1)c2cc3c(nc2)[C@H]4[C@@]56CCN([C@@H]([C@@]5(C3)O)Cc7c6c(c(cc7)O)O4)CC8CC8
158671	Cc1ccc(cc1)C2CCN(CC2)Cc3ccc4c(c3)OCC(=O)N4
158697	CCCN(CCC)CCc1c[nH]c2c1cc(cc2)OS(=O)(=O)C(F)(F)F
158706	c1ccc(cc1)c2c[nH]c3c2C[C@]4(C5Cc6ccc(c7c6[C@]4([C@H]3O7)CCN5CC8CC8)O)O
158723	c1cc(ccc1C(=O)CCCN2CCC(C2)(c3ccc(cc3)Cl)O)F
158740	c1ccc2c(c1)c(co2)C3=CN4CCC3CC4
158742	c1ccc(c(c1)C2=CN3CCC2CC3)O
158831	c1cc2c(c(c1)F)OC3(CC2)CCN(CC3)CCc4ccc(cc4F)F
158858	c1cscc1C2=CN3CCC2CC3
158925	c1ccc2c(c1)CCC3(C2)CCN(CC3)CCc4ccc(cc4F)F
158926	COc1cccc(c1)CN2CCC(CC2)NC(=O)[C@](c3ccccc3)([C@@H]4CCC(C4)(F)F)O
158940	c1ccc(cc1)C2=CCN(CC2)C[C@@H]3CCC=C(C3)c4ccc(cc4)O
158989	c1cc2c(cc1OCCCN3CCC(CC3)c4c5ccc(cc5on4)F)occ(c2=O)CO
159020	Cc1ccc(cc1C)N2CCN(CC2)Cc3ccc4c(c3)NC(=O)CO4
159052	CC1=C(C(C(=C(N1)C)C(=O)NCCCN2CCC(CC2)(c3ccccc3)C(=O)OC)c4ccc5c(c4)OCO5)C(=O)C
159066	Cc1ccc(cc1)N2CCN(CC2)Cc3ccc4c(c3)NC(=O)CO4
159104	CCOC(=O)C1(CCN(CC1)CCCNC(=O)C2=C(NC(=C(C2c3ccc(cc3)[N+](=O)[O-])C(=O)C)C)C)c4ccccc4
159122	Cc1c(c2c(n1Cc3ccccc3)[C@H]4[C@@]56CCN(C([C@@]5(C2)O)Cc7c6c(c(cc7)O)O4)CC8CC8)c9ccccc9
159162	COc1ccc2c(c1)c(c[nH]2)C3CC3N
159210	COc1ccc2c(c1)CCC3(O2)CCN(CC3)CCCC(=O)c4ccc(cc4)F
159223	COc1cccc2c1c(c[nH]2)C3CC3N
159274	CN1CC[C@]23c4c5ccc(c4O[C@H]2c6c(c(cn6Cc7ccccc7)c8ccccc8)C[C@]3(C1C5)O)O
159342	c1ccc(cc1)[C@]([C@@H]2CCC(C2)(F)F)(C(=O)NC3CCN(CC3)Cc4cccc(c4)CO)O
159352	c1ccc(cc1)n2ccc(c2)CN3CCC(CC3)n4c5ccccc5nc4O
159354	CCOC(=O)C1(CCN(CC1)CCCNC(=O)C2=C(NC(=C(C2c3ccc(cc3)[N+](=O)[O-])C(=O)N)C)C)c4ccccc4
159361	c1ccc(cc1)N2CCN(CC2)Cc3ccc4c(c3)NC(=O)CO4
159401	c1cc2c(cc1O)[C@@]34CCCC[C@H]3[C@@H](C2)N(CC4)CCCN5CC[C@]67CCCC[C@H]6[C@H]5Cc8c7cc(cc8)O
159413	CN[C@@H]1CCc2c(c3cc(ccc3[nH]2)C(=O)N)C1
159432	Cc1ccc(cc1)N2CCN(CC2)Cc3ccc4c(c3)OCC(=O)N4
159444	Cc1cccc(c1)CN2CCC(CC2)NC(=O)C(c3ccccc3)(C4CCCC4)O
159450	c1ccc2c(c1)c(c[nH]2)C3CC3N
159458	c1ccc2c(c1)c(c[nH]2)[C@@H]3C[C@H]3N
159498	CC(=CCCN1CCC(CC1)NC(=O)[C@](c2ccccc2)([C@H]3CC[C@H](C3)F)O)C
159501	Cc1ccc(cc1C)N2CCN(CC2)Cc3ccc4c(c3)OCC(=O)N4
159513	CC(=CCCN1CCC(CC1)NC(=O)[C@](c2ccccc2)([C@H]3CC[C@@H](C3)O)O)C
159532	c1ccc2c(c1)CCC3(S2(=O)=O)CCN(CC3)CCc4ccc(cc4F)F
159562	c1ccc(cc1)C(C2CCCC2)(C(=O)NC3CCN(CC3)Cc4ccsc4)O
159584	c1cc(cc(c1)S(=O)(=O)C2CCN(CC2)CCc3ccc(cc3F)F)C(=O)N
159593	CCOC(=O)C1(CCN(CC1)CCCNC(=O)C2=C(NC(=C(C2c3ccc4c(c3)OCO4)C(=O)N)C)C)c5ccccc5
159611	c1ccc(cc1)[C@]([C@@H]2CCC(C2)(F)F)(C(=O)NC3CCN(CC3)Cc4ccc(c(c4)F)N)O
159612	Cc1ccc(cc1)c2cn(c3c2C[C@]4(C5Cc6ccc(c7c6[C@]4([C@H]3O7)CCN5CC8CC8)O)O)Cc9ccccc9
159636	c1ccc(cc1)[C@]([C@@H]2CCC(C2)(F)F)(C(=O)NC3CCN(CC3)Cc4cccc(c4)CN)O
159652	CC1=C(C(C(=C(N1)C)C(=O)NCCCN2CCC(CC2)c3ccccc3)c4ccc(cc4)[N+](=O)[O-])C(=O)NC
159680	CC(=CCCN1CCC(CC1)NC(=O)[C@](c2ccccc2)([C@@H]3CCC(C3)(F)F)O)C
159682	c1ccc(cc1)CCC(CN2CCC3(CCc4cc(ccc4O3)F)CC2)O
159697	CCCN1CC[C@]23c4c5ccc(c4O[C@H]2c6c(c(cn6Cc7ccccc7)c8ccccc8)C[C@]3(C1C5)O)O
159721	CC1=C(C(C(=C(N1)C)C(=O)NCCCN2CCC(CC2)(c3ccccc3)O)c4ccc(cc4)[N+](=O)[O-])C(=O)N
159724	c1cc2c(cc1O)[C@@]34CCCC[C@H]3[C@@H](C2)N(CC4)CCCCCCN5CC[C@]67CCCC[C@H]6[C@H]5Cc8c7cc(cc8)O
159729	CC(Cc1c2ccoc2c(c3c1occ3)Br)N
159731	CC1CN(CCC1(C)c2cccc(c2)O)CC(C(C)C)NC(=O)CCc3ccc(cc3)O
159743	c1ccc(cc1)C(C2CCCC2)(C(=O)NC3CCN(CC3)Cc4ccccn4)O
159746	CC(CN)c1c[nH]c2c1cccc2
159747	CC(CN)c1c[nH]c2c1cc(cc2)OC
159766	COC(=O)CCCCCCCCC(=O)Oc1ccc2c(c1)[C@@]34CCCC[C@H]3[C@@H](C2)N(CC4)CC5CCC5
159833	c1ccc(cc1)[C@]([C@@H]2CCC(C2)(F)F)(C(=O)NC3CCN(CC3)Cc4cccc(c4)O)O
159834	c1ccc(cc1)C(C2CCCC2)(C(=O)NC3CCN(CC3)Cc4ccncc4)O
159853	c1ccc(cc1)C(C2CCCC2)(C(=O)NC3CCN(CC3)CC4CCCCC4)O
159899	COc1ccc(cc1)C2CCN(CC2)Cc3ccc4c(c3)OCC(=O)N4
159900	c1ccc(cc1)N2CCN(CC2)Cc3ccc4c(c3)OCC(=O)N4
159963	c1ccc(cc1)Cn2cc(c3c2[C@H]4[C@@]56CCN(C([C@@]5(C3)O)Cc7c6c(c(cc7)O)O4)CC8CC8)c9ccccc9
159982	CCCn1c2c(c(=O)n(c1=O)CCC)nc([nH]2)CC3CCCC3
159983	CCCn1c2c(c(=O)n(c1=O)CCC)nc[nH]2
160013	CC1=C(C(C(=C(N1)C)C(=O)NCCCN2CCC(CC2)(C#N)c3ccccc3)c4ccc(cc4)[N+](=O)[O-])C(=O)N
160024	c1cc(ccc1N2CCN(CC2)Cc3ccc4c(c3)OCC(=O)N4)Cl
160050	c1cc2c(cc1F)c(c[nH]2)C3CC3N
160102	c1cc(ccc1C(=O)N)S(=O)(=O)C2CCN(CC2)CCc3ccc(cc3F)F
160144	COc1c2ccccc2ccc1C(=O)NCCCCN3CCN(CC3)c4cccc(c4Cl)Cl
160151	c1ccc(cc1)/C=C/C2CCN(C=C2)CCc3c[nH]c4c3cccn4
160219	c1ccc(cc1)CN2CCC(CC2)NC(=O)[C@](c3ccccc3)([C@@H]4CCC(C4)(F)F)O
160328	c1ccc(cc1)/C=C/C2=CCN(CC2)CCc3cc-4ccc[nH]c4n3
160370	CC1=C(C(C(=C(N1)C)C(=O)NCCCN2CCC(CC2)(c3ccccc3)C(=O)OC)c4ccc(cc4)[N+](=O)[O-])C(=O)C
160379	COc1ccc(cc1)N2CCN(CC2)CCc3c[nH]c4c3cccn4
[truncated: 2,742 more rows]

## Sheet: Kinase_IC50 (nM)
Table S1. The Compound ID, Target ID, SIMLES, Ki and IC50 value of 17,100 chemical-protein interaction (CPI) pairs among 4,741 compounds and 97 G protein-coupled receptors (GPCRs), and 13,600 CPI pairs among 2,827 compounds and 206 kinases (0 value denotes the unreported CPI pairs).
COMPOUND	hABL1_1950	hABL2_1942	hAKT1_2014	hAKT2_2120	hAKT3_2128	hALK_949	hAURa_2362	hAURb_2346	hAURc_2382	hAXL_929	hBLK_2315	hBMX_2265	hBRAF_1421	hBRSK2_2283	hBTK_2269	hCAMK1_1725	hCAMK2A_1489	hCAMK2B_1515	hCAMK2D_1471	hCAMK2G_1496	hCAMK4_1879	hCAMKK1_655	hCDC42BPA_1153	hCDC7_4	hCDK1_416	hCDK2_583	hCDK3_601	hCDK4_340	hCDK5_607	hCDK6_421	hCDK7_564	hCDK9_246	hCHUK_513	hCLK1_121	hCSF1R_55	hCSK_2470	hCSNK1A1_1040	hCSNK1D_2523	hCSNK1E_2527	hCSNK1G1_1165	hCSNK1G2_1221	hCSNK2A1_457	hCSNK2A2_468	hChk1_1758	hChk2_1009	hDAPK3_1202	hDDR2_382	hDYRK1A_113	hDYRK2_173
1	0	0	0	0	0	0	0	0	0	0	0	0	0	0	0	0	0	0	0	0	0	0	0	0	0	0	0	0	0	0	0	0	0	0	0	0	0	0	0	0	0	40	0	0	0	0	0	0	0
2	0	0	0	0	0	0	0	0	0	0	0	0	0	0	0	0	0	0	0	0	0	0	0	0	0	0	0	0	0	0	0	0	0	0	0	0	0	0	0	0	0	0	0	0	0	0	0	0	0
18	0	0	0	0	0	0	0	0	0	0	0	0	0	0	0	0	0	0	0	0	0	0	0	0	0	0	0	0	0	0	0	0	0	0	0	0	0	122	0	0	0	0	0	0	0	0	0	0	0
22	0	0	0	0	0	0	0	0	0	0	0	0	0	0	0	0	0	0	0	0	0	0	0	0	0	0	0	0	0	0	0	0	0	0	0	0	0	0	0	0	0	0	0	0	0	0	0	0	0
29	0	0	0	0	0	0	0	0	0	0	0	0	0	0	0	0	0	0	0	0	0	0	0	0	0	0	0	0	0	0	0	0	0	0	0	0	0	0	0	0	0	0	0	0	0	0	0	0	0
33	0	0	0	0	0	0	0	0	0	0	0	0	0	0	0	0	0	0	0	0	0	0	0	0	0	0	0	0	0	0	0	0	0	0	0	0	0	1500	0	0	0	0	0	0	0	0	0	80	900
50	0	0	0	0	0	0	0	0	0	0	0	0	0	0	0	0	0	0	0	0	0	0	0	0	4000	0	0	0	1600	1700	0	0	0	0	0	0	0	0	0	0	0	4072.5	0	0	0	0	0	0	0
51	0	0	0	0	0	0	0	0	0	0	0	0	0	0	0	0	0	0	0	0	0	0	0	0	0	0	0	0	0	0	0	0	0	0	0	0	0	0	0	0	0	0	0	0	0	0	0	0	0
56	0	0	0	0	0	0	0	0	0	0	0	0	0	0	0	0	0	0	0	0	0	0	0	0	0	0	0	0	0	0	0	0	0	0	0	0	0	0	0	0	0	0	0	0	0	0	0	0	0
62	0	0	0	0	0	0	0	0	0	0	0	0	0	0	0	0	0	0	0	0	0	0	0	0	0	0	0	0	0	0	0	0	0	0	0	0	0	0	0	0	0	0	0	0	0	0	0	0	0
88	0	0	0	0	0	0	0	0	0	0	0	0	0	0	0	0	0	0	0	0	0	0	0	0	0	0	0	0	0	0	0	0	0	0	0	0	0	0	0	0	0	0	0	0	0	0	0	0	0
90	0	0	0	0	0	0	0	0	0	0	0	0	0	0	0	0	0	0	0	0	0	0	0	0	0	0	0	0	0	0	0	0	0	0	0	0	0	0	0	0	0	0	0	0	0	0	0	0	0
94	0	0	0	0	0	0	0	0	0	0	0	0	0	0	0	0	0	0	0	0	0	0	0	0	0	0	0	5810	0	0	0	0	0	0	0	0	0	0	0	0	0	0	0	0	0	0	0	0	0
95	0	0	0	0	0	0	0	0	0	0	0	0	0	0	0	0	0	0	0	0	0	0	0	0	0	0	0	990	0	0	0	0	0	0	0	0	0	0	0	0	0	0	0	0	0	0	0	0	0
98	0	0	0	0	0	0	0	0	0	0	0	0	0	0	0	0	0	0	0	0	0	0	0	0	0	0	0	0	0	0	0	0	0	0	0	0	0	0	0	0	0	0	0	0	0	0	0	0	0
100	0	0	0	0	0	0	0	0	0	0	0	0	0	0	0	0	0	0	0	0	0	0	0	0	0	0	0	0	0	0	0	0	0	0	0	0	0	0	0	0	0	0	0	0	0	0	0	0	0
126	0	0	0	0	0	0	0	0	0	0	0	0	0	0	0	0	25	25	25	25	0	0	0	0	1115	806.75	0	148.6	0	0	0	0	0	0	0	0	0	0	0	0	0	0	0	0	0	0	0	0	0
127	125	125	0	0	0	0	0	0	0	0	0	0	0	0	0	0	0	0	0	0	0	0	0	0	0	0	0	0	0	0	0	0	0	0	0	0	0	0	0	0	0	0	0	0	0	0	0	0	0
149	0	0	0	0	0	0	0	0	0	0	0	0	0	0	0	0	0	0	0	0	0	0	0	0	0	0	0	0	0	0	0	0	0	0	0	0	0	0	0	0	0	1716.67	0	0	0	0	0	0	0
156	0	0	0	0	0	0	0	0	0	0	0	0	0	0	0	0	0	0	0	0	0	0	0	0	3940.77	0	0	7115	170	80	400	0	0	0	0	0	0	0	0	0	0	0	0	0	0	0	0	0	0
192	0	0	0	0	0	0	0	0	0	0	0	0	0	0	0	0	0	0	0	0	0	0	0	0	0	0	0	0	0	0	0	0	0	0	0	0	0	0	0	0	0	0	0	0	0	0	0	0	0
194	0	0	0	0	0	0	0	0	0	0	0	0	0	0	0	0	0	0	0	0	0	0	0	0	0	0	0	0	0	0	0	0	0	0	0	0	0	0	0	0	0	0	0	0	0	0	0	0	0
195	0	0	0	0	0	0	0	0	0	0	0	0	0	0	0	0	0	0	0	0	0	0	0	0	0	0	0	0	0	0	0	0	0	0	0	0	0	0	0	0	0	0	0	0	0	0	0	0	0
196	0	0	0	0	0	0	0	0	0	0	0	0	0	0	0	0	0	0	0	0	0	0	0	0	0	0	0	0	0	0	0	0	0	0	0	0	0	0	0	0	0	0	0	0	0	0	0	0	0
197	0	0	0	0	0	0	0	0	0	0	0	0	0	0	0	0	0	0	0	0	0	0	0	0	0	0	0	0	0	0	0	0	0	0	0	0	0	0	0	0	0	0	0	0	0	0	0	0	0
198	0	0	0	0	0	0	0	0	0	0	0	0	0	0	0	0	0	0	0	0	0	0	0	0	0	0	0	0	0	0	0	0	0	0	0	0	0	0	0	0	0	0	0	0	0	0	0	0	0
199	0	0	0	0	0	1200	0	0	0	0	0	0	0	0	0	0	0	0	0	0	0	0	0	0	0	0	0	0	0	0	0	0	0	0	84	0	0	0	0	0	0	0	0	0	0	0	0	0	0
200	0	0	0	0	0	0	0	35	210	0	0	0	0	0	0	0	0	0	0	0	0	0	0	0	0	0	0	0	0	0	0	0	0	0	0	0	0	0	0	0	0	0	0	0	0	0	0	0	0
201	0	0	0	0	0	0	0	0	0	0	0	0	0	0	0	0	0	0	0	0	0	0	0	0	0	0	0	0	0	0	0	0	0	0	0	0	0	0	0	0	0	0	0	0	0	0	0	0	0
203	0	0	0	0	0	0	0	0	0	0	0	0	0	0	0	0	0	0	0	0	0	0	0	0	0	0	0	0	0	0	0	0	0	0	0	0	0	0	0	0	0	0	0	0	0	0	0	0	0
204	0	0	0	0	0	0	0	0	0	0	0	0	0	0	0	0	0	0	0	0	0	0	0	0	0	0	0	0	0	0	0	0	0	0	95	0	0	0	0	0	0	0	0	0	0	0	0	0	0
205	0	0	0	0	0	0	0	0	0	0	0	0	0	0	0	0	0	0	0	0	0	0	0	0	0	0	0	0	0	0	0	0	0	0	0	0	0	0	0	0	0	0	0	0	0	0	0	0	0
210	0	0	0	0	0	0	0	0	0	0	0	0	0	0	0	0	0	0	0	0	0	0	0	0	0	0	0	0	0	0	0	0	0	0	0	0	0	0	0	0	0	0	0	0	0	0	0	0	0
213	0	0	0	0	0	0	0	0	0	0	0	0	0	0	0	0	0	0	0	0	0	0	0	0	0	0	0	0	0	0	0	0	0	0	0	0	0	0	0	0	0	0	0	0	0	0	0	0	0
224	0	0	0	0	0	0	0	0	0	0	0	0	0	0	0	0	0	0	0	0	0	0	0	0	0	0	0	0	0	0	0	0	0	0	0	0	0	0	0	0	0	0	0	0	0	0	0	0	0
234	0	0	0	0	0	0	0	0	0	0	0	0	0	0	0	0	0	0	0	0	0	0	0	0	0	0	0	0	0	0	0	0	0	0	0	0	0	0	0	0	0	0	0	0	0	0	0	0	0
285	0	0	0	0	0	0	0	0	0	0	0	0	0	0	0	0	0	0	0	0	0	0	0	0	0	5820.7	0	0	7000	0	0	0	0	0	0	0	0	0	0	0	0	0	0	0	0	0	0	0	0
314	0	0	0	0	0	0	0	0	0	0	0	0	0	0	0	0	0	0	0	0	0	0	0	0	0	447.5	0	0	318	0	800	230	0	0	0	0	0	0	0	0	0	0	0	0	0	0	0	0	0
332	0	0	0	0	0	0	0	0	0	0	0	0	0	0	0	0	0	0	0	0	0	0	0	0	240	180	0	0	0	0	1100	0	0	0	0	0	0	0	0	0	0	0	0	0	0	0	0	0	0
342	0	0	0	0	0	0	0	0	0	0	0	0	0	0	0	0	0	0	0	0	0	0	0	0	0	0	0	0	0	0	0	0	0	0	0	0	0	0	0	0	0	0	0	0	0	0	0	0	0
402	0	0	0	0	0	0	0	0	0	0	0	0	0	0	0	0	0	0	0	0	0	0	0	0	6200	0	0	0	3100	6000	0	0	0	0	0	0	0	0	0	0	0	0	0	0	0	0	0	0	0
403	0	0	0	0	0	0	0	0	0	0	0	0	0	0	0	0	0	0	0	0	0	0	0	0	0	0	0	0	0	0	0	0	0	0	0	0	0	0	0	0	0	0	0	0	0	0	0	0	0
405	0	0	0	0	0	0	0	0	0	0	0	0	0	0	0	270	270	270	270	270	270	0	0	0	0	0	0	0	0	0	0	0	0	0	0	0	0	0	0	0	0	0	0	0	0	0	0	0	0
406	0	0	0	0	0	0	0	0	0	0	0	0	0	0	0	0	184	184	184	184	0	0	0	0	0	0	0	830	0	0	0	0	0	0	0	0	0	0	0	0	0	0	0	0	0	0	0	0	0
408	0	0	0	0	0	0	0	0	0	0	0	0	0	0	0	0	0	0	0	0	0	0	0	0	0	0	0	0	0	0	0	0	0	0	0	0	0	0	0	0	0	0	0	0	0	0	0	0	0
409	0	0	0	0	0	0	0	0	0	0	0	0	0	0	0	0	0	0	0	0	0	0	0	0	0	0	0	0	0	0	0	0	0	0	0	0	0	0	0	0	0	0	0	0	0	0	0	0	0
410	0	0	0	0	0	0	0	0	0	0	0	0	0	0	0	0	0	0	0	0	0	0	0	0	0	0	0	0	0	0	0	0	0	0	0	0	0	0	0	0	0	0	0	0	0	0	0	0	0
411	0	0	0	0	0	0	0	0	0	0	0	0	0	0	0	0	0	0	0	0	0	0	0	0	0	0	0	0	0	0	0	0	0	0	0	0	0	0	0	0	0	0	0	0	0	0	0	0	0
412	0	0	0	0	0	0	0	0	0	0	0	0	0	0	0	0	0	0	0	0	0	0	0	0	0	0	0	0	0	0	0	0	0	0	0	0	0	0	0	0	0	0	0	0	0	0	0	0	0
413	0	0	0	0	0	0	0	0	0	0	0	0	0	0	0	0	0	0	0	0	0	0	0	0	0	0	0	0	0	0	0	0	0	0	0	0	0	0	0	0	0	0	0	0	0	0	0	0	0
414	0	0	0	0	0	0	0	0	0	0	0	0	0	0	0	0	0	0	0	0	0	0	0	0	0	0	0	0	0	0	0	0	0	0	0	0	0	0	0	0	0	0	0	0	0	0	0	0	0
485	0	0	0	0	0	0	0	0	0	0	0	0	1700	0	0	0	0	0	0	0	0	0	0	0	0	0	0	0	0	0	0	0	0	0	0	0	0	0	0	0	0	0	0	0	0	0	0	0	0
500	0	0	0	0	0	0	0	0	0	0	0	0	0	0	0	0	0	0	0	0	0	0	0	0	0	0	0	0	0	0	0	0	0	0	0	0	0	0	0	0	0	0	0	0	0	0	0	0	0
501	0	0	0	0	0	0	0	0	0	0	0	0	0	0	0	0	0	0	0	0	0	0	0	0	0	0	0	0	0	0	0	0	0	0	0	0	0	0	0	0	0	0	0	0	0	0	0	0	0
503	0	0	0	0	0	0	0	0	0	0	0	0	3000	0	0	0	0	0	0	0	0	0	0	0	0	0	0	0	0	0	0	0	0	0	0	0	0	0	0	0	0	0	0	0	0	0	0	0	0
517	0	0	0	0	0	0	0	0	0	0	0	0	0	0	0	0	0	0	0	0	0	0	0	0	0	3300	0	0	0	0	0	0	0	0	0	2100	0	0	0	0	0	0	0	0	0	0	0	0	0
525	400	0	0	0	0	0	0	0	0	0	0	0	0	0	0	0	0	0	0	0	0	0	0	0	0	0	0	0	0	0	0	0	0	0	0	0	0	0	0	0	0	0	0	0	0	0	0	0	0
538	110	0	0	0	0	0	0	0	0	0	0	0	0	0	0	0	0	0	0	0	0	0	0	0	0	0	0	0	0	0	0	0	0	0	0	0	0	0	0	0	0	0	0	0	0	0	0	0	0
541	800	0	0	0	0	0	0	0	0	0	0	0	0	0	0	0	0	0	0	0	0	0	0	0	0	0	0	0	0	0	0	0	0	0	0	0	0	0	0	0	0	0	0	0	0	0	0	0	0
544	400	0	0	0	0	0	0	0	0	0	0	0	0	0	0	0	0	0	0	0	0	0	0	0	0	0	0	0	0	0	0	0	0	0	0	0	0	0	0	0	0	0	0	0	0	0	0	0	0
548	800	0	0	0	0	0	0	0	0	0	0	0	0	0	0	0	0	0	0	0	0	0	0	0	0	0	0	0	0	0	0	0	0	0	0	0	0	0	0	0	0	0	0	0	0	0	0	0	0
549	200	0	0	0	0	0	0	0	0	0	0	0	0	0	0	0	0	0	0	0	0	0	0	0	0	0	0	0	0	0	0	0	0	0	0	0	0	0	0	0	0	0	0	0	0	0	0	0	0
578	0	0	0	0	0	0	0	0	0	0	0	0	0	0	0	0	0	0	0	0	0	0	0	0	0	0	0	0	0	0	0	0	0	0	0	0	0	0	0	0	0	0	0	0	0	0	0	0	0
592	0	0	0	0	0	0	0	0	0	0	0	0	0	0	0	0	0	0	0	0	0	0	0	0	6670.67	7.5	0	0	0	0	0	0	0	0	0	0	0	0	0	0	0	0	0	0	0	0	0	0	0
593	0	0	0	0	0	0	0	0	0	0	0	0	0	0	0	0	0	0	0	0	0	0	0	0	0	42.8	0	850	75	0	0	0	0	0	0	0	0	0	0	0	0	0	0	0	0	0	0	0	0
657	0	0	0	0	0	0	0	0	0	0	0	0	0	0	0	0	0	0	0	0	0	0	0	0	0	0	0	0	0	0	0	0	0	0	0	0	0	0	0	0	0	0	0	0	0	0	0	0	0
668	0	0	0	0	0	0	0	0	0	0	0	0	0	0	0	0	0	0	0	0	0	0	0	0	0	0	0	0	0	0	0	0	0	0	0	0	0	0	0	0	0	0	0	0	0	0	0	0	0
669	0	0	0	0	0	0	0	0	0	0	0	0	0	0	0	0	0	0	0	0	0	0	0	0	0	0	0	0	0	0	0	0	0	0	0	0	0	0	0	0	0	0	0	0	0	0	0	0	0
670	0	0	0	0	0	0	0	0	0	0	0	0	0	0	0	0	0	0	0	0	0	0	0	0	0	0	0	0	0	0	0	0	0	0	0	0	0	0	0	0	0	0	0	0	0	0	0	0	0
671	86	0	0	0	0	0	0	0	0	0	0	0	0	0	0	0	0	0	0	0	0	0	0	0	0	0	0	0	0	0	0	0	0	0	1600	0	0	0	0	0	0	0	0	0	0	0	0	0	0
672	0	0	0	0	0	0	0	0	0	0	0	0	0	0	0	0	0	0	0	0	0	0	0	0	0	0	0	0	0	0	0	0	0	0	0	0	0	0	0	0	0	0	0	0	0	0	0	0	0
673	0	0	0	0	0	0	0	0	0	0	0	0	0	0	0	0	0	0	0	0	0	0	0	0	0	0	0	0	0	0	0	0	0	0	0	0	0	0	0	0	0	0	0	0	0	0	0	0	0
674	0	0	0	0	0	0	0	0	0	0	0	0	0	0	0	0	0	0	0	0	0	0	0	0	0	0	0	0	0	0	0	0	0	0	0	0	0	0	0	0	0	0	0	0	0	0	0	0	0
675	0	0	0	0	0	0	0	0	0	0	0	0	0	0	0	0	0	0	0	0	0	0	0	0	0	0	0	0	0	0	0	0	0	0	0	0	0	0	0	0	0	0	0	0	0	0	0	0	0
676	0	0	0	0	0	0	0	0	0	0	0	0	0	0	0	0	0	0	0	0	0	0	0	0	0	0	0	0	0	0	0	0	0	0	0	0	0	0	0	0	0	0	0	0	0	0	0	0	0
678	0	0	0	0	0	0	0	0	0	0	0	0	0	0	0	0	0	0	0	0	0	0	0	0	0	0	0	0	0	0	0	0	0	0	0	0	0	0	0	0	0	0	0	0	0	0	0	0	0
679	0	0	0	0	0	0	0	0	0	0	0	0	0	0	0	0	0	0	0	0	0	0	0	0	0	0	0	0	0	0	0	0	0	0	0	0	0	0	0	0	0	0	0	0	0	0	0	0	0
680	0	0	0	0	0	0	0	0	0	0	0	0	0	0	0	0	0	0	0	0	0	0	0	0	0	0	0	0	0	0	0	0	0	0	0	0	0	0	0	0	0	0	0	0	0	0	0	0	0
681	0	0	0	0	0	0	0	0	0	0	0	0	0	0	0	0	0	0	0	0	0	0	0	0	0	0	0	0	0	0	0	0	0	0	0	0	0	0	0	0	0	0	0	0	0	0	0	0	0
682	0	0	0	0	0	0	0	0	0	0	0	0	0	0	0	0	0	0	0	0	0	0	0	0	0	0	0	0	0	0	0	0	0	0	0	0	0	0	0	0	0	0	0	0	0	0	0	0	0
683	0	0	0	0	0	0	0	0	0	0	0	0	0	0	0	0	0	0	0	0	0	0	0	0	0	0	0	0	0	0	0	0	0	0	0	0	0	0	0	0	0	0	0	0	0	0	0	0	0
684	0	0	0	0	0	0	0	0	0	0	0	0	0	0	0	0	0	0	0	0	0	0	0	0	0	0	0	0	0	0	0	0	0	0	0	0	0	0	0	0	0	0	0	0	0	0	0	0	0
685	0	0	0	0	0	0	0	0	0	0	0	0	0	0	0	0	0	0	0	0	0	0	0	0	0	0	0	0	0	0	0	0	0	0	0	0	0	0	0	0	0	0	0	0	0	0	0	0	0
687	0	0	0	0	0	0	0	0	0	0	0	0	0	0	0	0	0	0	0	0	0	0	0	0	0	0	0	0	0	0	0	0	0	0	0	0	0	0	0	0	0	0	0	0	0	0	0	0	0
688	0	0	0	0	0	0	0	0	0	0	0	0	0	0	0	0	0	0	0	0	0	0	0	0	0	0	0	0	0	0	0	0	0	0	0	0	0	0	0	0	0	0	0	0	0	0	0	0	0
689	0	0	0	0	0	0	0	0	0	0	0	0	0	0	0	0	0	0	0	0	0	0	0	0	0	0	0	0	0	0	0	0	0	0	0	0	0	0	0	0	0	0	0	0	0	0	0	0	0
690	0	0	0	0	0	0	0	0	0	0	0	0	0	0	0	0	0	0	0	0	0	0	0	0	0	0	0	0	0	0	0	0	0	0	0	0	0	0	0	0	0	0	0	0	0	0	0	0	0
691	0	0	0	0	0	0	0	0	0	0	0	0	0	0	0	0	0	0	0	0	0	0	0	0	0	0	0	0	0	0	0	0	0	0	0	0	0	0	0	0	0	0	0	0	0	0	0	0	0
692	0	0	0	0	0	0	0	0	0	0	0	0	0	0	0	0	0	0	0	0	0	0	0	0	0	0	0	0	0	0	0	0	0	0	0	0	0	0	0	0	0	0	0	0	0	0	0	0	0
693	0	0	0	0	0	0	0	0	0	0	0	0	0	0	0	0	0	0	0	0	0	0	0	0	0	0	0	0	0	0	0	0	0	0	0	0	0	0	0	0	0	0	0	0	0	0	0	0	0
694	0	0	0	0	0	0	0	0	0	0	0	0	0	0	0	0	0	0	0	0	0	0	0	0	0	0	0	0	0	0	0	0	0	0	0	0	0	0	0	0	0	0	0	0	0	0	0	0	0
695	0	0	0	0	0	0	0	0	0	0	0	0	0	0	0	0	0	0	0	0	0	0	0	0	0	0	0	0	0	0	0	0	0	0	0	0	0	0	0	0	0	0	0	0	0	0	0	0	0
696	0	0	0	0	0	0	0	0	0	0	0	0	0	0	0	0	0	0	0	0	0	0	0	0	0	0	0	0	0	0	0	0	0	0	0	0	0	0	0	0	0	0	0	0	0	0	0	0	0
697	0	0	0	0	0	0	0	0	0	0	0	0	0	0	0	0	0	0	0	0	0	0	0	0	0	0	0	0	0	0	0	0	0	0	0	0	0	0	0	0	0	0	0	0	0	0	0	0	0
698	0	0	0	0	0	0	0	0	0	0	0	0	0	0	0	0	0	0	0	0	0	0	0	0	0	0	0	0	0	0	0	0	0	0	0	0	0	0	0	0	0	0	0	0	0	0	0	0	0
699	0	0	0	0	0	0	0	0	0	0	0	0	0	0	0	0	0	0	0	0	0	0	0	0	0	0	0	0	0	0	0	0	0	0	0	0	0	0	0	0	0	0	0	0	0	0	0	0	0
721	0	0	0	0	0	0	0	0	0	0	0	0	0	0	0	0	0	0	0	0	0	0	0	0	0	260	0	30	0	0	0	0	0	0	0	0	0	0	0	0	0	0	0	0	0	360	0	0	0
739	0	0	0	0	0	0	0	0	0	0	0	0	0	0	0	0	0	0	0	0	0	0	0	0	200	220	0	400	0	0	0	0	0	0	0	0	0	0	0	0	0	0	0	0	0	0	0	0	0
781	0	0	0	0	0	0	0	0	0	0	0	0	0	0	0.4	0	0	0	0	0	0	0	0	0	0	0	0	0	0	0	0	0	0	0	0	0	0	0	0	0	0	0	0	0	0	0	0	0	0
824	0	0	0	0	0	0	0	0	0	0	0	0	0	0	0	0	0	0	0	0	0	0	0	0	0	0	0	0	0	0	0	0	0	0	0	0	0	0	0	0	0	0	0	0	0	0	0	0	0
825	30	0	0	0	0	0	0	0	0	0	0	0	0	0	0	0	0	0	0	0	0	0	0	0	0	0	0	0	0	0	0	0	0	0	0	0	0	0	0	0	0	0	0	0	0	0	0	0	0
835	0	0	0	0	0	0	0	0	0	0	0	0	0	0	0	0	0	0	0	0	0	0	0	0	0	0	0	0	0	0	0	0	0	0	0	0	0	0	0	0	0	0	0	0	0	0	0	0	0
836	0	0	0	0	0	0	0	0	0	0	0	0	0	0	0	0	0	0	0	0	0	0	0	0	0	0	0	0	0	0	0	0	0	0	0	0	0	0	0	0	0	0	0	0	0	0	0	0	0
855	0	0	0	0	0	0	0	0	0	0	181.75	0	0	0	185	0	0	0	0	0	0	0	0	0	0	0	0	0	0	0	0	0	0	0	0	0	0	0	0	0	0	0	0	0	0	0	0	0	0
861	0	0	0	0	0	0	0	0	0	0	5470	575.667	0	0	5830	0	0	0	0	0	0	0	0	0	0	0	0	0	0	0	0	0	0	0	0	0	0	0	0	0	0	0	0	0	0	0	0	0	0
872	0	0	0	0	0	0	0	0	0	0	0	0	0	0	0	0	0	0	0	0	0	0	0	0	0	0	0	0	0	0	0	0	0	0	0	0	0	0	0	0	0	0	0	0	0	0	0	0	0
876	0	0	0	0	0	0	0	0	0	0	0	0	0	0	0	0	0	0	0	0	0	0	0	0	790	5000	0	0	570	850	0	0	0	0	0	0	0	0	0	0	0	0	0	0	0	0	0	0	0
887	0	0	0	0	0	0	0	0	0	0	0	0	0	0	0	0	0	0	0	0	0	0	0	0	0	0	0	0	0	0	0	0	0	0	0	0	0	0	0	0	0	0	0	0	0	0	0	0	0
907	0	0	0	0	0	0	0	0	0	0	0	0	0	0	0	0	0	0	0	0	0	0	0	0	0	0	0	0	0	0	0	0	0	0	0	0	0	0	0	0	0	0	0	0	0	0	0	0	0
981	0	0	0	0	0	0	0	0	0	0	0	0	0	0	0	0	0	0	0	0	0	0	0	0	6200	0	0	0	3800	0	0	0	0	0	0	0	0	0	0	0	0	0	0	0	0	0	0	0	0
995	0	0	0	0	0	0	0	0	0	0	0	0	0	0	0	0	0	0	0	0	0	0	0	0	0	0	0	0	0	0	0	0	0	0	0	0	0	0	0	0	0	0	0	0	0	0	0	0	0
997	0	0	0	0	0	0	0	0	0	0	0	0	0	0	0	0	0	0	0	0	0	0	0	0	0	0	0	0	0	0	0	0	0	0	0	0	0	0	0	0	0	0	0	0	0	0	0	0	0
999	0	0	0	0	0	0	0	0	0	0	0	0	0	0	0	0	0	0	0	0	0	0	0	0	8833.33	2200	0	0	8333.33	0	0	0	0	0	0	0	0	0	0	0	0	0	0	0	0	0	0	0	0
1005	0	0	0	0	0	0	0	0	0	0	0	0	0	0	0	0	0	0	0	0	0	0	0	0	0	0	0	0	0	0	0	0	0	0	0	0	0	0	0	0	0	0	0	0	0	0	0	0	0
1059	0	0	0	0	0	0	0	0	0	0	0	0	0	0	0	0	0	0	0	0	0	0	0	0	0	0	0	0	0	0	0	0	0	0	0	0	0	0	0	0	0	0	0	0	0	0	0	0	0
1062	0	0	0	0	0	0	0	0	0	0	0	0	0	0	0	0	0	0	0	0	0	0	0	0	0	0	0	0	0	0	0	0	0	0	0	0	0	0	0	0	0	0	0	0	0	0	0	0	0
1066	0	0	0	0	0	0	0	0	0	0	0	0	0	0	0	0	0	0	0	0	0	0	0	0	0	0	0	0	0	0	0	0	0	0	0	0	0	0	0	0	0	0	0	0	0	0	0	0	0
1067	0	0	0	0	0	0	0	0	0	0	0	0	0	0	0	0	0	0	0	0	0	0	0	0	0	0	0	0	0	0	0	0	0	0	0	0	0	0	0	0	0	0	0	0	0	0	0	0	0
1109	0	0	0	0	0	0	0	0	0	0	0	0	0	0	0	0	0	0	0	0	0	0	0	0	0	0	0	0	0	0	0	0	0	0	0	0	0	0	0	0	0	0	0	0	0	0	0	0	0
1113	0	0	0	0	0	0	0	0	0	0	0	0	0	0	0	0	0	0	0	0	0	0	0	0	0	0	0	0	0	0	0	0	0	0	0	0	0	0	0	0	0	0	0	0	0	0	0	0	0
1175	0	0	0	0	0	0	0	0	0	0	0	0	0	0	0	0	0	0	0	0	0	0	0	0	0	0	0	0	0	0	0	0	0	0	0	0	0	0	0	0	0	0	0	0	0	0	0	0	0
1231	16	16	0	0	0	0	0	0	0	0	0	0	0	0	0	0	0	0	0	0	0	0	0	0	0	0	0	0	0	0	0	0	0	0	0	0	0	0	0	0	0	0	0	0	0	0	0	0	0
1232	1500	1500	0	0	0	0	0	0	0	0	0	0	0	0	0	0	0	0	0	0	0	0	0	0	0	0	0	0	0	0	0	0	0	0	0	0	0	0	0	0	0	0	0	0	0	0	0	0	0
1234	12	12	0	0	0	0	0	0	0	0	0	0	0	0	0	0	0	0	0	0	0	0	0	0	0	0	0	0	0	0	0	0	0	0	0	0	0	0	0	0	0	0	0	0	0	0	0	0	0
1235	3.5	3.5	0	0	0	0	0	0	0	0	0	0	0	0	0	0	0	0	0	0	0	0	0	0	0	0	0	0	0	0	0	0	0	0	0	0	0	0	0	0	0	0	0	0	0	0	0	0	0
1236	8.3	8.3	0	0	0	0	0	0	0	0	0	0	0	0	0	0	0	0	0	0	0	0	0	0	0	0	0	0	0	0	0	0	0	0	0	0	0	0	0	0	0	0	0	0	0	0	0	0	0
1237	4.6	4.6	0	0	0	0	0	0	0	0	0	0	0	0	0	0	0	0	0	0	0	0	0	0	0	0	0	0	0	0	0	0	0	0	0	0	0	0	0	0	0	0	0	0	0	0	0	0	0
1238	2.9	2.9	0	0	0	0	0	0	0	0	0	0	0	0	0	0	0	0	0	0	0	0	0	0	0	0	0	0	0	0	0	0	0	0	0	0	0	0	0	0	0	0	0	0	0	0	0	0	0
1239	2.9	2.9	0	0	0	0	0	0	0	0	0	0	0	0	0	0	0	0	0	0	0	0	0	0	0	0	0	0	0	0	0	0	0	0	0	0	0	0	0	0	0	0	0	0	0	0	0	0	0
1240	89	89	0	0	0	0	0	0	0	0	0	0	0	0	0	0	0	0	0	0	0	0	0	0	0	0	0	0	0	0	0	0	0	0	0	0	0	0	0	0	0	0	0	0	0	0	0	0	0
1241	56	56	0	0	0	0	0	0	0	0	0	0	0	0	0	0	0	0	0	0	0	0	0	0	0	0	0	0	0	0	0	0	0	0	0	0	0	0	0	0	0	0	0	0	0	0	0	0	0
1242	38	38	0	0	0	0	0	0	0	0	0	0	0	0	0	0	0	0	0	0	0	0	0	0	0	0	0	0	0	0	0	0	0	0	0	0	0	0	0	0	0	0	0	0	0	0	0	0	0
1243	8.3	8.3	0	0	0	0	0	0	0	0	0	0	0	0	0	0	0	0	0	0	0	0	0	0	0	0	0	0	0	0	0	0	0	0	0	0	0	0	0	0	0	0	0	0	0	0	0	0	0
1244	85.7167	1.05	0	0	0	175	0	0	0	0	0	0	0	0	0	0	0	0	0	0	0	0	0	0	0	0	0	0	0	0	0	0	0	0	0	0	0	0	0	0	0	0	0	0	0	0	0	0	0
1245	0.78	0.78	0	0	0	0	0	0	0	0	0	0	0	0	0	0	0	0	0	0	0	0	0	0	0	0	0	0	0	0	0	0	0	0	0	0	0	0	0	0	0	0	0	0	0	0	0	0	0
1266	0	0	0	0	0	0	0	0	0	0	0	0	0	0	0	0	0	0	0	0	0	0	0	0	0	0	0	0	0	0	0	0	0	0	0	0	0	0	0	0	0	0	0	0	0	0	0	0	0
1285	0	0	0	0	0	0	0	0	0	0	0	0	0	0	0	0	0	0	0	0	0	0	0	0	0	160	0	50	0	0	0	0	0	0	0	0	0	0	0	0	0	0	0	0	0	0	0	0	0
1294	0	0	0	0	0	0	0	0	0	0	0	0	0	0	0	0	0	0	0	0	0	0	0	0	0	0	0	0	0	0	0	0	0	0	0	0	0	0	0	0	0	0	0	0	0	0	0	0	0
1309	0	0	0	0	0	0	0	0	0	0	0	0	0	0	0	0	0	0	0	0	0	0	0	0	0	0	0	0	0	0	0	0	0	0	0	0	0	0	0	0	0	0	0	0	0	0	0	0	0
1322	0	0	0	0	0	0	0	0	0	0	0	0	0	0	0	0	0	0	0	0	0	0	0	0	0	0	0	30	0	0	0	0	0	0	0	0	0	0	0	0	0	0	0	0	0	0	0	0	0
1323	0	0	0	0	0	0	0	0	0	0	0	0	0	0	0	0	0	0	0	0	0	0	0	0	0	200	0	80	0	0	0	0	0	0	0	0	0	0	0	0	0	0	0	0	0	0	0	0	0
1324	0	0	0	0	0	0	0	0	0	0	0	0	0	0	0	0	0	0	0	0	0	0	0	0	0	10	0	30	0	0	0	0	0	0	0	0	0	0	0	0	0	0	0	0	0	0	0	0	0
1329	0	0	0	0	0	0	0	0	0	0	0	0	0	0	0	0	0	0	0	0	0	0	0	0	70	10	0	460	0	0	0	0	0	0	0	0	0	0	0	0	0	0	0	0	0	0	0	0	0
1331	0	0	0	0	0	0	0	0	0	0	0	0	0	0	0	0	0	0	0	0	0	0	0	0	0	0	0	0	0	0	0	0	0	0	0	0	0	0	0	0	0	0	0	0	0	0	0	0	0
1340	0	0	0	0	0	0	0	0	0	0	0	0	0	0	0	0	6200	6200	6200	6200	0	0	0	0	0	0	0	0	0	0	0	0	0	0	0	0	0	0	0	0	0	0	0	0	0	0	0	0	0
1345	0	0	0	0	0	0	0	0	0	0	0	0	0	0	0	0	0	0	0	0	0	0	0	0	0	0	0	0	0	0	0	0	0	0	1240	0	0	0	0	0	0	0	0	0	0	0	0	0	0
1374	0	0	0	0	0	0	0	0	0	0	0	0	0	0	0	0	0	0	0	0	0	0	0	0	0	30	0	90	0	0	0	0	0	0	0	0	0	0	0	0	0	0	0	0	0	0	0	0	0
1397	0	0	0	0	0	0	0	0	0	0	0	0	0	0	0	0	0	0	0	0	0	0	0	0	0	0	0	0	0	0	0	0	0	0	0	0	0	0	0	0	0	0	0	0	0	0	0	0	0
1413	0	0	0	0	0	0	0	0	0	0	0	0	0	0	0	0	0	0	0	0	0	0	0	0	0	0	0	8	0	0	0	0	0	0	0	0	0	0	0	0	0	0	0	0	0	0	0	0	0
1432	0	0	0	0	0	0	0	0	0	0	0	0	0	0	0	0	0	0	0	0	0	0	0	0	0	0	0	0	0	0	0	0	0	0	0	0	0	0	0	0	0	0	0	0	0	0	0	0	0
1457	0	0	0	0	0	0	0	0	0	0	0	0	0	0	0	0	0	0	0	0	0	0	0	0	0	0	0	0	0	0	0	0	0	0	0	0	0	0	0	0	0	0	0	0	0	0	0	0	0
1467	0	0	0	0	0	0	0	0	0	0	0	0	0	0	0	0	0	0	0	0	0	0	0	0	100	10	0	590	0	0	0	0	0	0	0	0	0	0	0	0	0	0	0	0	0	0	0	0	0
1469	0	0	0	0	0	0	0	0	0	0	0	0	0	0	0	0	0	0	0	0	0	0	0	0	0	0	0	0	0	0	0	0	0	0	0	0	0	0	0	0	0	0	0	0	0	0	0	0	0
1497	0	0	0	0	0	0	0	0	0	0	0	0	0	0	0	0	0	0	0	0	0	0	0	0	0	0	0	0	0	0	0	0	0	0	0	0	0	0	0	0	0	0	0	0	0	0	0	0	0
1551	0	0	0	0	0	0	0	0	0	0	0	0	0	0	0	6200	6200	6200	6200	6200	6200	0	0	0	0	0	0	0	0	0	0	0	0	0	0	0	0	0	0	0	0	0	0	0	0	0	0	0	0
1560	0	0	0	0	0	0	0	0	0	0	0	0	0	0	0	0	90	90	90	90	0	0	0	0	0	685	0	31	0	0	0	0	0	0	0	0	0	0	0	0	0	0	0	0	0	0	0	0	0
1563	0	0	0	0	0	0	0	0	0	0	0	0	0	0	0	0	177	177	177	177	0	0	0	0	0	1280	0	34.5	0	0	0	0	0	0	0	0	0	0	0	0	0	0	0	0	0	0	0	0	0
1566	0	0	0	0	0	0	0	0	0	0	0	0	0	0	0	0	46	46	46	46	0	0	0	0	0	978	0	26.5	0	0	0	0	0	0	0	0	0	0	0	0	0	0	0	0	0	0	0	0	0
1575	0	0	0	0	0	0	0	0	0	0	0	0	0	0	0	0	0	0	0	0	0	0	0	0	0	0	0	0	0	0	0	0	0	0	0	0	0	0	0	0	0	0	0	0	0	0	0	0	0
1774	0	0	0	0	0	0	0	0	0	0	0	0	0	0	0	0	0	0	0	0	0	0	0	0	0	0	0	0	0	0	0	0	0	0	0	0	0	0	0	0	0	0	0	0	0	0	0	0	0
1779	0	0	0	0	0	0	0	0	0	0	0	0	0	0	0	0	0	0	0	0	0	0	0	0	0	0	0	0	0	0	0	0	0	0	0	0	0	0	0	0	0	0	0	0	0	0	0	0	0
1786	0	0	0	0	0	0	0	0	0	0	0	0	0	0	0	0	0	0	0	0	0	0	0	0	0	0	0	0	0	0	0	0	0	0	0	0	0	0	0	0	0	0	0	0	0	0	0	0	0
1789	0	0	0	0	0	0	0	0	0	0	0	0	0	0	0	0	0	0	0	0	0	0	0	0	0	0	0	0	0	0	0	0	0	0	0	0	0	0	0	0	0	0	0	0	0	0	0	0	0
1792	0	0	0	0	0	0	0	0	0	0	0	0	0	0	0	0	0	0	0	0	0	0	0	0	0	0	0	0	0	0	0	0	0	0	0	0	0	0	0	0	0	0	0	0	0	0	0	0	0
1793	0	0	0	0	0	0	0	0	0	0	0	0	0	0	0	0	0	0	0	0	0	0	0	0	0	0	0	0	0	0	0	0	0	0	0	0	0	0	0	0	0	0	0	0	0	0	0	0	0
1794	0	0	0	0	0	0	0	0	0	0	0	0	0	0	0	0	0	0	0	0	0	0	0	0	0	0	0	0	0	0	0	0	0	0	0	0	0	0	0	0	0	0	0	0	0	0	0	0	0
1795	0	0	0	0	0	0	0	0	0	0	0	0	0	0	0	0	0	0	0	0	0	0	0	0	0	0	0	0	0	0	0	0	0	0	0	0	0	0	0	0	0	0	0	0	0	0	0	0	0
1797	0	0	0	0	0	0	0	0	0	0	0	0	0	0	0	0	0	0	0	0	0	0	0	0	0	0	0	0	0	0	0	0	0	0	0	0	0	0	0	0	0	0	0	0	0	0	0	0	0
1802	0	0	0	0	0	0	0	0	0	0	0	0	0	0	0	0	0	0	0	0	0	0	0	0	0	0	0	0	0	0	0	0	0	0	0	0	0	0	0	0	0	0	0	0	0	0	0	0	0
1803	0	0	0	0	0	0	0	0	0	0	0	0	0	0	0	0	0	0	0	0	0	0	0	0	0	0	0	0	0	0	0	0	0	0	0	0	0	0	0	0	0	0	0	0	0	0	0	0	0
1805	0	0	0	0	0	0	0	0	0	0	0	0	0	0	0	0	0	0	0	0	0	0	0	0	490	1800	0	3000	150	0	0	0	0	0	0	0	0	0	0	0	0	0	0	0	0	0	0	0	0
1806	0	0	0	0	0	0	0	0	0	0	0	0	0	0	0	0	0	0	0	0	0	0	0	0	3000	0	0	0	6000	0	0	0	0	0	0	0	0	0	0	0	0	0	0	0	0	0	0	0	0
1807	0	0	0	0	0	0	0	0	0	0	0	0	0	0	0	0	0	0	0	0	0	0	0	0	0	0	0	0	5500	0	0	0	0	0	0	0	0	0	0	0	0	0	0	0	0	0	0	0	0
1811	0	0	0	0	0	0	0	0	0	0	0	0	0	0	0	0	0	0	0	0	0	0	0	0	480	0	0	925	0	0	62	263	0	0	0	0	0	0	0	0	0	0	0	0	0	0	0	0	0
1819	0	0	0	0	0	0	0	0	0	0	0	0	0	0	0	0	0	0	0	0	0	0	0	0	60	310	0	2210	0	0	0	0	0	0	0	0	0	0	0	0	0	0	0	0	0	0	0	0	0
1820	0	0	0	0	0	0	0	0	0	0	0	0	0	0	0	0	0	0	0	0	0	0	0	0	110	1280	0	4410	0	0	0	0	0	0	0	0	0	0	0	0	0	0	0	0	0	0	0	0	0
1821	0	0	0	0	0	0	0	0	0	0	0	0	0	0	0	0	0	0	0	0	0	0	0	0	600	3970	0	0	0	0	0	0	0	0	0	0	0	0	0	0	0	0	0	0	0	0	0	0	0
1822	0	0	0	0	0	0	0	0	0	0	0	0	0	0	0	0	0	0	0	0	0	0	0	0	0	0	0	0	0	0	0	0	0	0	0	0	0	0	0	0	0	0	0	0	0	0	0	0	0
1823	0	0	0	0	0	0	0	0	0	0	0	0	0	0	0	0	0	0	0	0	0	0	0	0	0	0	0	0	0	0	0	0	0	0	0	0	0	0	0	0	0	0	0	0	0	0	0	0	0
1824	0	0	0	0	0	0	0	0	0	0	0	0	0	0	0	0	0	0	0	0	0	0	0	0	0	0	0	0	0	0	0	0	0	0	0	0	0	0	0	0	0	0	0	0	0	0	0	0	0
1825	0	0	0	0	0	0	0	0	0	0	0	0	0	0	0	0	0	0	0	0	0	0	0	0	0	0	0	0	0	0	0	0	0	0	0	0	0	0	0	0	0	0	0	0	0	0	0	0	0
1827	0	0	0	0	0	0	0	0	0	0	0	0	0	0	0	0	0	0	0	0	0	0	0	0	0	0	0	0	0	0	0	0	0	0	0	0	0	0	0	0	0	0	0	0	0	0	0	0	0
1834	0	0	0	0	0	0	0	0	0	0	0	0	0	0	0	0	0	0	0	0	0	0	0	0	0	0	0	0	0	0	0	0	0	0	0	0	0	0	0	0	0	0	0	0	0	0	0	0	0
1839	0	0	0	0	0	0	0	0	0	0	0	0	0	0	0	0	0	0	0	0	0	0	0	0	0	0	0	0	0	0	0	0	0	0	0	0	0	0	0	0	0	0	0	0	0	0	0	0	0
1842	0	0	1500	1500	1500	0	0	0	0	0	0	0	0	0	0	0	0	0	0	0	0	0	0	0	0	0	0	0	0	0	0	0	0	0	0	0	0	0	0	0	0	0	0	0	0	0	0	0	0
1847	0	0	0	0	0	0	0	0	0	0	0	0	0	0	0	0	0	0	0	0	0	0	0	0	493.75	0.6	0	100	160	0	0	0	0	0	0	0	0	0	0	0	0	0	0	0	0	0	0	0	0
1920	0	0	0	0	0	0	0	0	0	0	0	0	0	0	0	0	0	0	0	0	0	0	0	0	0	0	0	0	0	0	0	0	0	0	0	0	0	0	0	0	0	0	0	0	0	0	0	0	0
1924	0	0	0	0	0	0	0	0	0	0	0	0	0	0	0	0	0	0	0	0	0	0	0	0	0	0	0	0	0	0	0	0	0	0	0	0	0	0	0	0	0	0	0	0	0	0	0	0	0
1925	0	0	0	0	0	0	0	0	0	0	0	0	0	0	0	0	0	0	0	0	0	0	0	0	0	0	0	0	0	0	0	0	0	0	0	0	0	0	0	0	0	0	0	0	0	0	0	0	0
1927	0	0	0	0	0	0	0	0	0	0	0	0	0	0	0	0	0	0	0	0	0	0	0	0	0	0	0	0	0	0	0	0	0	0	0	0	0	0	0	0	0	0	0	0	0	0	0	0	0
1929	0	0	0	0	0	0	0	0	0	0	0	0	0	0	0	0	2000	2000	2000	2000	0	0	0	0	0	0	0	0	0	0	0	0	0	0	0	0	0	0	0	0	0	0	0	0	0	0	0	0	0
1930	0	0	0	0	0	0	0	0	0	0	0	0	0	0	0	0	3000	3000	3000	3000	0	0	0	0	0	0	0	0	0	0	0	0	0	0	0	0	0	0	0	0	0	0	0	0	0	0	0	0	0
1931	0	0	0	0	0	0	0	0	0	0	0	0	0	0	0	0	7500	7500	7500	7500	0	0	0	0	0	0	0	0	0	0	0	0	0	0	0	0	0	0	0	0	0	0	0	0	0	0	0	0	0
1932	0	0	0	0	0	0	0	0	0	0	0	0	0	0	0	0	0	0	0	0	0	0	0	0	0	0	0	0	0	0	0	0	0	0	0	0	0	0	0	0	0	0	0	0	0	0	0	0	0
1938	0	0	0	0	0	0	0	0	0	0	0	0	0	0	0	0	0	0	0	0	0	0	0	0	0	0	0	0	0	0	0	0	0	0	0	0	0	0	0	0	0	0	0	0	0	0	0	0	0
1940	0	0	0	0	0	0	0	0	0	0	0	0	0	0	0	0	0	0	0	0	0	0	0	0	0	0	0	0	0	0	0	0	0	0	0	0	0	0	0	0	0	0	0	0	0	0	0	0	0
1943	0	0	0	0	0	0	0	0	0	0	0	0	0	0	0	0	0	0	0	0	0	0	0	0	0	0	0	0	0	0	0	0	0	0	0	0	0	0	0	0	0	0	0	0	0	0	0	0	0
1945	0	0	0	0	0	0	0	0	0	0	0	0	0	0	0	0	0	0	0	0	0	0	0	0	0	0	0	0	0	0	0	0	0	0	0	0	0	0	0	0	0	0	0	0	0	0	0	0	0
1946	0	0	0	0	0	0	0	0	0	0	0	0	0	0	0	0	0	0	0	0	0	0	0	0	0	0	0	0	0	0	0	0	0	0	0	0	0	0	0	0	0	0	0	0	0	0	0	0	0
1950	0	0	0	0	0	0	0	0	0	0	0	0	0	0	0	0	0	0	0	0	0	0	0	0	0	0	0	0	0	0	0	0	0	0	0	0	0	0	0	0	0	0	0	0	0	0	0	0	0
1952	0	0	0	0	0	0	0	0	0	0	0	0	0	0	0	0	0	0	0	0	0	0	0	0	0	0	0	0	0	0	0	0	0	0	0	0	0	0	0	0	0	0	0	0	0	0	0	0	0
1953	0	0	0	0	0	0	0	0	0	0	0	0	0	0	0	0	0	0	0	0	0	0	0	0	0	0	0	0	0	0	0	0	0	0	0	0	0	0	0	0	0	0	0	0	0	0	0	0	0
1973	370	0	0	0	0	0	0	0	0	0	0	0	0	0	0	0	0	0	0	0	0	0	0	0	0	0	0	0	0	0	0	0	0	0	0	0	0	0	0	0	0	0	0	0	0	0	0	0	0
1981	200	0	0	0	0	0	0	0	0	0	0	0	0	0	0	0	0	0	0	0	0	0	0	0	0	0	0	0	0	0	0	0	0	0	0	0	0	0	0	0	0	0	0	0	0	0	0	0	0
1985	150	0	0	0	0	0	0	0	0	0	0	0	0	0	0	0	0	0	0	0	0	0	0	0	0	0	0	0	0	0	0	0	0	0	0	0	0	0	0	0	0	0	0	0	0	0	0	0	0
1990	700	0	0	0	0	0	0	0	0	0	0	0	0	0	0	0	0	0	0	0	0	0	0	0	0	0	0	0	0	0	0	0	0	0	0	0	0	0	0	0	0	0	0	0	0	0	0	0	0
1998	0	0	0	0	0	0	6500	7400	0	0	0	0	0	0	0	0	0	0	0	0	0	0	0	0	0	0	0	0	0	0	0	0	0	0	0	0	0	0	0	0	0	0	0	0	0	0	0	0	0
2009	0	0	0	0	0	0	0	0	0	0	0	0	0	0	0	0	0	0	0	0	0	0	0	0	0	0	0	0	0	0	0	0	0	0	0	0	0	0	0	0	0	0	0	0	0	0	0	0	0
2010	0	0	0	0	0	0	0	0	0	0	0	0	0	0	0	0	0	0	0	0	0	0	0	0	0	0	0	0	0	0	0	0	0	0	0	0	0	0	0	0	0	0	0	0	0	0	0	0	0
2011	0	0	0	0	0	0	0	0	0	0	0	0	0	0	0	0	0	0	0	0	0	0	0	0	0	0	0	0	0	0	0	0	0	0	0	0	0	0	0	0	0	0	0	0	0	0	0	0	0
2014	1300	0	0	0	0	0	0	0	0	0	0	0	0	0	0	0	0	0	0	0	0	0	0	0	0	0	0	0	0	0	0	0	0	0	0	0	0	0	0	0	0	0	0	0	0	0	0	0	0
2018	0	0	0	0	0	0	0	0	0	0	0	0	0	0	0	0	0	0	0	0	0	0	0	0	0	0	0	0	0	0	0	0	0	0	0	0	0	0	0	0	0	0	0	0	0	0	0	0	0
2032	0	0	0	0	0	0	0	0	0	0	0	0	0	0	0	0	0	0	0	0	0	0	0	0	0	9	0	0	0	0	0	0	0	0	0	0	0	0	0	0	0	0	0	0	0	0	0	0	0
2052	0	0	0	0	0	0	0	0	0	0	0	0	0	0	0	0	0	0	0	0	0	0	0	0	0	0	0	0	0	0	0	0	0	0	0	0	0	0	0	0	0	0	0	0	0	0	0	0	0
2059	0	0	0	0	0	0	0	0	0	0	0	0	0	0	0	0	0	0	0	0	0	0	0	0	2100	520	0	76	0	0	0	0	0	0	0	0	0	0	0	0	0	0	0	0	0	0	0	0	0
2061	0	0	0	0	0	0	0	0	0	0	0	0	0	0	0	0	58	58	0	0	0	0	0	0	300	220	0	80	0	0	0	0	0	0	0	0	0	0	0	0	0	0	0	0	0	0	0	0	0
2062	0	0	0	0	0	0	0	0	0	0	0	0	0	0	0	0	174	174	0	0	0	0	0	0	0	0	0	92	0	0	0	0	0	0	0	0	0	0	0	0	0	0	0	0	0	0	0	0	0
2064	0	0	0	0	0	0	0	0	0	0	0	0	0	0	0	0	236	236	0	0	0	0	0	0	0	2287	0	134	0	0	0	0	0	0	0	0	0	0	0	0	0	0	0	0	0	0	0	0	0
2103	0	0	0	0	0	0	0	0	0	0	0	0	0	0	0	6000	6000	6000	6000	6000	6000	0	0	0	0	0	0	0	0	0	0	0	0	0	0	0	0	0	0	0	0	0	0	0	0	0	0	0	0
2177	0	0	0	0	0	0	0	0	0	0	0	0	0	0	0	0	0	0	0	0	0	0	0	0	0	0	0	0	0	0	0	0	0	0	0	0	0	0	0	0	0	0	0	0	0	0	0	0	0
2179	0	0	0	0	0	0	0	0	0	0	0	0	0	0	0	0	0	0	0	0	0	0	0	0	0	0	0	0	0	0	0	0	0	0	0	0	0	0	0	0	0	0	0	0	0	0	0	0	0
2186	0	0	0	0	0	0	0	0	0	0	0	0	0	0	0	0	0	0	0	0	0	0	0	0	0	0	0	0	0	0	0	0	0	0	0	0	0	0	0	0	0	0	0	0	0	0	0	0	0
2187	0	0	0	0	0	0	0	0	0	0	0	0	0	0	0	0	0	0	0	0	0	0	0	0	0	0	0	0	0	0	0	0	0	0	0	0	0	0	0	0	0	0	0	0	0	0	0	0	0
2189	0	0	0	0	0	0	0	0	0	0	0	0	0	0	0	0	0	0	0	0	0	0	0	0	0	0	0	0	0	0	0	0	0	0	0	0	0	0	0	0	0	0	0	0	0	0	0	0	0
2195	0	0	0	0	0	0	0	0	0	0	0	0	0	0	0	0	0	0	0	0	0	0	0	0	0	0	0	0	0	0	0	0	0	0	0	0	0	0	0	0	0	0	0	0	0	0	0	0	0
2198	0	0	0	0	0	0	0	0	0	0	0	0	0	0	0	0	0	0	0	0	0	0	0	0	0	0	0	0	0	0	0	0	0	0	0	0	0	0	0	0	0	0	0	0	0	0	0	0	0
2221	0	0	0	0	0	0	0	0	0	0	0	0	0	0	0	0	0	0	0	0	0	0	0	0	0	0	0	0	0	0	0	0	0	0	0	0	0	0	0	0	0	0	0	0	0	0	0	0	0
2223	0	0	0	0	0	0	0	0	0	0	0	0	0	0	0	0	0	0	0	0	0	0	0	0	0	0	0	0	0	0	0	0	0	0	0	0	0	0	0	0	0	0	0	0	0	0	0	0	0
2224	0	0	0	0	0	0	0	0	0	0	0	0	0	0	0	0	0	0	0	0	0	0	0	0	0	0	0	0	0	0	0	0	0	0	0	0	0	0	0	0	0	0	0	0	0	0	0	0	0
2235	0	0	0	0	0	0	0	0	0	0	0	0	0	0	0	0	0	0	0	0	0	0	0	0	0	0	0	0	0	0	0	0	0	0	0	0	0	0	0	0	0	0	0	0	0	0	0	0	0
2240	0	0	0	0	0	0	0	0	0	0	0	0	0	0	0	0	0	0	0	0	0	0	0	0	0	0	0	0	0	0	0	0	0	0	0	0	0	0	0	0	0	0	0	0	0	0	0	0	0
2241	0	0	0	0	0	0	0	0	0	0	0	0	0	0	0	0	0	0	0	0	0	0	0	0	0	0	0	0	0	0	0	0	0	0	0	0	0	0	0	0	0	0	0	0	0	0	0	0	0
2254	0	0	0	0	0	0	0	0	0	0	0	0	0	0	0	0	0	0	0	0	0	0	0	0	0	0	0	0	0	0	0	0	0	0	0	0	0	0	0	0	0	0	0	0	0	0	0	0	0
2256	0	0	0	0	0	0	0	0	0	0	0	0	0	0	0	0	0	0	0	0	0	0	0	0	0	0	0	0	0	0	0	0	0	0	0	0	0	0	0	0	0	0	0	0	0	0	0	0	0
2266	0	0	0	0	0	0	0	0	0	0	0	0	0	0	0	0	0	0	0	0	0	0	0	0	0	0	0	0	0	0	0	0	0	0	0	0	0	0	0	0	0	0	0	0	0	0	0	0	0
2268	0	0	0	0	0	0	0	0	0	0	0	0	0	0	0	0	0	0	0	0	0	0	0	0	0	0	0	0	0	0	0	0	0	0	0	0	0	0	0	0	0	0	0	0	0	0	0	0	0
2269	0	0	0	0	0	0	0	0	0	0	0	0	0	0	0	0	0	0	0	0	0	0	0	0	0	0	0	0	0	0	0	0	0	0	0	0	0	0	0	0	0	0	0	0	0	0	0	0	0
2275	0	0	0	0	0	0	0	0	0	0	0	0	0	0	0	0	0	0	0	0	0	0	0	0	0	0	0	0	0	0	0	0	0	0	0	0	0	0	0	0	0	0	0	0	0	0	0	0	0
2277	0	0	0	0	0	0	0	0	0	0	0	0	0	0	0	0	0	0	0	0	0	0	0	0	0	0	0	0	0	0	0	0	0	0	0	0	0	0	0	0	0	0	0	0	0	0	0	0	0
2278	0	0	0	0	0	0	0	0	0	0	0	0	0	0	0	0	0	0	0	0	0	0	0	0	0	0	0	0	0	0	0	0	0	0	0	0	0	0	0	0	0	0	0	0	0	0	0	0	0
2281	0	0	0	0	0	0	0	0	0	0	0	0	0	0	0	0	0	0	0	0	0	0	0	0	0	0	0	0	0	0	0	0	0	0	0	0	0	0	0	0	0	0	0	0	0	0	0	0	0
2289	0	0	0	0	0	0	0	0	0	0	0	0	0	0	0	0	0	0	0	0	0	0	0	0	0	0	0	0	0	0	0	0	0	0	0	0	0	0	0	0	0	0	0	0	0	0	0	0	0
2291	0	0	0	0	0	0	0	0	0	0	0	0	0	0	0	0	0	0	0	0	0	0	0	0	0	0	0	0	0	0	0	0	0	0	0	0	0	0	0	0	0	0	0	0	0	0	0	0	0
2293	0	0	0	0	0	0	0	0	0	0	0	0	0	0	0	0	0	0	0	0	0	0	0	0	0	0	0	0	0	0	0	0	0	0	0	0	0	0	0	0	0	0	0	0	0	0	0	0	0
2307	0	0	0	0	0	0	0	0	0	0	0	0	0	0	0	0	0	0	0	0	0	0	0	0	0	0	0	0	0	0	0	0	0	0	0	0	0	0	0	0	0	0	0	0	0	0	0	0	0
2318	0	0	0	0	0	0	0	0	0	0	0	0	0	0	0	0	0	0	0	0	0	0	0	0	0	0	0	0	0	0	0	0	0	0	0	0	0	0	0	0	0	0	0	0	0	0	0	0	0
2320	0	0	0	0	0	0	0	0	0	0	0	0	0	0	0	0	0	0	0	0	0	0	0	0	0	0	0	0	0	0	0	0	0	0	0	0	0	0	0	0	0	0	0	0	0	0	0	0	0
2321	0	0	0	0	0	0	0	0	0	0	0	0	0	0	0	0	0	0	0	0	0	0	0	0	0	0	0	0	0	0	0	0	0	0	0	0	0	0	0	0	0	0	0	0	0	0	0	0	0
2322	0	0	0	0	0	0	0	0	0	0	0	0	0	0	0	0	0	0	0	0	0	0	0	0	0	0	0	0	0	0	0	0	0	0	0	0	0	0	0	0	0	0	0	0	0	0	0	0	0
2323	0	0	0	0	0	0	0	0	0	0	0	0	0	0	0	0	0	0	0	0	0	0	0	0	0	0	0	0	0	0	0	0	0	0	0	0	0	0	0	0	0	0	0	0	0	0	0	0	0
2326	0	0	0	0	0	0	0	0	0	0	0	0	0	0	0	0	0	0	0	0	0	0	0	0	0	0	0	0	0	0	0	0	0	0	0	0	0	0	0	0	0	0	0	0	0	0	0	0	0
2327	0	0	0	0	0	0	0	0	0	0	0	0	0	0	0	0	0	0	0	0	0	0	0	0	0	0	0	0	0	0	0	0	0	0	0	0	0	0	0	0	0	0	0	0	0	0	0	0	0
2328	0	0	0	0	0	0	0	0	0	0	0	0	0	0	0	0	0	0	0	0	0	0	0	0	0	0	0	0	0	0	0	0	0	0	0	0	0	0	0	0	0	0	0	0	0	0	0	0	0
2329	0	0	0	0	0	0	0	0	0	0	0	0	0	0	0	0	0	0	0	0	0	0	0	0	0	0	0	0	0	0	0	0	0	0	0	0	0	0	0	0	0	0	0	0	0	0	0	0	0
2330	0	0	0	0	0	0	0	0	0	0	0	0	0	0	0	0	0	0	0	0	0	0	0	0	0	0	0	0	0	0	0	0	0	0	0	0	0	0	0	0	0	0	0	0	0	0	0	0	0
2332	0	0	0	0	0	0	0	0	0	0	0	0	0	0	0	0	0	0	0	0	0	0	0	0	0	0	0	0	0	0	0	0	0	0	0	0	0	0	0	0	0	0	0	0	0	0	0	0	0
2340	0	0	0	0	0	0	0	0	0	0	0	0	0	0	0	0	0	0	0	0	0	0	0	0	0	0	0	0	0	0	0	0	0	0	0	0	0	0	0	0	0	0	0	0	0	0	0	0	0
2341	0	0	0	0	0	0	0	0	0	0	0	0	0	0	0	0	0	0	0	0	0	0	0	0	0	0	0	0	0	0	0	0	0	0	0	0	0	0	0	0	0	0	0	0	0	0	0	0	0
2342	0	0	0	0	0	0	0	0	0	0	0	0	0	0	0	0	0	0	0	0	0	0	0	0	0	0	0	0	0	0	0	0	0	0	0	0	0	0	0	0	0	0	0	0	0	0	0	0	0
2343	0	0	0	0	0	0	0	0	0	0	0	0	0	0	0	0	0	0	0	0	0	0	0	0	0	0	0	0	0	0	0	0	0	0	0	0	0	0	0	0	0	0	0	0	0	0	0	0	0
2344	0	0	0	0	0	0	0	0	0	0	0	0	0	0	0	0	0	0	0	0	0	0	0	0	0	0	0	0	0	0	0	0	0	0	0	0	0	0	0	0	0	0	0	0	0	0	0	0	0
2355	0	0	0	0	0	0	0	0	0	0	0	0	0	0	0	0	0	0	0	0	0	0	0	0	0	0	0	0	0	0	0	0	0	0	0	0	0	0	0	0	0	0	0	0	0	0	0	0	0
2356	0	0	0	0	0	0	0	0	0	0	0	0	0	0	0	0	0	0	0	0	0	0	0	0	0	0	0	0	0	0	0	0	0	0	0	0	0	0	0	0	0	0	0	0	0	0	0	0	0
2358	0	0	0	0	0	0	0	0	0	0	0	0	0	0	0	0	0	0	0	0	0	0	0	0	0	0	0	0	0	0	0	0	0	0	0	0	0	0	0	0	0	0	0	0	0	0	0	0	0
2359	0	0	0	0	0	0	0	0	0	0	0	0	0	0	0	0	0	0	0	0	0	0	0	0	0	0	0	0	0	0	0	0	0	0	0	0	0	0	0	0	0	0	0	0	0	0	0	0	0
2360	0	0	0	0	0	0	0	0	0	0	0	0	0	0	0	0	0	0	0	0	0	0	0	0	0	0	0	0	0	0	0	0	0	0	0	0	0	0	0	0	0	0	0	0	0	0	0	0	0
2373	0	0	0	0	0	0	0	0	0	0	0	0	0	0	0	0	0	0	0	0	0	0	0	0	0	0	0	0	0	0	0	0	0	0	0	0	0	0	0	0	0	0	0	0	0	0	0	0	0
2380	0	0	0	0	0	0	0	0	0	0	0	0	0	0	0	0	0	0	0	0	0	0	0	0	0	0	0	0	0	0	0	0	0	0	0	0	0	0	0	0	0	0	0	0	0	0	0	0	0
2381	0	0	0	0	0	0	0	0	0	0	0	0	0	0	0	0	0	0	0	0	0	0	0	0	0	0	0	0	0	0	0	0	0	0	0	0	0	0	0	0	0	0	0	0	0	0	0	0	0
2408	0	0	0	0	0	0	0	0	0	0	0	0	0	0	0	0	95	95	95	95	0	0	0	0	0	265	0	21.5	0	0	0	0	0	0	0	0	0	0	0	0	0	0	0	0	0	0	0	0	0
2409	0	0	0	0	0	0	0	0	0	0	0	0	0	0	0	0	732	732	732	732	0	0	0	0	0	432	0	50	0	0	0	0	0	0	0	0	0	0	0	0	0	0	0	0	0	0	0	0	0
2410	0	0	0	0	0	0	0	0	0	0	0	0	0	0	0	0	527	527	527	527	0	0	0	0	0	89	0	28	0	0	0	0	0	0	0	0	0	0	0	0	0	0	0	0	0	0	0	0	0
2414	0	0	0	0	0	0	0	0	0	0	0	0	0	0	0	0	0	0	0	0	0	0	0	0	0	267	0	68.5	0	0	0	0	0	0	0	0	0	0	0	0	0	0	0	0	0	0	0	0	0
2438	0	0	0	0	0	0	0	0	0	0	0	0	0	0	0	0	0	0	0	0	0	0	0	0	0	1070	0	400	0	0	0	0	0	0	0	0	0	0	0	0	0	0	0	0	0	0	0	0	0
2441	0	0	5480	0	0	0	0	0	0	0	0	0	0	0	0	0	216	216	216	216	0	0	0	0	0	1030	0	34	0	0	0	0	0	0	0	0	0	0	0	0	0	0	0	0	0	0	0	0	0
2444	0	0	0	0	0	0	0	0	0	0	0	0	0	0	0	0	81	81	81	81	0	0	0	0	0	972	0	30	0	0	0	0	0	0	0	0	0	0	0	0	0	0	0	0	0	0	0	0	0
2462	2000	2000	0	0	0	0	0	0	0	0	0	0	0	0	0	0	0	0	0	0	0	0	0	0	0	0	0	0	0	0	0	0	0	0	0	0	0	0	0	0	0	0	0	0	0	0	0	0	0
2463	0	0	0	0	0	0	0	0	0	0	0	0	0	0	0	0	0	0	0	0	0	0	0	0	0	0	0	0	0	0	0	0	0	0	0	0	0	0	0	0	0	0	0	0	0	0	0	0	0
2466	0	0	0	0	0	0	0	0	0	0	0	0	0	0	0	0	0	0	0	0	0	0	0	0	0	0	0	0	0	0	0	0	0	0	0	0	0	0	0	0	0	0	0	0	0	0	0	0	0
2470	0	0	0	0	0	0	0	0	0	0	0	0	0	0	0	0	0	0	0	0	0	0	0	0	0	0	0	0	0	0	0	0	0	0	0	0	0	0	0	0	0	0	0	0	0	0	0	0	0
2471	0	0	0	0	0	0	0	0	0	0	0	0	0	0	0	0	0	0	0	0	0	0	0	0	0	0	0	0	0	0	0	0	0	0	0	0	0	0	0	0	0	0	0	0	0	0	0	0	0
2473	0	0	0	0	0	0	0	0	0	0	0	0	0	0	0	0	0	0	0	0	0	0	0	0	0	0	0	0	0	0	0	0	0	0	0	0	0	0	0	0	0	0	0	0	0	0	0	0	0
2479	0	0	0	0	0	0	0	0	0	0	0	0	0	0	0	0	0	0	0	0	0	0	0	0	0	0	0	0	0	0	0	0	0	0	0	0	0	0	0	0	0	0	0	0	0	0	0	0	0
2486	0	0	0	0	0	0	0	0	0	0	0	0	0	0	0	0	0	0	0	0	0	0	0	0	0	0	0	0	0	0	0	0	0	0	0	0	0	0	0	0	0	0	0	0	0	0	0	0	0
2502	0	0	0	0	0	0	0	0	0	0	0	0	0	0	0	0	0	0	0	0	0	0	0	0	0	0	0	0	0	0	0	0	0	0	0	0	0	0	0	0	0	0	0	0	0	0	0	0	0
2507	0	0	0	0	0	0	0	0	0	0	0	0	0	0	0	0	0	0	0	0	0	0	0	0	2300	0	0	0	1000	0	0	0	0	0	0	0	0	0	0	0	0	0	0	0	0	0	0	0	0
2517	0	0	0	0	0	0	0	0	0	0	0	0	0	0	0	0	0	0	0	0	0	0	0	0	2000	0	0	0	4000	0	0	0	0	0	0	0	0	0	0	0	0	0	0	0	0	0	0	0	0
2518	0	0	0	0	0	0	0	0	0	0	0	0	0	0	0	0	0	0	0	0	0	0	0	0	2500	0	0	0	3000	0	0	0	0	0	0	0	0	0	0	0	0	0	0	0	0	0	0	0	0
2522	0	0	0	0	0	0	0	0	0	0	0	0	0	0	0	0	0	0	0	0	0	0	0	0	700	0	0	0	1500	0	0	0	0	0	0	0	0	0	0	0	0	0	0	0	0	0	0	0	0
2523	0	0	0	0	0	0	0	0	0	0	0	0	0	0	0	0	0	0	0	0	0	0	0	0	400	0	0	0	500	0	0	0	0	0	0	0	0	0	0	0	0	0	0	0	0	0	0	0	0
2524	0	0	0	0	0	0	0	0	0	0	0	0	0	0	0	0	0	0	0	0	0	0	0	0	1100	0	0	0	1000	0	0	0	0	0	0	0	0	0	0	0	0	0	0	0	0	0	0	0	0
2527	0	0	0	0	0	0	0	0	0	0	0	0	0	0	0	0	0	0	0	0	0	0	0	0	1000	0	0	0	2000	0	0	0	0	0	0	0	0	0	0	0	0	0	0	0	0	0	0	0	0
2528	0	0	0	0	0	0	0	0	0	0	0	0	0	0	0	0	0	0	0	0	0	0	0	0	0	0	0	0	0	0	0	0	0	0	0	0	0	0	0	0	0	0	0	0	0	0	0	0	0
2605	0	0	0	0	0	0	0	0	0	0	0	0	0	0	0	0	0	0	0	0	0	0	0	0	92	36	0	690	0	0	0	0	0	0	0	0	0	0	0	0	0	0	0	0	0	0	0	0	0
2608	0	0	0	0	0	0	0	0	0	0	0	0	0	0	0	0	0	0	0	0	0	0	0	0	0	0	0	0	0	0	0	0	1000	0	0	0	0	0	0	0	0	2000	2000	0	0	0	0	0	0
2616	0	0	0	0	0	0	0	0	0	0	0	0	0	0	0	0	0	0	0	0	0	0	0	0	0	0	0	0	0	0	0	0	125	0	0	0	0	0	0	0	0	0	0	0	0	0	0	0	0
2617	0	0	0	0	0	0	0	0	0	0	0	0	0	0	0	0	0	0	0	0	0	0	0	0	0	0	0	0	0	0	0	0	0	0	0	0	0	0	0	0	0	0	0	0	0	0	0	0	0
2618	0	0	0	0	0	0	0	0	0	0	0	0	0	0	0	0	0	0	0	0	0	0	0	0	0	0	0	0	0	0	0	0	0	0	0	0	0	0	0	0	0	0	0	0	0	0	0	0	0
2619	0	0	0	0	0	0	0	0	0	0	0	0	0	0	0	0	0	0	0	0	0	0	0	0	0	0	0	0	0	0	0	0	0	0	0	0	0	0	0	0	0	0	0	0	0	0	0	0	0
2621	0	0	0	0	0	0	0	0	0	0	0	0	0	0	0	0	0	0	0	0	0	0	0	0	0	0	0	0	0	0	0	0	0	0	0	0	0	0	0	0	0	0	0	0	0	0	0	0	0
2646	0	0	0	0	0	0	0	0	0	0	0	0	0	0	0	0	0	0	0	0	0	0	0	0	0	0	0	0	0	0	0	0	0	0	0	0	0	0	0	0	0	0	0	0	0	0	0	0	0
2648	0	0	0	0	0	0	0	0	0	0	0	0	0	0	0	0	0	0	0	0	0	0	0	0	0	0	0	0	0	0	0	0	0	0	0	0	0	0	0	0	0	0	0	0	0	0	0	0	0
2649	0	0	0	0	0	0	0	0	0	0	0	0	0	0	0	0	0	0	0	0	0	0	0	0	0	0	0	0	0	0	0	0	0	0	0	0	0	0	0	0	0	0	0	0	0	0	0	0	0
2650	0	0	0	0	0	0	0	0	0	0	0	0	0	0	0	0	0	0	0	0	0	0	0	0	0	0	0	0	0	0	0	0	0	0	0	0	0	0	0	0	0	0	0	0	0	0	0	0	0
2651	0	0	0	0	0	0	0	0	0	0	0	0	0	0	0	0	0	0	0	0	0	0	0	0	0	0	0	0	0	0	0	0	0	0	0	0	0	0	0	0	0	0	0	0	0	0	0	0	0
2657	0	0	0	0	0	0	0	0	0	0	0	0	0	0	0	0	0	0	0	0	0	0	0	0	0	0	0	0	0	0	0	0	0	0	0	0	0	0	0	0	0	0	0	0	0	0	0	0	0
2660	0	0	0	0	0	0	0	0	0	0	0	0	0	0	0	0	0	0	0	0	0	0	0	0	0	0	0	0	0	0	0	0	0	0	0	0	0	0	0	0	0	0	0	0	0	0	0	0	0
2661	0	0	0	0	0	0	0	0	0	0	0	0	0	0	0	0	0	0	0	0	0	0	0	0	0	0	0	0	0	0	0	0	0	0	0	0	0	0	0	0	0	0	0	0	0	0	0	0	0
2662	0	0	0	0	0	0	0	0	0	0	0	0	0	0	0	0	0	0	0	0	0	0	0	0	0	0	0	0	0	0	0	0	0	0	0	0	0	0	0	0	0	0	0	0	0	0	0	0	0
2663	0	0	0	0	0	0	0	0	0	0	0	0	0	0	0	0	0	0	0	0	0	0	0	0	0	0	0	0	0	0	0	0	0	0	0	0	0	0	0	0	0	0	0	0	0	0	0	0	0
2716	0	0	0	0	0	0	0	0	0	0	0	0	0	0	0	0	0	0	0	0	0	0	0	0	0	0	0	0	0	0	0	0	0	0	0	0	0	0	0	0	0	0	0	0	0	0	0	0	0
2717	0	0	0	0	0	0	0	0	0	0	0	0	0	0	0	0	0	0	0	0	0	0	0	0	0	0	0	0	0	0	0	0	0	0	0	0	0	0	0	0	0	0	0	0	0	0	0	0	0
2730	0	0	0	0	0	0	0	0	0	0	0	0	0	0	0	0	0	0	0	0	0	0	0	0	0	0	0	0	0	0	0	0	0	0	0	0	0	0	0	0	0	0	0	0	0	0	0	0	0
2738	0	0	0	0	0	0	0	0	0	0	0	0	0	0	0	0	0	0	0	0	0	0	0	0	0	0	0	0	0	0	0	0	0	0	0	0	0	0	0	0	0	0	0	0	0	0	0	0	0
2757	0	0	0	0	0	0	0	0	0	0	0	0	0	0	0	0	0	0	0	0	0	0	0	0	0	0	0	0	0	0	0	0	0	0	0	0	0	0	0	0	0	0	0	0	0	0	0	0	0
2758	0	0	0	0	0	0	0	0	0	0	0	0	0	0	0	0	0	0	0	0	0	0	0	0	0	0	0	0	0	0	0	0	0	0	0	0	0	0	0	0	0	0	0	0	0	0	0	0	0
2765	0	0	0	0	0	0	0	0	0	0	0	0	0	0	0	0	0	0	0	0	0	0	0	0	0	0	0	0	0	0	0	0	0	0	0	0	0	0	0	0	0	0	0	0	0	0	0	0	0
2768	0	0	0	0	0	0	0	0	0	0	0	0	0	0	0	0	0	0	0	0	0	0	0	0	0	0	0	0	0	0	0	0	0	0	0	0	0	0	0	0	0	0	0	0	0	0	0	0	0
2769	0	0	0	0	0	0	0	0	0	0	0	0	0	0	0	0	0	0	0	0	0	0	0	0	0	0	0	0	0	0	0	0	0	0	0	0	0	0	0	0	0	0	0	0	0	0	0	0	0
2770	0	0	0	0	0	0	0	0	0	0	0	0	0	0	0	0	0	0	0	0	0	0	0	0	0	0	0	0	0	0	0	0	0	0	0	0	0	0	0	0	0	0	0	0	0	0	0	0	0
2780	0	0	0	0	0	0	0	0	0	0	0	0	0	0	0	0	0	0	0	0	0	0	0	0	0	0	0	0	0	0	0	0	0	0	0	0	0	0	0	0	0	0	0	0	0	0	0	0	0
2781	0	0	0	0	0	0	0	0	0	0	0	0	0	0	0	0	0	0	0	0	0	0	0	0	0	0	0	0	0	0	0	0	0	0	0	0	0	0	0	0	0	0	0	0	0	0	0	0	0
2782	0	0	0	0	0	0	0	0	0	0	0	0	0	0	0	0	0	0	0	0	0	0	0	0	0	0	0	0	0	0	0	0	0	0	0	0	0	0	0	0	0	0	0	0	0	0	0	0	0
2783	0	0	0	0	0	0	0	0	0	0	0	0	0	0	0	0	0	0	0	0	0	0	0	0	0	0	0	0	0	0	0	0	0	0	0	0	0	0	0	0	0	0	0	0	0	0	0	0	0
2789	0	0	0	0	0	0	0	0	0	0	0	0	0	0	0	0	0	0	0	0	0	0	0	0	0	0	0	0	0	0	0	0	0	0	0	0	0	0	0	0	0	0	0	0	0	0	0	0	0
2798	0	0	0	0	0	0	0	0	0	0	0	0	0	0	0	0	0	0	0	0	0	0	0	0	0	0	0	0	0	0	0	0	0	0	0	0	0	0	0	0	0	0	0	0	0	0	0	0	0
2816	0	0	0	0	0	5400	0	0	0	0	0	0	0	0	0	0	0	0	0	0	0	0	0	0	0	0	0	0	0	0	0	0	0	0	0	0	0	0	0	0	0	0	0	0	0	0	0	0	0
2839	0	0	2650	0	0	0	0	0	0	0	0	0	0	0	0	0	0	0	0	0	0	0	0	0	0	0	0	0	0	0	0	0	0	0	0	0	0	0	0	0	0	0	0	0	0	0	0	0	0
2852	0	0	0	0	0	0	0	0	0	0	0	0	0	0	0	0	0	0	0	0	0	0	0	0	0	0	0	0	0	0	0	0	0	0	0	0	0	0	0	0	0	0	0	0	0	0	0	0	0
2860	0	0	0	0	0	0	0	0	0	0	0	0	0	0	0	0	0	0	0	0	0	0	0	0	0	0	0	0	0	0	0	0	0	0	0	0	0	0	0	0	0	0	0	0	0	0	0	0	0
2864	0	0	0	0	0	0	0	0	0	0	0	0	0	0	0	0	0	0	0	0	0	0	0	0	0	0	0	0	0	0	0	0	0	0	0	0	0	0	0	0	0	0	0	0	0	0	0	0	0
2866	0	0	0	0	0	0	0	0	0	0	0	0	0	0	0	0	0	0	0	0	0	0	0	0	0	0	0	0	0	0	0	0	0	0	0	0	0	0	0	0	0	0	0	0	0	0	0	0	0
2871	0	0	0	0	0	0	0	0	0	0	0	0	0	0	0	0	0	0	0	0	0	0	0	0	0	0	0	0	0	0	0	0	0	0	0	0	0	0	0	0	0	0	0	0	0	0	0	0	0
2872	0	0	0	0	0	0	0	0	0	0	0	0	0	0	0	0	0	0	0	0	0	0	0	0	0	0	0	0	0	0	0	0	0	0	0	0	0	0	0	0	0	0	0	0	0	0	0	0	0
2873	0	0	0	0	0	0	0	0	0	0	0	0	0	0	0	0	0	0	0	0	0	0	0	0	0	0	0	0	0	0	0	0	0	0	0	0	0	0	0	0	0	0	0	0	0	0	0	0	0
2874	0	0	0	0	0	0	0	0	0	0	0	0	0	0	0	0	0	0	0	0	0	0	0	0	0	0	0	0	0	0	0	0	0	0	0	0	0	0	0	0	0	0	0	0	0	0	0	0	0
2875	0	0	0	0	0	0	0	0	0	0	0	0	0	0	0	0	0	0	0	0	0	0	0	0	0	0	0	0	0	0	0	0	0	0	0	0	0	0	0	0	0	0	0	0	0	0	0	0	0
2876	0	0	0	0	0	0	0	0	0	0	0	0	0	0	0	0	0	0	0	0	0	0	0	0	0	0	0	0	0	0	0	0	0	0	0	0	0	0	0	0	0	0	0	0	0	0	0	0	0
2877	0	0	0	0	0	0	0	0	0	0	0	0	0	0	0	4400	4400	4400	4400	4400	4400	0	0	0	0	0	0	0	0	0	0	0	0	0	0	0	0	0	0	0	0	0	0	0	0	0	0	0	0
2878	0	0	0	0	0	0	0	0	0	0	0	0	0	0	0	0	0	0	0	0	0	0	0	0	0	0	0	0	0	0	0	0	0	0	0	0	0	0	0	0	0	0	0	0	0	0	0	0	0
2879	0	0	0	0	0	0	0	0	0	0	0	0	0	0	0	5300	5300	5300	5300	5300	5300	0	0	0	0	0	0	0	0	0	0	0	0	0	0	0	0	0	0	0	0	0	0	0	0	0	0	0	0
2880	0	0	0	0	0	0	0	0	0	0	0	0	0	0	0	0	0	0	0	0	0	0	0	0	0	0	0	0	0	0	0	0	0	0	0	0	0	0	0	0	0	0	0	0	0	0	0	0	0
2881	0	0	0	0	0	0	0	0	0	0	0	0	0	0	0	0	0	0	0	0	0	0	0	0	0	0	0	0	0	0	0	0	0	0	0	0	0	0	0	0	0	0	0	0	0	0	0	0	0
2884	0	0	0	0	0	0	0	0	0	0	0	0	0	0	0	0	0	0	0	0	0	0	0	0	0	0	0	0	0	0	0	0	0	0	0	0	0	0	0	0	0	0	0	0	0	0	0	0	0
2886	0	0	0	0	0	0	0	0	0	0	0	0	0	0	0	2200	2200	2200	2200	2200	2200	0	0	0	0	0	0	0	0	0	0	0	0	0	0	0	0	0	0	0	0	0	0	0	0	0	0	0	0
2937	0	0	0	0	0	0	0	0	0	0	0	0	0	0	0	0	0	0	0	0	0	0	0	0	0	0	0	0	0	0	0	0	0	0	0	0	0	0	0	0	0	0	0	0	0	0	0	0	0
2938	0	0	0	0	0	0	0	0	0	0	0	0	0	0	0	0	0	0	0	0	0	0	0	0	0	0	0	0	0	0	0	0	0	0	0	0	0	0	0	0	0	0	0	0	0	0	0	0	0
2939	0	0	0	0	0	0	0	0	0	0	0	0	0	0	0	0	0	0	0	0	0	0	0	0	0	0	0	0	0	0	0	0	0	0	0	0	0	0	0	0	0	0	0	0	0	0	0	0	0
2952	0	0	0	0	0	0	0	0	0	0	0	0	0	0	0	0	0	0	0	0	0	0	0	0	0	0	0	0	0	0	0	0	0	0	0	0	0	0	0	0	0	0	0	0	0	0	0	0	0
2954	0	0	0	0	0	0	0	0	0	0	0	0	0	0	0	0	0	0	0	0	0	0	0	0	0	0	0	0	0	0	0	0	0	0	0	0	0	0	0	0	0	0	0	0	0	0	0	0	0
2959	0	0	0	0	0	0	0	0	0	0	0	0	0	0	0	0	0	0	0	0	0	0	0	0	0	0	0	0	0	0	0	0	0	0	0	0	0	0	0	0	0	0	0	0	0	0	0	0	0
2960	0	0	0	0	0	0	0	0	0	0	0	0	0	0	0	0	0	0	0	0	0	0	0	0	0	0	0	0	0	0	0	0	0	0	0	0	0	0	0	0	0	0	0	0	0	0	0	0	0
2961	0	0	0	0	0	0	0	0	0	0	0	0	0	0	0	0	0	0	0	0	0	0	0	0	0	0	0	0	0	0	0	0	0	0	0	0	0	0	0	0	0	0	0	0	0	0	0	0	0
2962	0	0	0	0	0	0	0	0	0	0	0	0	0	0	0	0	0	0	0	0	0	0	0	0	0	0	0	0	0	0	0	0	0	0	0	0	0	0	0	0	0	0	0	0	0	0	0	0	0
2963	0	0	0	0	0	0	0	0	0	0	0	0	0	0	0	0	0	0	0	0	0	0	0	0	0	0	0	0	0	0	0	0	0	0	0	0	0	0	0	0	0	0	0	0	0	0	0	0	0
2964	0	0	0	0	0	0	0	0	0	0	0	0	0	0	0	0	0	0	0	0	0	0	0	0	0	0	0	0	0	0	0	0	0	0	0	0	0	0	0	0	0	0	0	0	0	0	0	0	0
2966	0	0	0	0	0	0	0	0	0	0	0	0	0	0	0	0	0	0	0	0	0	0	0	0	0	0	0	0	0	0	0	0	0	0	0	0	0	0	0	0	0	0	0	0	0	0	0	0	0
2973	0	0	0	0	0	0	0	0	0	0	0	0	0	0	0	0	0	0	0	0	0	0	0	0	0	0	0	0	0	0	0	0	0	0	0	0	0	0	0	0	0	0	0	0	0	0	0	0	0
2984	0	0	0	0	0	0	0	0	0	0	0	0	0	0	0	0	0	0	0	0	0	0	0	0	0	0	0	0	0	0	0	0	0	0	0	0	0	0	0	0	0	0	0	0	0	0	0	0	0
2987	0	0	0	0	0	0	0	0	0	0	0	0	0	0	0	0	0	0	0	0	0	0	0	0	0	0	0	0	0	0	0	0	0	0	0	0	0	0	0	0	0	0	0	0	0	0	0	0	0
2994	0	0	0	0	0	0	0	0	0	0	0	0	0	0	0	0	0	0	0	0	0	0	0	0	0	0	0	0	0	0	0	0	0	0	0	0	0	0	0	0	0	0	0	0	0	0	0	0	0
3011	0	0	0	0	0	0	0	0	0	0	0	0	0	0	0	0	0	0	0	0	0	0	0	0	0	0	0	0	0	0	0	0	0	0	0	0	0	0	0	0	0	0	0	0	0	0	0	0	0
3012	0	0	0	0	0	0	0	0	0	0	0	0	0	0	0	0	0	0	0	0	0	0	0	0	0	0	0	0	0	0	0	0	0	0	0	0	0	0	0	0	0	0	0	0	0	0	0	0	0
3013	0	0	0	0	0	0	0	0	0	0	0	0	0	0	0	0	0	0	0	0	0	0	0	0	0	0	0	0	0	0	0	0	0	0	0	0	0	0	0	0	0	0	0	0	0	0	0	0	0
3052	0	0	0	0	0	0	0	0	0	0	0	0	0	0	0	0	0	0	0	0	0	0	0	0	0	0	0	0	0	0	0	0	0	0	0	0	0	0	0	0	0	0	0	0	0	0	0	0	0
3082	0	0	0	0	0	0	0	0	0	0	0	0	0	0	0	0	0	0	0	0	0	0	0	0	0	0	0	0	0	0	0	0	0	0	0	0	0	0	0	0	0	0	0	0	0	0	0	0	0
3086	0	0	0	0	0	0	0	0	0	0	0	0	0	0	0	0	0	0	0	0	0	0	0	0	0	0	0	0	0	0	0	0	0	0	0	0	0	0	0	0	0	0	0	0	0	0	0	0	0
3088	0	0	0	0	0	0	0	0	0	0	0	0	0	0	0	0	0	0	0	0	0	0	0	0	0	0	0	0	0	0	0	0	0	0	0	0	0	0	0	0	0	0	0	0	0	0	0	0	0
3090	0	0	0	0	0	0	0	0	0	0	0	0	0	0	0	0	0	0	0	0	0	0	0	0	0	0	0	0	0	0	0	0	0	0	0	0	0	0	0	0	0	0	0	0	0	0	0	0	0
3101	0	0	0	0	0	0	0	0	0	0	0	0	0	0	0	0	0	0	0	0	0	0	0	0	0	0	0	0	0	0	0	0	0	0	0	0	0	0	0	0	0	0	0	0	0	0	0	0	0
3107	0	0	0	0	0	0	0	0	0	0	0	0	0	0	0	0	0	0	0	0	0	0	0	0	0	0	0	0	0	0	0	0	0	0	0	0	0	0	0	0	0	0	0	0	0	0	0	0	0
3110	0	0	0	0	0	0	0	0	0	0	0	0	0	0	0	0	0	0	0	0	0	0	0	0	0	0	0	0	0	0	0	0	0	0	0	0	0	0	0	0	0	0	0	0	0	0	0	0	0
3111	0	0	0	0	0	0	0	0	0	0	0	0	0	0	0	0	0	0	0	0	0	0	0	0	0	0	0	0	0	0	0	0	0	0	0	0	0	0	0	0	0	0	0	0	0	0	0	0	0
3180	0	0	0	0	0	0	0	0	0	0	0	0	0	0	0	0	0	0	0	0	0	0	0	0	0	0	0	0	0	0	0	0	0	0	0	0	0	0	0	0	0	0	0	0	0	0	0	0	0
3189	0	0	0	0	0	0	0	0	0	0	0	0	0	0	0	0	0	0	0	0	0	0	0	0	4	2	0	9	0	0	0	0	0	0	0	0	0	0	0	0	0	0	0	0	0	0	0	0	0
3192	0	0	0	0	0	0	0	0	0	0	0	0	0	0	0	0	0	0	0	0	0	0	0	0	10	2	0	233	0	0	0	0	0	0	0	0	0	0	0	0	0	0	0	0	0	0	0	0	0
3193	0	0	0	0	0	0	0	0	0	0	0	0	0	0	0	0	0	0	0	0	0	0	0	0	12	4	0	78	0	0	0	0	0	0	0	0	0	0	0	0	0	0	0	0	0	0	0	0	0
3200	0	0	0	0	0	0	0	0	0	0	0	0	0	0	0	0	0	0	0	0	0	0	0	0	0	0	0	0	0	0	0	0	0	0	0	0	0	0	0	0	0	0	0	0	0	0	0	0	0
3248	0	0	0	0	0	0	0	0	0	0	0	0	0	0	0	0	0	0	0	0	0	0	0	0	0	0	0	0	0	0	0	0	0	0	0	0	0	0	0	0	0	0	0	0	0	0	0	0	0
3250	0	0	0	0	0	0	0	0	0	0	0	0	0	0	0	0	0	0	0	0	0	0	0	0	0	0	0	0	0	0	0	0	0	0	0	0	0	0	0	0	0	0	0	0	0	0	0	0	0
3282	0	0	0	0	0	0	0	0	0	0	0	0	0	0	0	0	0	0	0	0	0	0	0	0	0	0	0	0	0	0	0	0	0	0	0	0	0	0	0	0	0	0	0	0	0	0	0	0	0
3295	0	0	5000	5000	5000	0	0	0	0	0	0	0	0	0	0	0	0	0	0	0	0	0	0	0	0	0	0	0	0	0	0	0	0	0	0	0	0	0	0	0	0	0	0	0	0	0	0	0	0
3296	0	0	0	0	0	0	0	0	0	0	0	0	0	0	0	0	0	0	0	0	0	0	0	0	0	79	0	2	0	0	0	0	0	0	0	0	0	0	0	0	0	0	0	0	0	0	0	0	0
3300	0	0	0	0	0	0	0	0	0	0	0	0	0	0	0	0	780	780	780	780	0	0	0	0	240	0	0	0	0	0	0	0	0	0	0	0	0	0	0	0	0	0	0	0	0	0	0	0	0
3302	0	0	0	0	0	0	0	0	0	0	0	0	0	0	0	0	0	0	0	0	0	0	0	0	0	219	0	18	0	0	0	0	0	0	0	0	0	0	0	0	0	0	0	0	0	0	0	0	0
3315	0	0	0	0	0	0	0	0	0	0	0	0	0	0	0	0	0	0	0	0	0	0	0	0	0	0	0	0	0	0	0	0	0	0	0	0	0	0	0	0	0	0	0	0	0	0	0	0	0
3406	0	0	0	0	0	0	0	0	0	0	0	0	0	0	0	0	0	0	0	0	0	0	0	0	0	0	0	0	0	0	0	0	0	0	0	0	0	0	0	0	0	0	0	0	0	0	0	0	0
3408	0	0	0	0	0	0	0	0	0	0	0	0	0	0	0	0	0	0	0	0	0	0	0	0	0	0	0	0	0	0	0	0	0	0	0	0	0	0	0	0	0	0	0	0	0	0	0	0	0
3409	0	0	0	0	0	0	0	0	0	0	0	0	0	0	0	0	0	0	0	0	0	0	0	0	0	0	0	0	0	0	0	0	0	0	0	0	0	0	0	0	0	0	0	0	0	0	0	0	0
3414	0	0	0	0	0	0	0	0	0	0	0	0	0	0	0	0	0	0	0	0	0	0	0	0	0	0	0	0	0	0	0	0	0	0	0	0	0	0	0	0	0	0	0	0	0	0	0	0	0
3453	0	0	0	0	0	0	0	0	0	0	0	0	0	0	0	0	0	0	0	0	0	0	0	0	0	0	0	0	0	0	0	0	0	0	0	0	0	0	0	0	0	0	0	0	0	0	0	0	0
3456	0	0	0	0	0	0	0	0	0	0	0	0	0	0	0	0	0	0	0	0	0	0	0	0	0	0	0	0	0	0	0	0	0	0	0	0	0	0	0	0	0	0	0	0	0	0	0	0	0
3457	0	0	0	0	0	0	0	0	0	0	0	0	0	0	0	0	0	0	0	0	0	0	0	0	0	0	0	0	0	0	0	0	0	0	0	0	0	0	0	0	0	0	0	0	0	0	0	0	0
3458	0	0	0	0	0	0	0	0	0	0	0	0	0	0	0	0	0	0	0	0	0	0	0	0	0	0	0	0	0	0	0	0	0	0	0	0	0	0	0	0	0	0	0	0	0	0	0	0	0
3459	0	0	0	0	0	0	0	0	0	0	0	0	0	0	0	0	0	0	0	0	0	0	0	0	0	0	0	0	0	0	0	0	0	0	0	0	0	0	0	0	0	0	0	0	0	0	0	0	0
3462	0	0	0	0	0	0	0	0	0	0	0	0	0	0	0	0	0	0	0	0	0	0	0	0	0	0	0	0	0	0	0	0	0	0	0	0	0	0	0	0	0	0	0	0	0	0	0	0	0
3463	0	0	0	0	0	0	0	0	0	0	0	0	0	0	0	0	0	0	0	0	0	0	0	0	0	0	0	0	0	0	0	0	0	0	0	0	0	0	0	0	0	0	0	0	0	0	0	0	0
3464	0	0	0	0	0	0	0	0	0	0	0	0	0	0	0	0	0	0	0	0	0	0	0	0	0	0	0	0	0	0	0	0	0	0	0	0	0	0	0	0	0	0	0	0	0	0	0	0	0
3465	0	0	0	0	0	0	0	0	0	0	0	0	0	0	0	0	0	0	0	0	0	0	0	0	0	0	0	0	0	0	0	0	0	0	0	0	0	0	0	0	0	0	0	0	0	0	0	0	0
3466	0	0	0	0	0	0	0	0	0	0	0	0	0	0	0	0	0	0	0	0	0	0	0	0	0	0	0	0	0	0	0	0	0	0	0	0	0	0	0	0	0	0	0	0	0	0	0	0	0
3467	0	0	0	0	0	0	0	0	0	0	0	0	0	0	0	0	0	0	0	0	0	0	0	0	0	0	0	0	0	0	0	0	0	0	0	0	0	0	0	0	0	0	0	0	0	0	0	0	0
3478	0	0	0	0	0	0	0	0	0	0	0	0	0	0	0	0	0	0	0	0	0	0	0	0	0	0	0	0	0	0	0	0	0	0	0	0	0	0	0	0	0	0	0	0	0	0	0	0	0
3479	0	0	0	0	0	0	0	0	0	0	0	0	0	0	0	0	0	0	0	0	0	0	0	0	0	0	0	0	0	0	0	0	0	0	0	0	0	0	0	0	0	0	0	0	0	0	0	0	0
3480	0	0	0	0	0	0	0	0	0	0	0	0	0	0	0	0	0	0	0	0	0	0	0	0	0	0	0	0	0	0	0	0	0	0	0	0	0	0	0	0	0	0	0	0	0	0	0	0	0
3497	0	0	0	0	0	0	0	0	0	0	0	0	0	0	0	0	0	0	0	0	0	0	0	0	0	0	0	0	0	0	0	0	0	0	0	0	0	0	0	0	0	0	0	0	0	0	0	0	0
3498	0	0	0	0	0	0	0	0	0	0	0	0	0	0	0	0	0	0	0	0	0	0	0	0	5800	2800	0	0	0	0	0	0	0	0	0	0	0	0	0	0	0	0	0	0	0	0	0	0	0
3509	2.8	0	0	0	0	0	0	0	0	0	0	0	0	0	0	0	0	0	0	0	0	0	0	0	0	0	0	0	0	0	0	0	0	0	0	0	0	0	0	0	0	0	0	0	0	0	0	0	0
3511	30	0	0	0	0	0	0	0	0	0	0	0	0	0	0	0	0	0	0	0	0	0	0	0	0	0	0	0	0	0	0	0	0	0	0	0	0	0	0	0	0	0	0	0	0	0	0	0	0
3532	0	0	0	0	0	0	0	0	0	0	0	0	0	0	0	0	0	0	0	0	0	0	0	0	80	1070	0	2070	0	0	0	0	0	0	0	0	0	0	0	0	0	0	0	0	0	0	0	0	0
3536	0	0	0	0	0	0	0	0	0	0	0	0	0	0	0	0	0	0	0	0	0	0	0	0	0	0	0	0	0	0	0	0	0	0	0	0	0	0	0	0	0	0	0	0	0	0	0	0	0
3541	0	0	0	0	0	0	0	0	0	0	0	0	0	0	0	0	0	0	0	0	0	0	0	0	0	0	0	0	0	0	0	0	0	0	0	0	0	0	0	0	0	0	0	0	0	0	0	0	0
3547	0	0	0	0	0	0	0	0	0	0	0	0	0	0	0	0	0	0	0	0	0	0	0	0	0	0	0	0	0	0	0	0	0	0	0	0	0	0	0	0	0	0	0	0	0	0	0	0	0
3548	0	0	0	0	0	0	0	0	0	0	0	0	0	0	0	0	0	0	0	0	0	0	0	0	0	0	0	0	0	0	0	0	0	0	0	0	0	0	0	0	0	0	0	0	0	0	0	0	0
3550	0	0	0	0	0	0	0	0	0	0	0	0	0	0	0	0	0	0	0	0	0	0	0	0	0	0	0	0	0	0	0	0	0	0	0	0	0	0	0	0	0	0	0	0	0	0	0	0	0
3551	0	0	0	0	0	0	0	0	0	0	0	0	0	0	0	0	0	0	0	0	0	0	0	0	0	0	0	0	0	0	0	0	0	0	0	0	0	0	0	0	0	0	0	0	0	0	0	0	0
3552	0	0	0	0	0	0	0	0	0	0	0	0	0	0	0	0	0	0	0	0	0	0	0	0	0	0	0	0	0	0	0	0	0	0	0	0	0	0	0	0	0	0	0	0	0	0	0	0	0
3554	0	0	0	0	0	0	0	0	0	0	0	0	0	0	0	0	0	0	0	0	0	0	0	0	0	0	0	0	0	0	0	0	0	0	0	0	0	0	0	0	0	0	0	0	0	0	0	0	0
3555	0	0	0	0	0	0	0	0	0	0	0	0	0	0	0	0	0	0	0	0	0	0	0	0	0	0	0	0	0	0	0	0	0	0	0	0	0	0	0	0	0	0	0	0	0	0	0	0	0
3664	0	0	0	0	0	0	0	0	0	0	0	0	0	0	0	0	0	0	0	0	0	0	0	0	0	0	0	0	0	0	0	0	0	0	0	0	0	0	0	0	0	0	0	0	0	0	0	0	0
3665	0	0	0	0	0	0	0	0	0	0	0	0	0	0	0	0	0	0	0	0	0	0	0	0	0	0	0	0	0	0	0	0	0	0	0	0	0	0	0	0	0	0	0	0	0	0	0	0	0
3667	0	0	0	0	0	0	0	0	0	0	0	0	0	0	0	0	0	0	0	0	0	0	0	0	0	0	0	0	0	0	0	0	0	0	0	0	0	0	0	0	0	0	0	0	0	0	0	0	0
3668	0	0	0	0	0	0	0	0	0	0	0	0	0	0	0	0	0	0	0	0	0	0	0	0	0	0	0	0	0	0	0	0	0	0	0	0	0	0	0	0	0	0	0	0	0	0	0	0	0
3669	0	0	0	0	0	0	0	0	0	0	0	0	0	0	0	0	0	0	0	0	0	0	0	0	0	0	0	0	0	0	0	0	0	0	0	0	0	0	0	0	0	0	0	0	0	0	0	0	0
3672	0	0	0	0	0	0	0	0	0	0	0	0	0	0	0	0	0	0	0	0	0	0	0	0	0	0	0	0	0	0	0	0	0	0	0	0	0	0	0	0	0	0	0	0	0	0	0	0	0
3673	0	0	0	0	0	0	0	0	0	0	0	0	0	0	0	0	0	0	0	0	0	0	0	0	0	0	0	0	0	0	0	0	0	0	0	0	0	0	0	0	0	0	0	0	0	0	0	0	0
3674	0	0	0	0	0	0	0	0	0	0	0	0	0	0	0	0	0	0	0	0	0	0	0	0	0	0	0	0	0	0	0	0	0	0	0	0	0	0	0	0	0	0	0	0	0	0	0	0	0
3675	0	0	0	0	0	0	0	0	0	0	0	0	0	0	0	0	0	0	0	0	0	0	0	0	0	0	0	0	0	0	0	0	0	0	0	0	0	0	0	0	0	0	0	0	0	0	0	0	0
3676	0	0	0	0	0	0	0	0	0	0	0	0	0	0	0	0	0	0	0	0	0	0	0	0	0	0	0	0	0	0	0	0	0	0	0	0	0	0	0	0	0	0	0	0	0	0	0	0	0
3677	0	0	0	0	0	0	0	0	0	0	0	0	0	0	0	0	0	0	0	0	0	0	0	0	0	0	0	0	0	0	0	0	0	0	0	0	0	0	0	0	0	0	0	0	0	0	0	0	0
3692	0	0	0	0	0	0	0	0	0	0	0	0	0	0	0	0	0	0	0	0	0	0	0	0	0	0	0	0	0	0	0	0	0	0	0	0	0	0	0	0	0	0	0	0	0	0	0	0	0
3700	1180	0	0	0	0	0	0	0	0	0	0	0	0	0	0	0	0	0	0	0	0	0	0	0	0	0	0	0	0	0	0	0	0	0	0	0	0	0	0	0	0	0	0	0	0	0	0	0	0
3723	260	0	0	0	0	0	0	0	0	0	0	0	0	0	0	0	0	0	0	0	0	0	0	0	3000	0	0	0	0	0	0	0	0	0	0	0	0	0	0	0	0	0	0	0	0	0	0	0	0
3724	0	0	0	0	0	0	0	0	0	0	0	0	0	0	0	0	0	0	0	0	0	0	0	0	5800	0	0	0	0	0	0	0	0	0	0	0	0	0	0	0	0	0	0	0	0	0	0	0	0
3731	0	0	0	0	0	0	0	0	0	0	0	0	0	0	0	0	0	0	0	0	0	0	0	0	9000	0	0	0	0	0	0	0	0	0	0	0	0	0	0	0	0	0	0	0	0	0	0	0	0
3755	0	0	0	0	0	0	0	0	0	0	0	0	0	0	0	0	0	0	0	0	0	0	0	0	0	0	0	0	0	0	0	0	0	0	0	0	0	0	0	0	0	0	0	0	0	0	0	0	0
3761	0	0	0	0	0	0	0	0	0	0	0	0	0	0	0	0	0	0	0	0	0	0	0	0	0	0	0	0	0	0	0	0	0	0	3430	0	0	0	0	0	0	0	0	0	0	0	0	0	0
3770	0	0	0	0	0	0	0	0	0	0	0	0	0	0	0	0	0	0	0	0	0	0	0	0	0	0	0	0	0	0	0	0	0	0	0	0	0	0	0	0	0	0	0	0	0	0	0	0	0
3793	0	0	0	0	0	0	0	0	0	0	0	0	0	0	0	0	0	0	0	0	0	0	0	0	0	0	0	0	0	0	0	0	0	0	5460	0	0	0	0	0	0	0	0	0	0	0	0	0	0
3800	0	0	0	0	0	0	0	0	0	0	0	0	0	0	0	0	0	0	0	0	0	0	0	0	0	0	0	130	0	0	0	0	0	0	0	0	0	0	0	0	0	0	0	0	0	0	0	0	0
3803	0	0	0	0	0	0	0	0	0	0	0	0	0	0	0	0	0	0	0	0	0	0	0	0	0	0	0	260	0	0	0	0	0	0	0	0	0	0	0	0	0	0	0	0	0	0	0	0	0
3818	0	0	0	0	0	0	0	0	0	0	0	0	0	0	0	0	0	0	0	0	0	0	0	0	0	0	0	0	0	0	0	0	0	0	0	0	0	0	0	0	0	0	0	0	0	0	0	0	0
3824	0	0	0	0	0	0	0	0	0	0	0	0	0	0	0	0	0	0	0	0	0	0	0	0	180	0	0	0	100	0	0	0	0	0	0	0	0	0	0	0	0	0	0	0	0	0	0	0	0
3827	0	0	0	0	0	0	0	0	0	0	0	0	0	0	0	0	0	0	0	0	0	0	0	0	0	0	0	0	0	0	0	0	0	0	0	0	0	0	0	0	0	0	0	0	0	0	0	0	0
3828	0	0	0	0	0	0	0	0	0	0	0	0	0	0	0	0	0	0	0	0	0	0	0	0	0	0	0	0	0	0	0	0	0	0	0	0	0	0	0	0	0	0	0	0	0	0	0	0	0
3831	0	0	0	0	0	0	0	0	0	0	0	0	0	0	0	0	0	0	0	0	0	0	0	0	0	0	0	0	0	0	0	0	0	0	0	0	0	0	0	0	0	0	0	0	0	0	0	0	0
3833	0	0	0	0	0	0	0	0	0	0	0	0	0	0	0	0	0	0	0	0	0	0	0	0	0	0	0	0	0	0	0	0	0	0	0	0	0	0	0	0	0	0	0	0	0	0	0	0	0
3834	0	0	0	0	0	0	0	0	0	0	0	0	0	0	0	0	0	0	0	0	0	0	0	0	30	5	0	30	0	0	0	0	0	0	0	0	0	0	0	0	0	0	0	0	0	0	0	0	0
3836	0	0	0	0	0	0	0	0	0	0	0	0	0	0	0	0	0	0	0	0	0	0	0	0	0	0	0	0	0	0	0	0	0	0	0	0	0	0	0	0	0	0	0	0	0	0	0	0	0
3837	0	0	0	0	0	0	0	0	0	0	0	0	0	0	0	0	0	0	0	0	0	0	0	0	0	0	0	0	0	0	0	0	0	0	0	0	0	0	0	0	0	0	0	0	0	0	0	0	0
3840	0	0	0	0	0	0	0	0	0	0	0	0	0	0	0	0	0	0	0	0	0	0	0	0	300	20	0	2250	0	0	0	0	0	0	0	0	0	0	0	0	0	0	0	0	0	0	0	0	0
3842	0	0	0	0	0	0	0	0	0	0	0	0	0	0	0	0	0	0	0	0	0	0	0	0	0	0	0	0	0	0	0	0	0	0	0	0	0	0	0	0	0	0	0	0	0	0	0	0	0
3848	0	0	0	0	0	0	0	0	0	0	0	0	0	0	0	0	0	0	0	0	0	0	0	0	80	5	0	1090	0	0	0	0	0	0	0	0	0	0	0	0	0	0	0	0	0	0	0	0	0
3852	0	0	0	0	0	0	0	0	0	0	0	0	0	0	0	0	0	0	0	0	0	0	0	0	0	0	0	0	0	0	0	0	0	0	0	0	0	0	0	0	0	0	0	0	0	0	0	0	0
3853	0	0	0	0	0	0	0	0	0	0	0	0	0	0	0	0	0	0	0	0	0	0	0	0	0	0	0	0	0	0	0	0	0	0	0	0	0	0	0	0	0	0	0	0	0	0	0	0	0
3859	0	0	0	0	0	0	0	0	0	0	0	0	0	0	0	0	0	0	0	0	0	0	0	0	10	2	0	390	0	0	0	0	0	0	0	0	0	0	0	0	0	0	0	0	0	0	0	0	0
3864	0	0	0	0	0	0	0	0	0	0	0	0	0	0	0	0	0	0	0	0	0	0	0	0	0	0	0	0	0	0	0	0	0	0	0	0	0	0	0	0	0	0	0	0	0	0	0	0	0
3865	0	0	0	0	0	0	0	0	0	0	0	0	0	0	0	0	0	0	0	0	0	0	0	0	0	0	0	0	0	0	0	0	0	0	0	0	0	0	0	0	0	0	0	0	0	0	0	0	0
3866	0	0	0	0	0	0	0	0	0	0	0	0	0	0	0	0	0	0	0	0	0	0	0	0	0	0	0	0	0	0	0	0	0	0	0	0	0	0	0	0	0	0	0	0	0	0	0	0	0
3867	0	0	0	0	0	0	0	0	0	0	0	0	0	0	0	0	0	0	0	0	0	0	0	0	18	25	0	2990	0	0	0	0	0	0	0	0	0	0	0	0	0	0	0	0	0	0	0	0	0
3868	0	0	0	0	0	0	0	0	0	0	0	0	0	0	0	0	0	0	0	0	0	0	0	0	0	0	0	0	0	0	0	0	0	0	0	0	0	0	0	0	0	0	0	0	0	0	0	0	0
3870	0	0	0	0	0	0	0	0	0	0	0	0	0	0	0	0	0	0	0	0	0	0	0	0	0	0	0	0	0	0	0	0	0	0	0	0	0	0	0	0	0	0	0	0	0	0	0	0	0
3871	0	0	0	0	0	0	0	0	0	0	0	0	0	0	0	0	0	0	0	0	0	0	0	0	0	0	0	0	0	0	0	0	0	0	0	0	0	0	0	0	0	0	0	0	0	0	0	0	0
3875	0	0	0	0	0	0	0	0	0	0	0	0	0	0	0	0	0	0	0	0	0	0	0	0	0	0	0	0	0	0	0	0	0	0	0	0	0	0	0	0	0	0	0	0	0	0	0	0	0
3926	0	0	0	0	0	0	0	0	0	0	0	0	0	0	0	0	0	0	0	0	0	0	0	0	0	0	0	0	0	0	0	0	0	0	0	0	0	0	0	0	0	0	0	0	0	0	0	0	0
3929	0	0	0	0	0	0	0	0	0	0	0	0	0	0	0	0	0	0	0	0	0	0	0	0	0	0	0	0	0	0	0	0	0	0	0	0	0	0	0	0	0	0	0	0	0	0	0	0	0
3930	0	0	0	0	0	0	0	0	0	0	0	0	0	0	0	0	0	0	0	0	0	0	0	0	0	0	0	0	0	0	0	0	0	0	0	0	0	0	0	0	0	0	0	0	0	0	0	0	0
3932	0	0	0	0	0	0	0	0	0	0	0	0	0	0	0	0	0	0	0	0	0	0	0	0	0	0	0	0	0	0	0	0	0	0	0	0	0	0	0	0	0	0	0	0	0	0	0	0	0
3934	0	0	0	0	0	0	0	0	0	0	0	0	0	0	0	0	0	0	0	0	0	0	0	0	0	0	0	0	0	0	0	0	0	0	0	0	0	0	0	0	0	0	0	0	0	0	0	0	0
3935	0	0	0	0	0	0	0	0	0	0	0	0	0	0	0	0	0	0	0	0	0	0	0	0	0	0	0	0	0	0	0	0	0	0	0	0	0	0	0	0	0	0	0	0	0	0	0	0	0
3936	0	0	0	0	0	0	0	0	0	0	0	0	0	0	0	0	0	0	0	0	0	0	0	0	0	0	0	0	0	0	0	0	0	0	0	0	0	0	0	0	0	0	0	0	0	0	0	0	0
3938	0	0	0	0	0	0	0	0	0	0	0	0	0	0	0	0	0	0	0	0	0	0	0	0	0	0	0	0	0	0	0	0	0	0	0	0	0	0	0	0	0	0	0	0	0	0	0	0	0
3939	0	0	0	0	0	0	0	0	0	0	0	0	0	0	0	0	0	0	0	0	0	0	0	0	0	0	0	0	0	0	0	0	0	0	0	0	0	0	0	0	0	0	0	0	0	0	0	0	0
3980	0	0	0	0	0	0	0	0	0	0	0	0	0	0	0	0	0	0	0	0	0	0	0	0	130	2110	0	6150	0	0	0	0	0	0	0	0	0	0	0	0	0	0	0	0	0	0	0	0	0
3982	0	0	0	0	0	0	0	0	0	0	0	0	0	0	0	0	0	0	0	0	0	0	0	0	2000	0	0	0	4200	0	0	0	0	0	0	0	0	0	0	0	0	0	0	0	0	0	0	0	0
3983	0	0	0	0	0	0	0	0	0	0	0	0	0	0	0	0	0	0	0	0	0	0	0	0	25	0	0	0	20	0	0	0	0	0	0	0	0	0	0	0	0	0	0	0	0	0	0	0	0
4071	0	0	0	0	0	0	0	0	0	0	0	0	0	0	0	0	0	0	0	0	0	0	0	0	0	0	0	0	0	0	0	0	0	0	0	0	0	0	0	0	0	0	0	0	0	0	0	0	0
4096	0	0	0	0	0	0	0	0	0	0	0	0	0	0	0	0	0	0	0	0	0	0	0	0	1015	269.5	0	620	0	0	0	0	0	0	0	0	0	0	0	0	0	0	0	0	0	0	0	0	0
4098	0	0	0	0	0	0	0	0	0	0	0	0	0	0	0	0	0	0	0	0	0	0	0	0	0	187	0	8	0	0	0	0	0	0	0	0	0	0	0	0	0	0	0	0	0	0	0	0	0
4107	0	0	0	0	0	0	0	0	0	0	0	0	0	0	0	0	0	0	0	0	0	0	0	0	540	180	0	1.6	0	0	0	0	0	0	0	0	0	0	0	0	0	0	0	0	0	0	0	0	0
4118	0	0	0	0	0	0	0	0	0	0	0	0	0	0	0	0	0	0	0	0	0	0	0	0	675	164	0	32	0	0	0	0	0	0	0	0	0	0	0	0	0	0	0	0	0	0	0	0	0
4156	0	0	0	0	0	0	0	0	0	0	0	0	0	0	0	0	0	0	0	0	0	0	0	0	0	0	0	0	0	0	0	0	0	0	0	0	0	0	0	0	0	0	0	0	0	0	0	0	0
4167	0	0	0	0	0	0	0	0	0	0	0	0	0	0	0	0	0	0	0	0	0	0	0	0	0	0	0	0	0	0	0	0	0	0	0	0	0	0	0	0	0	0	0	0	0	0	0	0	0
4171	0	0	0	0	0	0	0	0	0	0	0	0	0	0	0	0	0	0	0	0	0	0	0	0	0	0	0	0	0	0	0	0	0	0	0	0	0	0	0	0	0	0	0	0	0	0	0	0	0
4172	0	0	0	0	0	0	0	0	0	0	0	0	0	0	0	0	0	0	0	0	0	0	0	0	0	0	0	0	0	0	0	0	0	0	0	0	0	0	0	0	0	0	0	0	0	0	0	0	0
4173	0	0	0	0	0	0	0	0	0	0	0	0	0	0	0	0	0	0	0	0	0	0	0	0	0	0	0	0	0	0	0	0	0	0	0	0	0	0	0	0	0	0	0	0	0	0	0	0	0
4235	0	0	0	0	0	0	0	0	0	0	0	0	0	0	0	0	0	0	0	0	0	0	0	0	0	0	0	0	0	0	0	0	0	0	0	0	0	0	0	0	0	0	0	0	0	0	0	0	0
4236	0	0	0	0	0	0	0	0	0	0	0	0	0	0	0	0	0	0	0	0	0	0	0	0	0	0	0	0	0	0	0	0	0	0	0	0	0	0	0	0	0	0	0	0	0	0	0	0	0
4237	0	0	0	0	0	0	0	0	0	0	0	0	0	0	0	0	0	0	0	0	0	0	0	0	0	0	0	0	0	0	0	0	0	0	0	0	0	0	0	0	0	0	0	0	0	0	0	0	0
4238	0	0	0	0	0	0	0	0	0	0	0	0	0	0	0	0	0	0	0	0	0	0	0	0	0	0	0	0	0	0	0	0	0	0	0	0	0	0	0	0	0	0	0	0	0	0	0	0	0
4239	0	0	0	0	0	0	0	0	0	0	0	0	0	0	0	0	0	0	0	0	0	0	0	0	0	0	0	0	0	0	0	0	0	0	0	0	0	0	0	0	0	0	0	0	0	0	0	0	0
4241	0	0	0	0	0	0	0	0	0	0	0	0	0	0	0	0	0	0	0	0	0	0	0	0	0	0	0	0	0	0	0	0	0	0	0	0	0	0	0	0	0	0	0	0	0	0	0	0	0
4263	0	0	0	0	0	0	0	0	0	0	0	0	0	0	0	0	0	0	0	0	0	0	0	0	0	0	0	0	0	0	0	0	0	0	0	0	0	0	0	0	0	0	0	0	0	0	0	0	0
4271	0	0	0	0	0	0	0	0	0	0	0	0	0	0	0	0	0	0	0	0	0	0	0	0	0	0	0	0	0	0	0	0	0	0	0	0	0	0	0	0	0	0	0	0	0	0	0	0	0
4273	0	0	0	0	0	0	0	0	0	0	0	0	0	0	0	0	0	0	0	0	0	0	0	0	0	0	0	0	0	0	0	0	0	0	0	0	0	0	0	0	0	0	0	0	0	0	0	0	0
4277	0	0	0	0	0	0	0	0	0	0	0	0	0	0	0	0	0	0	0	0	0	0	0	0	52	48	0	3600	0	0	0	0	0	0	0	0	0	0	0	0	0	0	0	0	0	0	0	0	0
4286	0	0	0	0	0	0	0	0	0	0	0	0	0	0	0	0	0	0	0	0	0	0	0	0	0	0	0	0	0	0	0	0	0	0	0	0	0	0	0	0	0	0	0	0	0	0	0	0	0
4344	0	0	0	0	0	0	0	0	0	0	0	0	0	0	0	0	0	0	0	0	0	0	0	0	0	0	0	0	0	0	0	0	0	0	0	0	0	0	0	0	0	0	0	0	0	0	0	0	0
4353	0	0	0	0	0	0	0	0	0	0	0	0	0	0	0	0	0	0	0	0	0	0	0	0	0	0	0	0	0	0	0	0	0	0	0	0	0	0	0	0	0	0	0	0	0	0	0	0	0
4354	0	0	0	0	0	0	0	0	0	0	0	0	0	0	0	0	0	0	0	0	0	0	0	0	0	0	0	0	0	0	0	0	0	0	0	0	0	0	0	0	0	0	0	0	0	0	0	0	0
4355	0	0	0	0	0	0	0	0	0	0	0	0	0	0	0	0	0	0	0	0	0	0	0	0	0	0	0	0	0	0	0	0	0	0	0	0	0	0	0	0	0	0	0	0	0	0	0	0	0
4357	0	0	0	0	0	0	0	0	0	0	0	0	0	0	0	0	0	0	0	0	0	0	0	0	0	0	0	0	0	0	0	0	0	0	0	0	0	0	0	0	0	0	0	0	0	0	0	0	0
4358	0	0	0	0	0	0	0	0	0	0	0	0	0	0	0	0	0	0	0	0	0	0	0	0	0	0	0	0	0	0	0	0	0	0	0	0	0	0	0	0	0	0	0	0	0	0	0	0	0
4359	0	0	0	0	0	0	0	0	0	0	0	0	0	0	0	0	0	0	0	0	0	0	0	0	0	0	0	0	0	0	0	0	0	0	0	0	0	0	0	0	0	0	0	0	0	0	0	0	0
4463	0	0	0	0	0	0	0	0	0	0	0	0	0	0	0	0	0	0	0	0	0	0	0	0	0	0	0	0	0	0	0	0	0	0	0	0	0	0	0	0	0	0	0	0	0	0	0	0	0
4464	0	0	0	0	0	0	0	0	0	0	0	0	0	0	0	0	0	0	0	0	0	0	0	0	0	0	0	0	0	0	0	0	0	0	0	0	0	0	0	0	0	0	0	0	0	0	0	0	0
4465	0	0	0	0	0	0	0	0	0	0	0	0	0	0	0	0	0	0	0	0	0	0	0	0	0	0	0	0	0	0	0	0	0	0	0	0	0	0	0	0	0	0	0	0	0	0	0	0	0
4468	0	0	0	0	0	0	0	0	0	0	0	0	0	0	0	0	0	0	0	0	0	0	0	0	0	0	0	0	0	0	0	0	0	0	0	0	0	0	0	0	0	0	0	0	0	0	0	0	0
4469	0	0	0	0	0	0	0	0	0	0	0	0	0	0	0	0	0	0	0	0	0	0	0	0	0	0	0	0	0	0	0	0	0	0	0	0	0	0	0	0	0	0	0	0	0	0	0	0	0
4472	0	0	0	0	0	0	0	0	0	0	0	0	0	0	0	0	0	0	0	0	0	0	0	0	0	0	0	0	0	0	0	0	0	0	0	0	0	0	0	0	0	0	0	0	0	0	0	0	0
4473	0	0	0	0	0	0	0	0	0	0	0	0	0	0	0	0	0	0	0	0	0	0	0	0	0	0	0	0	0	0	0	0	0	0	0	0	0	0	0	0	0	0	0	0	0	0	0	0	0
4474	0	0	0	0	0	0	0	0	0	0	0	0	0	0	0	0	0	0	0	0	0	0	0	0	0	0	0	0	0	0	0	0	0	0	0	0	0	0	0	0	0	0	0	0	0	0	0	0	0
4489	0	0	0	0	0	0	0	0	0	0	0	0	0	0	0	0	0	0	0	0	0	0	0	0	0	0	0	0	0	0	0	0	0	0	0	0	0	0	0	0	0	0	0	0	0	0	0	0	0
4509	80	0	0	0	0	0	0	0	0	0	0	0	2731.6	0	0	0	0	0	0	0	0	0	0	0	0	0	0	0	0	0	0	0	0	0	38.5	0	0	0	0	0	0	0	0	0	0	0	0	0	0
4539	700	700	0	0	0	0	0	0	0	0	0	0	0	0	0	0	0	0	0	0	0	0	0	0	0	0	0	0	0	0	0	0	0	0	0	0	0	0	0	0	0	0	0	0	0	0	0	0	0
4540	150	150	0	0	0	0	0	0	0	0	0	0	0	0	0	0	0	0	0	0	0	0	0	0	0	0	0	0	0	0	0	0	0	0	0	0	0	0	0	0	0	0	0	0	0	0	0	0	0
4541	260	260	0	0	0	0	0	0	0	0	0	0	0	0	0	0	0	0	0	0	0	0	0	0	0	0	0	0	0	0	0	0	0	0	0	0	0	0	0	0	0	0	0	0	0	0	0	0	0
4542	110	110	0	0	0	0	0	0	0	0	0	0	0	0	0	0	0	0	0	0	0	0	0	0	0	0	0	0	0	0	0	0	0	0	0	0	0	0	0	0	0	0	0	0	0	0	0	0	0
4543	340	340	0	0	0	0	0	0	0	0	0	0	0	0	0	0	0	0	0	0	0	0	0	0	0	0	0	0	0	0	0	0	0	0	0	0	0	0	0	0	0	0	0	0	0	0	0	0	0
4544	40	40	0	0	0	0	0	0	0	0	0	0	0	0	0	0	0	0	0	0	0	0	0	0	0	0	0	0	0	0	0	0	0	0	0	0	0	0	0	0	0	0	0	0	0	0	0	0	0
4547	360	360	0	0	0	0	0	0	0	0	0	0	0	0	0	0	0	0	0	0	0	0	0	0	0	0	0	0	0	0	0	0	0	0	0	0	0	0	0	0	0	0	0	0	0	0	0	0	0
4549	140	140	0	0	0	0	0	0	0	0	0	0	0	0	0	0	0	0	0	0	0	0	0	0	0	0	0	0	0	0	0	0	0	0	0	0	0	0	0	0	0	0	0	0	0	0	0	0	0
4550	20	20	0	0	0	0	0	0	0	0	0	0	0	0	0	0	0	0	0	0	0	0	0	0	0	0	0	0	0	0	0	0	0	0	0	0	0	0	0	0	0	0	0	0	0	0	0	0	0
4551	500	500	0	0	0	0	0	0	0	0	0	0	0	0	0	0	0	0	0	0	0	0	0	0	0	0	0	0	0	0	0	0	0	0	0	0	0	0	0	0	0	0	0	0	0	0	0	0	0
4561	550	550	0	0	0	0	0	0	0	0	0	0	0	0	0	0	0	0	0	0	0	0	0	0	0	0	0	0	0	0	0	0	0	0	0	0	0	0	0	0	0	0	0	0	0	0	0	0	0
4565	1400	1400	0	0	0	0	0	0	0	0	0	0	0	0	0	0	0	0	0	0	0	0	0	0	0	0	0	0	0	0	0	0	0	0	0	0	0	0	0	0	0	0	0	0	0	0	0	0	0
4566	2400	2400	0	0	0	0	0	0	0	0	0	0	0	0	0	0	0	0	0	0	0	0	0	0	0	0	0	0	0	0	0	0	0	0	0	0	0	0	0	0	0	0	0	0	0	0	0	0	0
4573	58	58	0	0	0	0	0	0	0	0	0	0	0	0	0	0	0	0	0	0	0	0	0	0	0	0	0	0	0	0	0	0	0	0	0	0	0	0	0	0	0	0	0	0	0	0	0	0	0
4580	0	0	0	0	0	0	0	0	0	0	0	0	0	0	0	0	0	0	0	0	0	0	0	0	0	0	0	0	0	0	0	0	0	0	0	0	0	0	0	0	0	0	0	0	0	0	0	0	0
4590	0	0	0	0	0	0	0	0	0	0	0	0	0	0	0	0	0	0	0	0	0	0	0	0	0	0	0	0	0	0	0	0	0	0	0	1700	0	0	0	0	0	0	0	0	0	0	0	0	0
4596	0	0	0	0	0	0	0	0	0	0	0	0	0	0	0	0	0	0	0	0	0	0	0	0	0	0	0	0	0	0	0	0	0	0	0	0	0	0	0	0	0	0	0	0	0	0	0	0	0
4634	0	0	0	0	0	0	0	0	0	0	0	0	0	0	0	0	0	0	0	0	0	0	0	0	0	0	0	0	2400	0	0	0	0	0	0	0	0	0	0	0	0	0	0	0	0	0	0	0	0
4635	0	0	0	0	0	0	0	0	0	0	0	0	0	0	0	0	0	0	0	0	0	0	0	0	3700	0	0	0	2200	0	0	0	0	0	0	0	0	0	0	0	0	0	0	0	0	0	0	0	0
4640	0	0	0	0	0	0	0	0	0	0	0	0	0	0	0	0	0	0	0	0	0	0	0	0	3000	0	0	0	1200	0	0	0	0	0	0	0	0	0	0	0	0	0	0	0	0	0	0	0	0
4643	0	0	0	0	0	0	0	0	0	0	0	0	0	0	0	0	0	0	0	0	0	0	0	0	1600	0	0	0	5300	0	0	0	0	0	0	0	0	0	0	0	0	0	0	0	0	0	0	0	0
4648	0	0	0	0	0	0	0	0	0	0	0	0	0	0	0	0	0	0	0	0	0	0	0	0	0	0	0	0	200	0	0	0	0	0	0	0	0	0	0	0	0	0	0	0	0	0	0	0	0
4657	0	0	0	0	0	0	0	0	0	0	0	0	0	0	0	0	0	0	0	0	0	0	0	0	0	0	0	0	100	0	0	0	0	0	0	0	0	0	0	0	0	0	0	0	0	0	0	0	0
4666	0	0	0	0	0	0	0	0	0	0	0	0	0	0	0	0	0	0	0	0	0	0	0	0	1200	0	0	0	420	0	0	0	0	0	0	0	0	0	0	0	0	0	0	0	0	0	0	0	0
4669	200	200	0	0	0	0	0	0	0	0	0	0	0	0	0	0	0	0	0	0	0	0	0	0	0	0	0	0	0	0	0	0	0	0	0	0	0	0	0	0	0	0	0	0	0	0	0	0	0
4670	3400	3400	0	0	0	0	0	0	0	0	0	0	0	0	0	0	0	0	0	0	0	0	0	0	0	0	0	0	0	0	0	0	0	0	0	0	0	0	0	0	0	0	0	0	0	0	0	0	0
4675	0	0	0	0	0	0	0	0	0	0	0	0	0	0	0	0	0	0	0	0	0	0	0	0	1500	0	0	0	1000	0	0	0	0	0	0	0	0	0	0	0	0	0	0	0	0	0	0	0	0
4690	50	50	0	0	0	0	0	0	0	0	0	0	0	0	0	0	0	0	0	0	0	0	0	0	0	0	0	0	0	0	0	0	0	0	0	0	0	0	0	0	0	0	0	0	0	0	0	0	0
4696	0	0	0	0	0	0	0	0	0	0	0	0	0	0	0	0	0	0	0	0	0	0	0	0	0	0	0	0	0	0	0	0	0	0	0	5000	0	0	0	0	0	0	0	0	0	0	0	0	0
4698	0	0	0	0	0	0	0	0	0	0	0	0	0	0	0	0	0	0	0	0	0	0	0	0	4200	0	0	0	2400	0	0	0	0	0	0	0	0	0	0	0	0	0	0	0	0	0	0	0	0
4700	0	0	0	0	0	0	0	0	0	0	0	0	0	0	0	0	0	0	0	0	0	0	0	0	0	0	0	0	0	0	0	0	0	0	0	0	0	0	0	0	0	0	0	0	0	0	0	0	0
4711	400	400	0	0	0	0	0	0	0	0	0	0	0	0	0	0	0	0	0	0	0	0	0	0	0	0	0	0	0	0	0	0	0	0	0	0	0	0	0	0	0	0	0	0	0	0	0	0	0
4724	0	0	0	0	0	0	0	0	0	0	0	0	0	0	0	0	0	0	0	0	0	0	0	0	0	0	0	0	0	0	0	0	0	0	0	0	0	0	0	0	0	0	0	0	0	0	0	0	0
4725	0	0	0	0	0	0	0	0	0	0	0	0	0	0	0	0	0	0	0	0	0	0	0	0	0	0	0	0	0	0	0	0	0	0	0	0	0	0	0	0	0	0	0	0	0	0	0	0	0
4740	0	0	0	0	0	0	0	0	0	0	0	0	0	0	0	0	0	0	0	0	0	0	0	0	0	0	0	0	0	0	0	0	0	0	4300	0	0	0	0	0	0	0	0	0	0	0	0	0	0
4741	0	0	0	0	0	0	0	0	0	0	0	0	0	0	0	0	0	0	0	0	0	0	0	0	0	0	0	0	0	0	0	0	0	0	0	0	0	0	0	0	0	0	0	0	0	0	0	0	0
4742	0	0	0	0	0	0	0	0	0	0	0	0	0	0	0	0	0	0	0	0	0	0	0	0	0	0	0	0	0	0	0	0	0	0	0	0	0	0	0	0	0	0	0	0	0	0	0	0	0
4743	0	0	0	0	0	0	0	0	0	0	0	0	0	0	0	0	0	0	0	0	0	0	0	0	0	0	0	0	0	0	0	0	0	0	0	0	0	0	0	0	0	0	0	0	0	0	0	0	0
[truncated: 2,276 more rows]
[truncated: 157 more columns]

## Sheet: Kinase_COMPOUND
COMPOUND	SMILES
1	c1c2c3c4c(cc(c(c4oc2=O)O)O)c(=O)oc3c(c1O)O
[truncated: 2,826 more rows]
