# Supplementary material for: Prediction of Chemical-Protein Interactions Network with Weighted Network-Based Inference Method
Source: PLoS One. 2012 Jul 16;7(7):e41064. doi: 10.1371/journal.pone.0041064 (PMC3397956; doi:10.1371/journal.pone.0041064)
Supplement: Table S5 — The molecular hypothesis, experimental evidence and predicted target list for five known drugs, namely imatinib, dasatinib, sertindole, olanzapine and ziprasidone. (XLS) [file pone.0041064.s007.xls]

## Sheet: GPCRs
Table S4. The known (●) and new predicted proteins for drugs of sertindole, olanzapine and ziprasidone
Sertindole (Compound ID 85092)	Predicted Scores			Olanzapine (Drugbank ID DB00334)	Predicted Scores			Ziprasidone (Compound ID 89351)	Predicted Scores
●hDRD2_94	1.57823			●hDRD2_94	1.74987			●hDRD2_94	1.5925
●hA1AA_162	1.14255			●hDRD3_170	1.18028			●hA1AA_162	1.10962
●hA1AB_164	1.11919			●hCHRM1_92	1.17707			●hA1AB_164	1.10117
●hA1AD_116	1.10548			●hCHRM2_86	1.13534			●hDRD3_170	1.09837
●hDRD3_170	1.07938			●hDRD4_106	1.10321			●hA1AD_116	1.08696
●hDRD4_106	1.00713			●hCHRM3_98	1.10071			●hDRD4_106	1.00971
●hA2AA_91	0.864786			●hA1AB_164	1.04824			●h5HT2A_125	0.908291
●h5HT2A_125	0.853623			●hA1AA_162	1.03822			●h5HT2C_126	0.888067
●hA2AC_97	0.833833			●hA1AD_116	1.03679			●hA2AA_91	0.867145
●h5HT1A_89	0.806005			●hB2AR_84	0.959133			●hA2AC_97	0.835908
●h5HT2C_126	0.805962			●hB1AR_88	0.959027			●hA2AB_96	0.764494
●hA2AB_96	0.761041			●h5HT2A_125	0.871449			●h5HT1A_89	0.694737
●hDRD1_103	0.433549			●h5HT2C_126	0.853145			●hDRD1_103	0.450544
●h5HT1B_124	0.429979			●hB3AR_93	0.814456			h5HT2B_176	0.448732
h5HT2B_176	0.421172			●hCHRM4_87	0.770027			●hHRH1_163	0.400663
●hHRH1_163	0.379654			●hA2AA_91	0.687161			●hCHRM1_92	0.330686
h5HT1D_123	0.336377			●hCHRM5_90	0.654622			h5HT7_157	0.277656
hDRD5_107	0.258566			●hDRD1_103	0.642893			hDRD5_107	0.266902
h5HT7_157	0.157311			hA2AC_97	0.615571			hCHRM2_86	0.257873
h5HT6_209	0.093609			●hA2AB_96	0.583419			●h5HT6_209	0.255469
h5HT1F_141	0.092392			h5HT1A_89	0.500366			hCHRM3_98	0.247174
hCHRM1_92	0.061003			●hDRD5_107	0.495835			h5HT1B_124	0.239744
hHRH3_290	0.036696			h5HT2B_176	0.438404			h5HT1D_123	0.20939
hB1AR_88	0.034659			●hHRH1_163	0.416586			hCHRM4_87	0.136988
hHRH2_111	0.029497			h5HT7_157	0.264077			hCHRM5_90	0.113983
hCHRM3_98	0.027163			●h5HT6_209	0.25557			h5HT1F_141	0.057228
hCHRM4_87	0.026459			h5HT1B_124	0.149439			h5HT5A_194	0.052026
hCHRM2_86	0.026322			h5HT1D_123	0.134128			hB1AR_88	0.03816
hB2AR_84	0.025199			h5HT5A_194	0.058406			hHRH3_290	0.037766
hCHRM5_90	0.023508			hHRH3_290	0.042462			hHRH2_111	0.030586
h5HT5A_194	0.022512			h5HT1E_128	0.033523			h5HT1E_128	0.029039
h5HT1E_128	0.02006			h5HT1F_141	0.031279			hB2AR_84	0.028338
hSSTR5_161	0.016949			hHRH2_111	0.031213			hSSTR5_161	0.016949
hOPRM1_166	0.011065			hSSTR5_161	0.016949			hOPRM1_166	0.013631
hSSTR1_139	0.008475			hOPRM1_166	0.014028			h5HT4_223	0.012747
h5HT4_223	0.008401			hCCR5_213	0.012451			hOPRK1_173	0.010277
hOPRK1_173	0.0077			h5HT4_223	0.012388			hSSTR1_139	0.008475
hB3AR_93	0.006			hOPRK1_173	0.010278			hB3AR_93	0.006737
hHRH4_264	0.005828			hSSTR1_139	0.008475			hGPR24_245	0.006243
hNK1R_118	0.004759			hGPR24_245	0.007505			hHRH4_264	0.006137
hGPR24_245	0.004259			hHRH4_264	0.00715			hNK1R_118	0.005199
hPTGDR_220	0.004237			hNK1R_118	0.005844			hCCR5_213	0.005102
hPTGIR_182	0.002641			hPTGIR_182	0.004413			hPTGDR_220	0.004237
hNPY5R_231	0.001756			hPTGDR_220	0.004237			hPTGIR_182	0.002868
hMTNR1A_197	0.001653			hMTNR1A_197	0.003698			hGPR14_283	0.002245
hPTGER4_167	0.001313			hPTGER4_167	0.003086			hMTNR1A_197	0.001881
hTBXA2R_105	0.001313			hTBXA2R_105	0.003086			hNPY5R_231	0.001756
hAA3_156	0.001206			hAA3_156	0.002915			hAA3_156	0.001646
hAGTR1A_137	0.001206			hAGTR1A_137	0.002915			hAGTR1A_137	0.001646
hMTNR1B_203	0.001132			hGALR3_72	0.002641			hPTGER4_167	0.001541
hOPRD1_172	0.001106			hMTNR1B_203	0.002042			hTBXA2R_105	0.001541
hCB1R_102	0.000965			hGPR14_283	0.001967			hCB1R_102	0.001193
hNPY1R_122	0.000822			hNPY1R_122	0.001957			hMTNR1B_203	0.001132
hPTGER2_181	0.000793			hCXCR3_204	0.001804			hOPRD1_172	0.001106
hPTGER3_180	0.000793			hAA1_135	0.001656			hNPY1R_122	0.001049
hGNRHR_142	0.000685			hAA2A_129	0.001656			hCXCR3_204	0.000937
hPAFR_119	0.000685			hAGTR2_207	0.001656			hGNRHR_142	0.000898
hGPR14_283	0.000643			hAVPR1A_171	0.001656			hPAFR_119	0.000898
hAA1_135	0.000521			hB2R_133	0.001656			hPTGER2_181	0.000793
hAA2A_129	0.000521			hCB1R_102	0.001656			hPTGER3_180	0.000793
hAGTR2_207	0.000521			hCCKAR_146	0.001656			hAA1_135	0.000748
hAVPR1A_171	0.000521			hCCKBR_147	0.001656			hAA2A_129	0.000748
hB2R_133	0.000521			hCCR1_149	0.001656			hAGTR2_207	0.000748
hCCKAR_146	0.000521			hETA_117	0.001656			hAVPR1A_171	0.000748
hCCKBR_147	0.000521			hETBR_110	0.001656			hB2R_133	0.000748
hCCR1_149	0.000521			hGALR1_191	0.001656			hCCKAR_146	0.000748
hETA_117	0.000521			hGALR2_68	0.001656			hCCKBR_147	0.000748
hETBR_110	0.000521			hMC4R_148	0.001656			hCCR1_149	0.000748
hGALR1_191	0.000521			hNK2R_99	0.001656			hETA_117	0.000748
hGALR2_68	0.000521			hNK3R_131	0.001656			hETBR_110	0.000748
hMC4R_148	0.000521			hNPY2R_201	0.001656			hGALR1_191	0.000748
hNK2R_99	0.000521			hNTSR1_143	0.001656			hGALR2_68	0.000748
hNK3R_131	0.000521			hOPRL1_174	0.001656			hMC4R_148	0.000748
hNPY2R_201	0.000521			hPTGER2_181	0.00143			hNK2R_99	0.000748
hNTSR1_143	0.000521			hPTGER3_180	0.00143			hNK3R_131	0.000748
hOPRL1_174	0.000521			hGNRHR_142	0.001259			hNPY2R_201	0.000748
hGALR3_72	0.000518			hPAFR_119	0.001259			hNTSR1_143	0.000748
hCB2R_158	0.000444			hOPRD1_172	0.001106			hOPRL1_174	0.000748
hCXCR3_204	0.00037			hNPY5R_231	0.000301			hGALR3_72	0.000518
								hCB2R_158	0.000444

## Sheet: Kinases
Table S4. The known (●) and new predicted proteins for drugs of imatinib and dasatinib.
Imatinib (Compound ID 7083)	Predicted Scores		Dasatinib (Compound_ID 12304)	Predicted Scores
hVEGFR2_66	0.81217		●hVEGFR2_66	1.60016
●hABL1_1950	0.698549		●hp38a_494	1.20394
hSRC_2204	0.691175		●hSRC_2204	1.18216
●hPDGFRb_23	0.587891		●hp38b_321	0.937753
●hLCK_2238	0.543156		●hp38g_474	0.930439
●hKIT_40	0.532125		●hp38d_568	0.927529
hEGFR_1553	0.442878		●hEGFR_1553	0.8981
●hABL2_1942	0.410336		●hPDGFRb_23	0.805543
●hPDGFRa_27	0.374958		●hLCK_2238	0.801185
●hLYN_2111	0.343793		●hFGFR1_708	0.777983
hFGFR1_708	0.265334		●hKIT_40	0.620232
●hCSF1R_55	0.22515		●hABL1_1950	0.590971
hFLT3_36	0.22218		●hHER2_1572	0.439206
hVEGFR1_61	0.217099		hVEGFR1_61	0.389666
hTIE2_876	0.211012		●hMEK1_307	0.389319
●hSYK_1667	0.203389		hTIE2_876	0.351809
hp38a_494	0.160543		●hFYN_2194	0.346081
hVEGFR3_87	0.11691		●hYES1_2223	0.317812
hINSR_920	0.109272		hVEGFR3_87	0.311924
hTXK_2259	0.092254		hFLT3_36	0.254685
hHCK_2294	0.090926		hPDGFRa_27	0.248023
hBTK_2269	0.081881		●hCSF1R_55	0.245273
hJAK3_d1_2687	0.066727		hRAF1_1428	0.231529
hJAK3_d2_778	0.066727		hABL2_1942	0.202006
hZAP70_1646	0.063337		hHER4_1536	0.195676
hPKCd_2048	0.059201		●hEPHA2_1318	0.183027
hPKCb1_2040	0.055485		●hMEK2_226	0.166963
hPKCt_2008	0.054814		hERK1_388	0.151137
hPKCa_1986	0.052848		hAURa_2362	0.150174
hAURa_2362	0.049608		hFGFR2_724	0.145578
hFYN_2194	0.043683		hLYN_2111	0.144702
hCDK1_416	0.039537		hFGFR3_718	0.120713
hAURb_2346	0.035543		hFGFR4_699	0.108753
hEPHB4_1246	0.034555		hHCK_2294	0.102892
hIGF1R_934	0.034091		hAURb_2346	0.101197
hFGFR3_718	0.033025		hMET_1272	0.085798
hFGFR2_724	0.032361		hMAP3K1_1051	0.085558
hJNK1_294	0.03204		hCDK1_416	0.08406
hCDK2_583	0.030816		hPKCa_1986	0.083058
hHER2_1572	0.030191		hINSR_920	0.082794
hJNK2_271	0.029759		hIGF1R_934	0.078082
hRAF1_1428	0.028914		hEPHB4_1246	0.073835
hNTRK1_826	0.02462		hRPS6KB1_1707	0.072098
hMET_1272	0.024124		hJNK2_271	0.068197
hBRAF_1421	0.023939		hJAK3_d1_2687	0.06624
hJNK3_261	0.022473		hJAK3_d2_778	0.06624
hRET_523	0.021698		hAXL_929	0.064511
hYES1_2223	0.020364		hBRAF_1421	0.057879
hGSK3b_231	0.019676		hCSK_2470	0.054235
hCSK_2470	0.019566		hMST1R_1266	0.051982
hFGFR4_699	0.019329		hMAP3K8_2389	0.049286
hIKBKB_452	0.018201		hCDK2_583	0.047014
hPKCe_1997	0.016964		hRET_523	0.045363
hCHUK_513	0.016615		hMK2_1275	0.042538
hCDK4_340	0.016607		hBLK_2315	0.040507
hALK_949	0.016435		hERK1_404	0.040201
hTYK2_d1_687	0.015685		hNTRK1_826	0.036525
hTYK2_d2_819	0.015685		hBTK_2269	0.036011
hERK1_388	0.015045		hPKAa_2422	0.033221
hPKCh_2002	0.014709		hPKAb_2410	0.032627
hMEK1_307	0.012777		hPKAg_2407	0.032627
hBLK_2315	0.012514		hJNK1_294	0.028753
hJAK2_d1_1212	0.012235		hPKCd_2048	0.026525
hJAK2_d2_766	0.012235		hLTK_955	0.025
hFAK1_1711	0.010917		hMAP3K9_1226	0.024734
hp38b_321	0.010543		hChk1_1758	0.023334
hAXL_929	0.010455		hPKCt_2008	0.022468
hCSNK1A1_1040	0.010322		hJNK3_261	0.021844
hMK2_1275	0.009982		hCSNK1D_2523	0.021792
hp38g_474	0.008999		hEPHB2_1229	0.021467
hMAPKAPK5_580	0.00831		hEPHB1_1240	0.02132
hTNK2_1259	0.0078		hFAK1_1711	0.021049
hPKAa_2422	0.007555		hPKCe_1997	0.020779
hPKAb_2410	0.007555		hGSK3b_231	0.019593
hPKAg_2407	0.007555		hEPHA4_1410	0.018735
hGSK3a_519	0.007423		hPKCb1_2040	0.017988
hPLK1_2140	0.007367		hEPHA1_1462	0.017857
hFGR_2262	0.007234		hEPHA3_1400	0.017857
hp38d_568	0.007165		hALK_949	0.01774
hCSNK1D_2523	0.007033		hIKBKB_452	0.017522
hERK1_404	0.006698		hJAK2_d1_1212	0.017475
hAKT1_2014	0.006432		hJAK2_d2_766	0.017475
hEPHA2_1318	0.006176		hChk2_1009	0.017306
hCSNK1G1_1165	0.006003		hPKCh_2002	0.016847
hPLK3_2115	0.005442		hCDK4_340	0.016274
hMST1R_1266	0.005013		hTYK2_d1_687	0.014644
hNTRK2_860	0.004829		hTYK2_d2_819	0.014644
hTGFbR1_361	0.004545		hJAK1_d1_1114	0.014256
hFES_1796	0.004242		hJAK1_d2_772	0.014256
hChk1_1758	0.004209		hPLK1_2140	0.013246
hRIPK2_821	0.004184		hTNK2_1259	0.012051
hEPHB1_1240	0.004137		hAKT1_2014	0.011048
hCSNK1E_2527	0.004126		hNEK2_1140	0.010467
hCSNK1G2_1221	0.004126		hFGR_2262	0.010455
hITK_2233	0.003564		hFER_1983	0.009823
hEPHA4_1410	0.003363		hPKCg_1533	0.009433
hBMX_2265	0.003128		hSTK4_2169	0.00941
hRSK3_d1_1864	0.003025		hSYK_1667	0.009397
hRSK3_d2_1617	0.003025		hMAP3K10_1243	0.009121
hMAP4K2_1661	0.002929		hMAP3K11_1236	0.009121
hNEK2_1140	0.002886		hPKD1_1751	0.008912
hJAK1_d1_1114	0.002825		hRIPK2_821	0.008884
hJAK1_d2_772	0.002825		hPAK3_2254	0.008823
hDDR2_382	0.002525		hRPS6KB2_1721	0.00878
hROCK1_1441	0.002487		hTGFbR1_361	0.008577
hMEK2_226	0.002472		hCSNK2A1_457	0.008483
hAURc_2382	0.002464		hPKCz_1323	0.007534
hPKCg_1533	0.00236		hCSNK1A1_1040	0.007424
hEPHA3_1400	0.002273		hCSNK1G1_1165	0.007399
hCSNK2A1_457	0.002002		hZAP70_1646	0.006883
hCSNK2A2_468	0.002002		hGSK3a_519	0.006838
hPDPK1_1891	0.001997		hMAP4K2_1661	0.006389
hRSK2_d1_1851	0.001997		hCSNK1E_2527	0.006203
hRSK2_d2_1610	0.001997		hITK_2233	0.006054
hCDK7_564	0.001872		hPLK3_2115	0.00595
hPLK4_1972	0.001749		hCSNK2A2_468	0.005829
hCAMK2A_1489	0.001696		hPKCi_1189	0.005597
hSLK_1481	0.00168		hPKD3_1754	0.005597
hPIM1_2146	0.001646		hWEE1_913	0.005062
hNUAK1_2187	0.001611		hPAK4_2300	0.004904
hEPHB2_1229	0.001505		hCSNK1G2_1221	0.004814
hSGK_1964	0.001469		hCDK5_607	0.004535
hRPS6KB1_1707	0.001422		hNTRK2_860	0.004474
hMAP3K9_1226	0.001378		hAURc_2382	0.004462
hHER4_1536	0.001366		hPHKG1_963	0.004037
hPAK3_2254	0.001349		hPHKG2_980	0.004037
hSTK4_2169	0.001349		hBMX_2265	0.003945
hCAMK2B_1515	0.001322		hRSK3_d1_1864	0.003775
hCAMK2D_1471	0.001322		hRSK3_d2_1617	0.003775
hCAMK2G_1496	0.001322		hRSK2_d1_1851	0.003294
hCDK5_607	0.001302		hRSK2_d2_1610	0.003294
hPKCz_1323	0.001224		hEPHB3_1256	0.002921
hEPHB3_1256	0.001001		hPIM1_2146	0.002833
hCAMK1_1725	0.000943		hFES_1796	0.002738
hPIM2_1922	0.000943		hDDR2_382	0.002525
hROCK2_1454	0.000907		hNUAK1_2187	0.002332
hPKCi_1189	0.000905		hMERTK_945	0.002311
hPKD1_1751	0.000905		hSLK_1481	0.002304
hPKD3_1754	0.000905		hMSK2_d1_1120	0.002303
hAKT2_2120	0.0009		hMSK2_d2_1132	0.002303
hAKT3_2128	0.0009		hRSK1_d1_1858	0.002303
hCDK6_421	0.000871		hRSK1_d2_1595	0.002303
hNEK6_1308	0.000787		hMAP3K5_1466	0.002262
hChk2_1009	0.000526		hSGK_1964	0.001934
hDAPK3_1202	0.000526		hSTK17A_1337	0.001926
hDYRK1A_113	0.000526		hCDK7_564	0.00191
hLIMK1_983	0.000526		hAKT2_2120	0.001876
hMAPKAPK3_1328	0.000526		hAKT3_2128	0.001876
hMARK3_825	0.000526		hPLK4_1972	0.001852
hPAK4_2300	0.000526		hMAP4K4_1081	0.001684
hPKD2_1746	0.000526		hCHUK_513	0.001571
hPLK2_2107	0.000514		hCDK6_421	0.0014
hMAP3K10_1243	0.000436		hROCK2_1454	0.001372
hMAP3K11_1236	0.000436		hMAPKAPK5_580	0.001369
hFER_1983	0.000407		hGAK_791	0.001262
hMAP3K1_1051	0.000407		hCAMK2A_1489	0.00125
hMERTK_945	0.000277		hNEK6_1308	0.001197
hTYRO3_897	0.000277		hROCK1_1441	0.00114
hGAK_791	0.000235		hCAMK1_1725	0.000943
			hPIM2_1922	0.000943
			hCAMK2B_1515	0.000876
			hCAMK2D_1471	0.000876
			hCAMK2G_1496	0.000876
			hDAPK3_1202	0.000817
			hDYRK1A_113	0.000758
			hLIMK1_983	0.000758
			hMAPKAPK3_1328	0.000758
			hMARK3_825	0.000758
			hPDPK1_1891	0.000758
			hPKD2_1746	0.000758
			hMSK1_d1_1076	0.00061
			hMSK1_d2_1253	0.00061
			hTXK_2259	0.00061
			hPLK2_2107	0.000514
			hSNF1LK_2229	0.000437
			hTYRO3_897	0.000385
			hRSK4_d1_1869	0.000377
			hRSK4_d2_1623	0.000377
			hDYRK2_173	0.000233
			hMKK6_1284	0.000233
			hPIM3_2057	0.000233
			hMYLK_1825	0.000144
